# Supplementary material for: Complete genome sequence, metabolic model construction, and huangjiu application of Saccharopolyspora rosea A22, a thermophilic, high amylase and glucoamylase actinomycetes
Source: Front Microbiol. 2022 Sep 28;13:995978. doi: 10.3389/fmicb.2022.995978 (PMC9554608; doi:10.3389/fmicb.2022.995978)
Supplement: Supplementary file 1 [file Table_10.xlsx]

## Sheet: ModelCompounds
id	name	formula	charge	inchikey	smiles	deltag	kegg id	ms id
cpd00443_c0	ABEE_c0	C7H6NO2	-1	ALYNCZNDIQEVRV-UHFFFAOYSA-M	Nc1ccc(C(-O)[O-])cc1	-48.99	C00568	cpd00443
cpd02920_c0	2-Amino-4-hydroxy-6-hydroxymethyl-7-8-dihydropteridinediphosphate_c0	C7H9N5O8P2	-2	FCQGJGLSOWZZON-UHFFFAOYSA-L	N-c1nc([O-])c2c([nH]1)NCC(COP(-O)(O)OP(-O)([O-])O)-N2	-423.61	C04807	cpd02920
cpd00012_c0	PPi_c0	HO7P2	-3	XPPKVPWEQAFLFU-UHFFFAOYSA-L	O-P([O-])([O-])OP(-O)(O)O	-480.93	C00013	cpd00012
cpd00067_c0	H+_c0	H	1	GPRLSGONYQIRFK-UHFFFAOYSA-N	[H+]	-9.53	C00080	cpd00067
cpd00683_c0	Dihydropteroate_c0	C14H13N6O3	-1	WBFYVDCHGVNRBH-UHFFFAOYSA-M	N-c1nc([O-])c2c([nH]1)NCC(CNc1ccc(C(-O)O)cc1)-N2	12.16	C00921	cpd00683
cpd00213_c0	Lipoamide_c0	C8H15NOS2	0	FCCDDURTIIUXBY-SSDOTTSWSA-N	N-C(O)CCCCC1CCSS1	-21.54	C00248	cpd00213
cpd14700_c0	2-Methyl-1-hydroxypropyl-TPP_c0	C16H25N4O8P2S	-1	SSYCSHKTIOHFEZ-UHFFFAOYSA-M	Cc1ncc(C[n+]2c(C(O)C(C)C)sc(CCOP(-O)([O-])OP(-O)([O-])O)c2C)c(-N)[nH]1	-403.72	C15976	cpd14700
cpd00056_c0	TPP_c0	C12H17N4O7P2S	-1	AYEKOFBPNLCAJY-UHFFFAOYSA-M	Cc1ncc(C[n+]2csc(CCOP(-O)([O-])OP(-O)([O-])O)c2C)c(-N)[nH]1	-368.32	C00068	cpd00056
cpd02700_c0	S-(2-Methylpropionyl)-dihydrolipoamide_c0	C12H23NO2S2	0	XZUKURPVWDTXGE-UHFFFAOYSA-N	CC(C)C(-O)SC(CCS)CCCCC(-N)O	-59.754	C04424	cpd02700
cpd00114_c0	IMP_c0	C10H11N4O8P	-2	GRSZFWQUAKGDAV-KQYNXXCUSA-L	O-P([O-])(O)OCC1OC(n2cnc3c([O-])ncnc32)C(O)C1O	-313.58	C00130	cpd00114
cpd00103_c0	PRPP_c0	C5H9O14P3	-4	PQGCEDQWHSBAJP-TXICZTDVSA-J	O-P([O-])([O-])OCC1OC(OP(-O)(O)OP(-O)([O-])[O-])C(O)C1O	-814.62	C00119	cpd00103
cpd00226_c0	HYXN_c0	C5H4N4O	0	FDGQSTZJBFJUBT-UHFFFAOYSA-N	Oc1ncnc2[nH]cnc12	23.12	C00262	cpd00226
cpd00002_c0	ATP_c0	C10H13N5O13P3	-3	ZKHQWZAMYRWXGA-KQYNXXCUSA-K	Nc1ncnc2c1ncn2C1OC(COP(-O)([O-])OP(-O)(O)OP(-O)([O-])[O-])C(O)C1O	-673.85	C00002	cpd00002
cpd00046_c0	CMP_c0	C9H12N3O8P	-2	IERHLVCPSMICTF-XVFCMESISA-L	N-c1ccn(C2OC(COP(-O)([O-])O)C(O)C2O)c([O-])n1	-345.38	C00055	cpd00046
cpd00008_c0	ADP_c0	C10H13N5O10P2	-2	XTWYTFMLZFPYCI-KQYNXXCUSA-L	Nc1ncnc2c1ncn2C1OC(COP(-O)(O)OP(-O)([O-])[O-])C(O)C1O	-465.85	C00008	cpd00008
cpd00096_c0	CDP_c0	C9H13N3O11P2	-2	ZWIADYZPOWUWEW-XVFCMESISA-L	N-c1ccn(C2OC(COP(-O)(O)OP(-O)([O-])O)C(O)C2O)c([O-])n1	-553.38	C00112	cpd00096
cpd00067_e0	H+_e0	H	1	GPRLSGONYQIRFK-UHFFFAOYSA-N	[H+]	-9.53	C00080	cpd00067
cpd00106_e0	Fumarate_e0	C4H2O4	-2	VZCYOOQTPOCHFL-OWOJBTEDSA-L	O-C([O-])C-CC(-O)[O-]	-143.7	C00122	cpd00106
cpd00106_c0	Fumarate_c0	C4H2O4	-2	VZCYOOQTPOCHFL-OWOJBTEDSA-L	O-C([O-])C-CC(-O)[O-]	-143.7	C00122	cpd00106
cpd00037_c0	UDP-N-acetylglucosamine_c0	C17H25N3O17P2	-2	LFTYTUAZOPRMMI-CFRASDGPSA-L	CC([O-])-NC1C(OP(-O)(O)OP(-O)(O)OCC2OC(n3ccc([O-])nc3-O)C(O)C2O)OC(CO)C(O)C1O	-756.9	C00043	cpd00037
cpd03494_c0	Undecaprenyl-diphospho-N-acetylmuramoyl-L-alanyl-D-glutamyl-meso-2-6-diaminopimeloyl-D-alanyl-D-alanine_c0	C87H139N7O23P2	-4	PNWZQTONLRRPST-KLDRQJOASA-J	CC(C)-CCCC(C)-CCCC(C)-CCCC(C)-CCCC(C)-CCCC(C)-CCCC(C)-CCCC(C)-CCCC(C)-CCCC(C)-CCCC(C)-CCOP(-O)(O)OP(-O)(O)OC1OC(CO)C(O)C(OC(C)C(O)-NC(C)C([O-])-NC(CCC([O-])-NC(CCCC(N)C(-O)O)C(O)-NC(C)C([O-])-NC(C)C(-O)O)C(-O)O)C1N-C(C)[O-]	-678.6	C05897	cpd03494
cpd00014_c0	UDP_c0	C9H12N2O12P2	-2	XCCTYIAWTASOJW-XVFCMESISA-L	O-c1nc([O-])ccn1C1OC(COP(-O)(O)OP(-O)([O-])O)C(O)C1O	-605.77	C00015	cpd00014
cpd03495_c0	Undecaprenyl-diphospho-N-acetylmuramoyl--N-acetylglucosamine-L-ala-D-glu-meso-2-6-diaminopimeloyl-D-ala-D-ala_c0	C95H152N8O28P2	-4	OXJNZXDFVLDLEI-MBCYCBSHSA-J	CC(C)-CCCC(C)-CCCC(C)-CCCC(C)-CCCC(C)-CCCC(C)-CCCC(C)-CCCC(C)-CCCC(C)-CCCC(C)-CCCC(C)-CCOP(-O)(O)OP(-O)(O)OC1OC(CO)C(OC2OC(CO)C(O)C(O)C2N-C(C)[O-])C(OC(C)C(O)-NC(C)C(O)-NC(CCC([O-])-NC(CCCC(N)C(-O)O)C(O)-NC(C)C([O-])-NC(C)C(-O)O)C(-O)O)C1N-C(C)[O-]	-831.43	C05898	cpd03495
cpd00001_c0	H2O_c0	H2O	0	XLYOFNOQVPJJNP-UHFFFAOYSA-N	O	-56.687	C00001	cpd00001
cpd00658_c0	Isochorismate_c0	C10H8O6	-2	NTGWPRCCOQCMGE-YUMQZZPRSA-L	C-C(OC1C-CC-C(C(-O)[O-])C1O)C(-O)[O-]	-169.49	C00885	cpd00658
cpd00020_c0	Pyruvate_c0	C3H3O3	-1	LCTONWCANYUPML-UHFFFAOYSA-M	CC(-O)C(-O)[O-]	-112.69	C00022	cpd00020
cpd02566_c0	2,3-Dihydroxy-2,3-dihydrobenzoate_c0	C7H7O4	-1	INCSWYKICIYAHB-WDSKDSINSA-M	O-C([O-])C1-CC-CC(O)C1O	-125.71	C04171	cpd02566
cpd00010_c0	CoA_c0	C21H32N7O16P3S	-4	RGJOEKWQDUBAIZ-IBOSZNHHSA-J	CC(C)(COP(-O)(O)OP(-O)(O)OCC1OC(n2cnc3c(N)ncnc32)C(O)C1OP(-O)([O-])[O-])C(O)C([O-])-NCCC([O-])-NCCS	-751.994	C00010	cpd00010
cpd11440_c0	fa6_c0	C16H31O2	-1			-64.07		cpd11440
cpd00018_c0	AMP_c0	C10H12N5O7P	-2	UDMBCSSLTHHNCD-KQYNXXCUSA-L	Nc1ncnc2c1ncn2C1OC(COP(-O)([O-])[O-])C(O)C1O	-257.85	C00020	cpd00018
cpd11441_c0	fa6coa_c0	C37H63N7O17P3S	-3			-764.96		cpd11441
cpd00023_c0	L-Glutamate_c0	C5H8NO4	-1	WHUUTDBJXJRKMK-VKHMYHEASA-M	NC(CCC(-O)[O-])C(-O)O	-164.13	C00025	cpd00023
cpd00084_c0	L-Cysteine_c0	C3H7NO2S	0	XUJNEKJLAYXESH-REOHCLBHSA-N	NC(CS)C(-O)O	-83.394	C00097	cpd00084
cpd00009_c0	Phosphate_c0	HO4P	-2	NBIIXXVUZAFLBC-UHFFFAOYSA-L	O-P([O-])([O-])O	-261.974	C00009	cpd00009
cpd00506_c0	gamma-Glutamylcysteine_c0	C8H13N2O5S	-1	RITKHVBHSGLULN-WHFBIAKZSA-M	NC(CCC([O-])-NC(CS)C(-O)O)C(-O)O	-190.374	C00669	cpd00506
cpd00004_c0	NADH_c0	C21H27N7O14P2	-2	BOPGDPNILDQYTO-NNYOXOHSSA-L	N-C([O-])C1-CN(C2OC(COP(-O)([O-])OP(-O)(O)OCC3OC(n4cnc5c(N)ncnc54)C(O)C3O)C(O)C2O)C-CC1	-524.32	C00004	cpd00004
cpd11527_c0	7-methyl-trans-oct-2-enoyl-ACP_c0	C20H35N2O8PRS	-1					cpd11527
cpd00003_c0	NAD_c0	C21H26N7O14P2	-1	BAWFJGJZGIEFAR-NNYOXOHSSA-M	N-C([O-])c1ccc[n+](C2OC(COP(-O)(O)OP(-O)([O-])OCC3OC(n4cnc5c(N)ncnc54)C(O)C3O)C(O)C2O)c1	-529.59	C00003	cpd00003
cpd11528_c0	7-methyl-octanoyl-ACP_c0	C20H37N2O8PRS	-1					cpd11528
cpd00851_c0	trans-4-Hydroxy-L-proline_c0	C5H9NO3	0	PMMYEEVYMWASQN-DMTCNVIQSA-N	O-C(O)C1CC(O)CN1	-102.38	C01157	cpd00851
cpd02175_c0	cis-4-Hydroxy-D-proline_c0	C5H9NO3	0	PMMYEEVYMWASQN-QWWZWVQMSA-N	O-C(O)C1CC(O)CN1	-102.38	C03440	cpd02175
cpd03049_c0	2-Hydroxyethyl-ThPP_c0	C14H21N4O8P2S	-1	RRUVJGASJONMDY-UHFFFAOYSA-M	Cc1ncc(C[n+]2c(C(C)O)sc(CCOP(-O)([O-])OP(-O)([O-])O)c2C)c(-N)[nH]1	-405.15	C05125	cpd03049
cpd00836_c0	S-Acetyldihydrolipoamide_c0	C10H19NO2S2	0	ARGXEXVCHMNAQU-UHFFFAOYSA-N	CC(-O)SC(CCS)CCCCC(-N)O	-61.184	C01136	cpd00836
cpd00006_c0	NADP_c0	C21H25N7O17P3	-3	XJLXINKUBYWONI-NNYOXOHSSA-K	N-C([O-])c1ccc[n+](C2OC(COP(-O)(O)OP(-O)([O-])OCC3OC(n4cnc5c(N)ncnc54)C(OP(-O)([O-])[O-])C3O)C(O)C2O)c1	-742.09	C00006	cpd00006
cpd00842_c0	(S)-3-Hydroxybutyryl-CoA_c0	C25H38N7O18P3S	-4	QHHKKMYHDBRONY-BEVJUKKNSA-J	CC(O)CC(-O)SCCN-C([O-])CCN-C([O-])C(O)C(C)(C)COP(-O)(O)OP(-O)(O)OCC1OC(n2cnc3c(N)ncnc32)C(O)C1OP(-O)([O-])[O-]	-820.63	C01144	cpd00842
cpd00005_c0	NADPH_c0	C21H26N7O17P3	-4	ACFIXJIJDZMPPO-NNYOXOHSSA-J	N-C([O-])C1-CN(C2OC(COP(-O)([O-])OP(-O)(O)OCC3OC(n4cnc5c(N)ncnc54)C(OP(-O)([O-])[O-])C3O)C(O)C2O)C-CC1	-736.82	C00005	cpd00005
cpd00279_c0	Acetoacetyl-CoA_c0	C25H36N7O18P3S	-4	OJFDKHTZOUZBOS-CITAKDKDSA-J	CC(-O)CC(-O)SCCN-C([O-])CCN-C([O-])C(O)C(C)(C)COP(-O)(O)OP(-O)(O)OCC1OC(n2cnc3c(N)ncnc32)C(O)C1OP(-O)([O-])[O-]	-812.61	C00332	cpd00279
cpd00179_c0	Maltose_c0	C12H22O11	0	VQHSOMBJVWLPSR-WUJBLJFYSA-N	OCC(O)C(O)C(OC1OC(CO)C(O)C(O)C1O)C(O)CO	-383.92	C00208	cpd00179
cpd00027_c0	D-Glucose_c0	C6H12O6	0	WQZGKKKJIJFFOK-DVKNGEFBSA-N	OCC1OC(O)C(O)C(O)C1O	-218.28	C00031	cpd00027
cpd00073_e0	Urea_e0	CH4N2O	0	XSQUKJJJFZCRTK-UHFFFAOYSA-N	N-C(N)O	-48.7	C00086	cpd00073
cpd00073_c0	Urea_c0	CH4N2O	0	XSQUKJJJFZCRTK-UHFFFAOYSA-N	N-C(N)O	-48.7	C00086	cpd00073
cpd00521_c0	dTDP-4-oxo-6-deoxy-D-glucose_c0	C16H22N2O15P2	-2	PSXWNITXWWECNY-UCBTUHGZSA-L	Cc1cn(C2CC(O)C(COP(-O)([O-])OP(-O)(O)OC3OC(C)C(-O)C(O)C3O)O2)c(-O)nc1[O-]	-680.33	C11907	cpd00521
cpd00522_c0	dTDP-4-oxo-L-rhamnose_c0	C16H22N2O15P2	-2	PSXWNITXWWECNY-LPVGZGSHSA-L	Cc1cn(C2CC(O)C(COP(-O)([O-])OP(-O)(O)OC3OC(C)C(-O)C(O)C3O)O2)c(-O)nc1[O-]	-680.33	C00688	cpd00522
cpd11466_c0	Myristoyl-ACP_c0	C25H48N2O8PRS	-2				C05761	cpd11466
cpd01695_c0	Myristoyl-CoA_c0	C35H58N7O17P3S	-4	DUAFKXOFBZQTQE-QSGBVPJFSA-J	CCCCCCCCCCCCCC(-O)SCCN-C([O-])CCN-C([O-])C(O)C(C)(C)COP(-O)(O)OP(-O)(O)OCC1OC(n2cnc3c(N)ncnc32)C(O)C1OP(-O)([O-])[O-]	-766.39	C02593	cpd01695
cpd11493_c0	ACP_c0	C11H22N2O7PRS	-2				C00229	cpd11493
cpd17042_c0	DNA replication_c0	null	0					cpd17042
cpd11640_c0	H2_c0	H2	0	UFHFLCQGNIYNRP-UHFFFAOYSA-N	[HH]	4.2065	C00282	cpd11640
cpd15560_c0	Ubiquinone-8_c0	C49H74O4	0	ICFIZJQGJAJRSU-SGHXUWJISA-N	COC1-C(OC)C(-O)C(CC-C(C)CCC-C(C)CCC-C(C)CCC-C(C)CCC-C(C)CCC-C(C)CCC-C(C)CCC-C(C)C)-C(C)C1-O	142.5	C17569	cpd15560
cpd15561_c0	Ubiquinol-8_c0	C49H76O4	0	LOJUQFSPYHMHEO-SGHXUWJISA-N	COc1c(O)c(C)c(CC-C(C)CCC-C(C)CCC-C(C)CCC-C(C)CCC-C(C)CCC-C(C)CCC-C(C)CCC-C(C)C)c(O)c1OC	120.8		cpd15561
cpd03187_c0	Oxalosuccinate_c0	C6H3O7	-3	UFSCUAXLTRFIDC-UHFFFAOYSA-K	O-C([O-])CC(C(-O)[O-])C(-O)C(-O)[O-]	-268.54	C05379	cpd03187
cpd00011_c0	CO2_c0	CO2	0	CURLTUGMZLYLDI-UHFFFAOYSA-N	O-C-O	-92.26	C00011	cpd00011
cpd00024_c0	2-Oxoglutarate_c0	C5H4O5	-2	KPGXRSRHYNQIFN-UHFFFAOYSA-L	O-C([O-])CCC(-O)C(-O)[O-]	-188.9	C00026	cpd00024
cpd00246_c0	Inosine_c0	C10H12N4O5	0	UGQMRVRMYYASKQ-KQYNXXCUSA-N	OCC1OC(n2cnc3c(O)ncnc32)C(O)C1O	-101.08	C00294	cpd00246
cpd00475_c0	Ribose 1-phosphate_c0	C5H9O8P	-2	YXJDFQJKERBOBM-TXICZTDVSA-L	O-P([O-])([O-])OC1OC(CO)C(O)C1O	-394.12	C00620	cpd00475
cpd03572_c0	(S)-3-Hydroxyisobutyryl-CoA_c0	C25H38N7O18P3S	-4	WWEOGFZEFHPUAM-UQCJFRAESA-J	CC(CO)C(-O)SCCN-C([O-])CCN-C([O-])C(O)C(C)(C)COP(-O)(O)OP(-O)(O)OCC1OC(n2cnc3c(N)ncnc32)C(O)C1OP(-O)([O-])[O-]	-820.63	C06000	cpd03572
cpd00876_c0	3-Hydroxyisobutyrate_c0	C4H7O3	-1	DBXBTMSZEOQQDU-VKHMYHEASA-M	CC(CO)C(-O)[O-]	-121.55	C01188	cpd00876
cpd00054_c0	L-Serine_c0	C3H7NO3	0	MTCFGRXMJLQNBG-REOHCLBHSA-N	NC(CO)C(-O)O	-124.15	C00065	cpd00054
cpd15688_c0	CDP-1,2-diisohexadecanoylglycerol_c0	C44H79N3O15P2	-2			-641.22		cpd15688
cpd15694_c0	Diisohexadecanoylphosphatidylserine_c0	C38H72NO10P	-2			-425.5		cpd15694
cpd00447_c0	Betaine aldehyde_c0	C5H12NO	1	SXKNCCSPZDCRFD-UHFFFAOYSA-N	C[N+](C)(C)CC-O	21.67	C00576	cpd00447
cpd00540_c0	BET_c0	C5H11NO2	0	KWIUHFFTVRNATP-UHFFFAOYSA-N	C[N+](C)(C)CC(-O)[O-]	-31.03	C00719	cpd00540
cpd11589_c0	gly-asp-L_c0	C6H9N2O5	-1	SCCPDJAQCXWPTF-VKHMYHEASA-M	NCC([O-])-NC(CC(-O)O)C(-O)O	-196.33		cpd11589
cpd00033_c0	Glycine_c0	C2H5NO2	0	DHMQDGOQFOQNFH-UHFFFAOYSA-N	NCC(-O)O	-87.73	C00037	cpd00033
cpd00041_c0	L-Aspartate_c0	C4H6NO4	-1	CKLJMWTZIZZHCS-REOHCLBHSA-M	NC(CC(-O)[O-])C(-O)O	-165.75	C00049	cpd00041
cpd00306_c0	Xylitol_c0	C5H12O5	0	HEBKCHPVOIAQTA-SCDXWVJYSA-N	OCC(O)C(O)C(O)CO	-189.02	C00379	cpd00306
cpd00259_c0	D-Lyxulose_c0	C5H10O5	0	ZAQJHHRNXZUBTE-WUJLRWPWSA-N	O-C(CO)C(O)C(O)CO	-181	C00310	cpd00259
cpd00038_c0	GTP_c0	C10H13N5O14P3	-3	XKMLYUALXHKNFT-UUOKFMHZSA-K	N-c1nc([O-])c2ncn(C3OC(COP(-O)(O)OP(-O)(O)OP(-O)([O-])[O-])C(O)C3O)c2[nH]1	-724.3	C00044	cpd00038
cpd00048_c0	Sulfate_c0	O4S	-2	QAOWNCQODCNURD-UHFFFAOYSA-L	O-S(-O)([O-])[O-]	-177.97	C00059	cpd00048
cpd00031_c0	GDP_c0	C10H13N5O11P2	-2	QGWNDRXFNXRZMB-UUOKFMHZSA-L	N-c1nc([O-])c2ncn(C3OC(COP(-O)(O)OP(-O)([O-])O)C(O)C3O)c2[nH]1	-516.3	C00035	cpd00031
cpd00193_c0	APS_c0	C10H12N5O10PS	-2	IRLPACMLTUPBCL-KQYNXXCUSA-L	Nc1ncnc2c1ncn2C1OC(COP(-O)([O-])OS(-O)(-O)[O-])C(O)C1O	-367.85	C00224	cpd00193
cpd00029_c0	Acetate_c0	C2H3O2	-1	QTBSBXVTEAMEQO-UHFFFAOYSA-M	CC(-O)[O-]	-88.29	C00033	cpd00029
cpd00022_c0	Acetyl-CoA_c0	C23H34N7O17P3S	-4	ZSLZBFCDCINBPY-ZSJPKINUSA-J	CC(-O)SCCN-C([O-])CCN-C([O-])C(O)C(C)(C)COP(-O)(O)OP(-O)(O)OCC1OC(n2cnc3c(N)ncnc32)C(O)C1OP(-O)([O-])[O-]	-785.83	C00024	cpd00022
cpd00206_c0	dCMP_c0	C9H12N3O7P	-2	NCMVOABPESMRCP-SHYZEUOFSA-L	N-c1ccn(C2CC(O)C(COP(-O)([O-])O)O2)c([O-])n1	-305.54	C00239	cpd00206
cpd00533_c0	dCDP_c0	C9H13N3O10P2	-2	FTDHDKPUHBLBTL-SHYZEUOFSA-L	N-c1ccn(C2CC(O)C(COP(-O)(O)OP(-O)([O-])O)O2)c([O-])n1	-513.54	C00705	cpd00533
cpd02375_c0	Adenylosuccinate_c0	C14H14N5O11P	-4	OFBHPPMPBOJXRT-DPXQIYNJSA-J	O-C([O-])CC(Nc1ncnc2c1ncn2C1OC(COP(-O)([O-])[O-])C(O)C1O)C(-O)[O-]	-408.89	C03794	cpd02375
cpd02295_c0	1-4-Dihydroxy-2-naphthoate_c0	C11H7O4	-1	VOJUXHHACRXLTD-UHFFFAOYSA-M	O-C(O)c1cc([O-])c2ccccc2c1O	-122.199	C03657	cpd02295
cpd02557_c0	Farnesylfarnesylgeraniol_c0	C40H66O7P2	-2	BZORESSIXXHLNB-DJMILUHSSA-N	CC(C)-CCCC(C)-CCCC(C)-CCCC(C)-CCCC(C)-CCCC(C)-CCCC(C)-CCCC(C)-CCO	177.95	C04146	cpd02557
cpd15353_c0	2-Demethylmenaquinol 8_c0	C50H72O2	0	RGINGPZIMPREDO-AENDIINCSA-N	CC(C)-CCCC(C)-CCCC(C)-CCCC(C)-CCCC(C)-CCCC(C)-CCCC(C)-CCCC(C)-CCC1-CC(O)c2ccccc2C1O	199.55		cpd15353
cpd00356_c0	dCTP_c0	C9H13N3O13P3	-3	RGWHQCVHVJXOKC-SHYZEUOFSA-K	N-c1ccn(C2CC(O)C(COP(-O)(O)OP(-O)(O)OP(-O)([O-])[O-])O2)c([O-])n1	-721.54	C00458	cpd00356
cpd00367_c0	Cytidine_c0	C9H13N3O5	0	UHDGCWIWMRVCDJ-XVFCMESISA-N	N-c1ccn(C2OC(CO)C(O)C2O)c(O)n1	-132.88	C00475	cpd00367
cpd00052_c0	CTP_c0	C9H13N3O14P3	-3	PCDQPRRSZKQHHS-XVFCMESISA-K	N-c1ccn(C2OC(COP(-O)(O)OP(-O)(O)OP(-O)([O-])[O-])C(O)C2O)c([O-])n1	-761.38	C00063	cpd00052
cpd02201_c0	4-phosphopantothenate_c0	C9H15NO8P	-3	XHFVGHPGDLDEQO-ZETCQYMHSA-K	CC(C)(COP(-O)([O-])O)C(O)C([O-])-NCCC(-O)[O-]	-401.04	C03492	cpd02201
cpd02666_c0	(R)-4'-Phosphopantothenoyl-L-cysteine_c0	C12H20N2O9PS	-3	XQYALQVLCNHCFT-CBAPKCEASA-K	CC(C)(COP(-O)(O)O)C(O)C([O-])-NCCC([O-])-NC(CS)C(-O)[O-]	-427.284	C04352	cpd02666
cpd00026_c0	UDP-glucose_c0	C15H22N2O17P2	-2	HSCJRCZFDFQWRP-JZMIEXBBSA-L	O-c1nc([O-])ccn1C1OC(COP(-O)([O-])OP(-O)(O)OC2OC(CO)C(O)C(O)C2O)C(O)C1O	-762.55	C00029	cpd00026
cpd00144_c0	UDPglucuronate_c0	C15H19N2O18P2	-3	HDYANYHVCAPMJV-LXQIFKJMSA-K	O-C([O-])C1OC(OP(-O)(O)OP(-O)([O-])OCC2OC(n3ccc([O-])nc3-O)C(O)C2O)C(O)C(O)C1O	-805.77	C00167	cpd00144
cpd02097_c0	L-Glutamyl 5-phosphate_c0	C5H8NO7P	-2	PJRXVIJAERNUIP-VKHMYHEASA-L	NC(CCC(-O)OP(-O)([O-])O)C(-O)[O-]	-379.03	C03287	cpd02097
cpd02168_c0	Prephytoene diphosphate_c0	C40H66O7P2	-2	RVCNKTPCHZNAAO-XGYYIUAYSA-L	CC(C)-CCCC(C)-CCCC(C)-CCCC(C)-CC1C(COP(-O)(O)OP(-O)([O-])[O-])C1(C)CCC-C(C)CCC-C(C)CCC-C(C)C	-246.69	C03427	cpd02168
cpd03211_c0	15-cis-Phytoene_c0	C40H64	0	YVLPJIGOMTXXLP-BHLJUDRVSA-N	CC(C)-CCCC(C)-CCCC(C)-CCCC(C)-CC-CC-C(C)CCC-C(C)CCC-C(C)CCC-C(C)C	230.58	C05421	cpd03211
cpd00007_c0	O2_c0	O2	0	MYMOFIZGZYHOMD-UHFFFAOYSA-N	O-O	3.9197	C00007	cpd00007
cpd00077_c0	Catechol_c0	C6H6O2	0	YCIMNLLNPGFGHC-UHFFFAOYSA-N	Oc1ccccc1O	-49.38	C00090	cpd00077
cpd00518_c0	2-Hydroxymuconic semialdehyde_c0	C6H5O4	-1	KGLCZTRXNNGESL-NRNIAZNESA-M	O-CC-CC-C([O-])C(-O)O	-108.82	C00682	cpd00518
cpd00201_c0	10-Formyltetrahydrofolate_c0	C20H21N7O7	-2	AUFGTPPARQZWDO-YUZLPWPTSA-L	N-c1nc([O-])c2c([nH]1)NCC(CN(C-O)c1ccc(C(-O)NC(CCC(-O)[O-])C(-O)O)cc1)N2	-144.77	C00234	cpd00201
cpd03524_c0	10-Formyl-THF-L-glutamate_c0	C25H27N8O10	-3	BHBZPCBOCZGPTF-KBMXLJTQSA-K	N-c1nc([O-])c2c([nH]1)NCC(CN(C-O)c1ccc(C(-O)NC(CCC([O-])-NC(CCC(-O)[O-])C(-O)O)C(-O)O)cc1)N2	-251.75	C05928	cpd03524
cpd00477_c0	N-Acetyl-L-glutamate_c0	C7H9NO5	-2	RFMMMVDNIPUKGG-YFKPBYRVSA-L	CC([O-])-NC(CCC(-O)[O-])C(-O)O	-193.73	C00624	cpd00477
cpd00654_c0	Deoxycytidine_c0	C9H13N3O4	0	CKTSBUTUHBMZGZ-SHYZEUOFSA-N	N-c1ccn(C2CC(O)C(CO)O2)c(O)n1	-93.04	C00881	cpd00654
cpd03349_c0	5-Hydroxykynurenamine_c0	C9H13N2O2	1	JANBBPTXDKFOQR-UHFFFAOYSA-O	Nc1ccc(O)cc1C(-O)CC[NH3+]	-36.78	C05638	cpd03349
cpd03362_c0	5-Hydroxykynurenine_c0	C10H12N2O4	0	OTDQYOVYQQZAJL-QMMMGPOBSA-N	Nc1ccc(O)cc1C(-O)CC(N)C(-O)O	-116.42	C05651	cpd03362
cpd00199_c0	4-Oxobutanoate_c0	C4H5O3	-1	UIUJIQZEACWQSV-UHFFFAOYSA-M	O-CCCC(-O)[O-]	-110.26	C00232	cpd00199
cpd00036_c0	Succinate_c0	C4H4O4	-2	KDYFGRWQOYBRFD-UHFFFAOYSA-L	O-C([O-])CCC(-O)[O-]	-162.96	C00042	cpd00036
cpd02021_c0	Succinylbenzoyl-CoA_c0	C32H39N7O20P3S	-5	KVAQAPQXOXTRAE-UHFFFAOYSA-I	CC(C)(COP(-O)(O)OP(-O)(O)OCC1OC(n2cnc3c(N)ncnc32)C(O)C1OP(-O)([O-])[O-])C(O)C([O-])-NCCC([O-])-NCCSC(-O)CCC(-O)c1ccccc1C(-O)[O-]	-859.92	C03160	cpd02021
cpd00136_c0	4-Hydroxybenzoate_c0	C7H5O3	-1	FJKROLUGYXJWQN-UHFFFAOYSA-M	O-C(O)c1ccc([O-])cc1	-92.53	C00156	cpd00136
cpd00197_c0	Protocatechuate_c0	C7H5O4	-1	YQUVCSBJEUQKSH-UHFFFAOYSA-M	O-C(O)c1ccc([O-])c(O)c1	-132.01	C00230	cpd00197
cpd00036_e0	Succinate_e0	C4H4O4	-2	KDYFGRWQOYBRFD-UHFFFAOYSA-L	O-C([O-])CCC(-O)[O-]	-162.96	C00042	cpd00036
cpd00198_c0	D-Xylulose5-phosphate_c0	C5H9O8P	-2	FNZLKVNUWIIPSJ-RFZPGFLSSA-L	O-C(CO)C(O)C(O)COP(-O)([O-])[O-]	-393.5	C00231	cpd00198
cpd11576_e0	L-methionine R-oxide_e0	C5H11NO3S	0					cpd11576
cpd11576_c0	L-methionine R-oxide_c0	C5H11NO3S	0					cpd11576
cpd00191_c0	3-Oxopropanoate_c0	C3H3O3	-1	OAKURXIZZOAYBC-UHFFFAOYSA-M	O-CCC(-O)[O-]	-111.88	C00222	cpd00191
cpd04097_c0	Pb_c0	Pb	2	RVPVRDXYQKGNMQ-UHFFFAOYSA-N	[Pb+2]		C06696	cpd04097
cpd04097_e0	Pb_e0	Pb	2	RVPVRDXYQKGNMQ-UHFFFAOYSA-N	[Pb+2]		C06696	cpd04097
cpd00807_c0	L-histidinol-phosphate_c0	C6H11N3O4P	-1	CWNDERHTHMWBSI-YFKPBYRVSA-M	NC(COP(-O)([O-])O)Cc1cnc[nH]1	-214.91	C01100	cpd00807
cpd00930_c0	imidazole acetol-phosphate_c0	C6H7N2O5P	-2	YCFFMSOLUMRAMD-UHFFFAOYSA-L	O-C(COP(-O)([O-])[O-])Cc1cnc[nH]1	-242.14	C01267	cpd00930
cpd03414_c0	UroporphyrinogenI_c0	C40H36N4O16	-8	QTTNOSKSLATGQB-UHFFFAOYSA-F	O-C([O-])CCc1c2[nH]c(c1CC(-O)[O-])Cc1[nH]c(c(CC(-O)[O-])c1CCC(-O)[O-])Cc1[nH]c(c(CC(-O)[O-])c1CCC(-O)[O-])Cc1[nH]c(c(CC(-O)[O-])c1CCC(-O)[O-])C2		C05766	cpd03414
cpd03416_c0	CoproporphyrinogenI_c0	C36H40N4O8	-4	WIUGGJKHYQIGNH-UHFFFAOYSA-J	Cc1c2[nH]c(c1CCC(-O)[O-])Cc1[nH]c(c(CCC(-O)[O-])c1C)Cc1[nH]c(c(CCC(-O)[O-])c1C)Cc1[nH]c(c(CCC(-O)[O-])c1C)C2		C05768	cpd03416
cpd02961_c0	Dihydroneopterin_c0	C9H13N5O4	0	YQIFAMYNGGOTFB-XINAWCOVSA-N	N-c1nc(O)c2c([nH]1)NCC(C(O)C(O)CO)-N2	-75.95	C04874	cpd02961
cpd00229_c0	Glycolaldehyde_c0	C2H4O2	0	WGCNASOHLSPBMP-UHFFFAOYSA-N	O-CCO	-70.28	C00266	cpd00229
cpd00954_c0	6-hydroxymethyl dihydropterin_c0	C7H9N5O2	0	CQQNNQTXUGLUEV-UHFFFAOYSA-N	N-c1nc(O)c2c([nH]1)NCC(CO)-N2	-3.11	C01300	cpd00954
cpd00013_c0	NH3_c0	H4N	1	QGZKDVFQNNGYKY-UHFFFAOYSA-O	[NH4+]	-18.97	C00014	cpd00013
cpd00025_c0	H2O2_c0	H2O2	0	MHAJPDPJQMAIIY-UHFFFAOYSA-N	OO	-32.05	C00027	cpd00025
cpd00032_c0	Oxaloacetate_c0	C4H2O5	-2	KHPXUQMNIQBQEV-UHFFFAOYSA-L	O-C([O-])CC(-O)C(-O)[O-]	-190.52	C00036	cpd00032
cpd02851_c0	AICAR_c0	C9H13N4O8P	-2	NOTGFIUVDGNKRI-UUOKFMHZSA-L	N-C([O-])c1ncn(C2OC(COP(-O)([O-])O)C(O)C2O)c1N	-336.61	C04677	cpd02851
cpd02506_c0	5-Amino-4-imidazolecarboxyamide_c0	C4H6N4O	0	PYNDTGFTPOZGRW-UHFFFAOYSA-N	N-C(O)C1N-CNC1-N	-5.28	C04051	cpd02506
cpd00080_c0	Glycerol-3-phosphate_c0	C3H7O6P	-2	AWUCVROLDVIAJX-GSVOUGTGSA-L	O-P([O-])([O-])OCC(O)CO	-328.68	C00093	cpd00080
cpd15686_c0	CDP-1,2-diisopentadecanoylglycerol_c0	C42H75N3O15P2	-2			-644.46		cpd15686
cpd15719_c0	Diisopentadecanoylphosphatidylglycerophosphate_c0	C36H70O13P2	-2			-632.26		cpd15719
cpd00982_c0	FADH2_c0	C27H33N9O15P2	-2	YPZRHBJKEMOYQH-UYBVJOGSSA-L	Cc1cc2c(cc1C)N(CC(O)C(O)C(O)COP(-O)(O)OP(-O)(O)OCC1OC(n3cnc4c(N)ncnc43)C(O)C1O)c1nc([O-])nc([O-])c1N2	-538.18	C01352	cpd00982
cpd00015_c0	FAD_c0	C27H30N9O15P2	-3	IMGVNJNCCGXBHD-UYBVJOGSSA-K	Cc1cc2nc3c([O-])nc(-O)nc-3n(CC(O)C(O)C(O)COP(-O)([O-])OP(-O)([O-])OCC3OC([n+]4c[nH]c5c(N)ncnc54)C(O)C3O)c2cc1C	-515.07	C00016	cpd00015
cpd15331_c0	1-tetradecanoyl-sn-glycerol 3-phosphate_c0	C17H33O7P	-2	FAZBDRGXCKPVJU-UHFFFAOYSA-L	CCCCCCCCCCCCCC(-O)OCC(O)COP(-O)([O-])[O-]	-346.69		cpd15331
cpd15522_c0	1,2-ditetradecanoyl-sn-glycerol 3-phosphate_c0	C31H60O8P	-1			-364.7		cpd15522
cpd15682_c0	1,2-diisohexadecanoyl-sn-glycerol 3-phosphate_c0	C35H68O8P	-1			-361.84		cpd15682
cpd00113_c0	Isopentenyldiphosphate_c0	C5H10O7P2	-2	NUHSROFQTUXZQQ-UHFFFAOYSA-L	C-C(C)CCOP(-O)(O)OP(-O)([O-])[O-]	-439.84	C00129	cpd00113
cpd00350_c0	Farnesyldiphosphate_c0	C15H26O7P2	-2	VWFJDQUYCIWHTN-YFVJMOTDSA-L	CC(C)-CCCC(C)-CCCC(C)-CCOP(-O)(O)OP(-O)([O-])[O-]	-383	C00448	cpd00350
cpd00289_c0	Geranylgeranyl diphosphate_c0	C20H34O7P2	-2	OINNEUNVOZHBOX-QIRCYJPOSA-L	CC(C)-CCCC(C)-CCCC(C)-CCCC(C)-CCOP(-O)(O)OP(-O)([O-])[O-]	-354.91	C00353	cpd00289
cpd02498_c0	2,3-Dihydroxy-isovalerate_c0	C5H9O4	-1	JTEYKUFKXGDTEU-VKHMYHEASA-M	CC(C)(O)C(O)C(-O)[O-]	-161.2	C04039	cpd02498
cpd00123_c0	3-Methyl-2-oxobutanoate_c0	C5H7O3	-1	QHKABHOOEWYVLI-UHFFFAOYSA-M	CC(C)C(-O)C(-O)[O-]	-111.26	C00141	cpd00123
cpd11543_c0	15-methyl-trans-hexa-dec-2-enoyl-ACP_c0	C28H51N2O8PRS	-1					cpd11543
cpd11544_c0	15-methyl-hexa-decanoyl-ACP_c0	C28H53N2O8PRS	-2					cpd11544
cpd00171_c0	D-Ribulose5-phosphate_c0	C5H9O8P	-2	FNZLKVNUWIIPSJ-UHNVWZDZSA-L	O-C(CO)C(O)C(O)COP(-O)([O-])[O-]	-393.5	C00199	cpd00171
cpd00047_c0	Formate_c0	CHO2	-1	BDAGIHXWWSANSR-UHFFFAOYSA-M	O-C[O-]	-83.9	C00058	cpd00047
cpd11225_c0	3-4-dihydroxy-2-butanone4-phosphate_c0	C4H7O6P	-2	OKYHYXLCTGGOLM-SCSAIBSYSA-L	CC(-O)C(O)COP(-O)([O-])[O-]	-320.85	C15556	cpd11225
cpd00342_c0	N-Acetylornithine_c0	C7H14N2O3	0	JRLGPAXAGHMNOL-LURJTMIESA-N	CC(O)-NC(CCCN)C(-O)O	-115.26	C00437	cpd00342
cpd00064_c0	Ornithine_c0	C5H13N2O2	1	AHLPHDHHMVZTML-BYPYZUCNSA-O	NC(CCC[NH3+])C(-O)O	-85.66	C00077	cpd00064
cpd00329_c0	Cyclohexanone_c0	C6H10O	0	JHIVVAPYMSGYDF-UHFFFAOYSA-N	O-C1CCCCC1	-14.2	C00414	cpd00329
cpd01294_c0	2-Oxepanone_c0	C6H10O2	0	PAPBSGBWRJIAAV-UHFFFAOYSA-N	O-C1CCCCCO1	-55.1	C01880	cpd01294
cpd00585_c0	Creatinine_c0	C4H7N3O	0	DDRJAANPRJIHGJ-UHFFFAOYSA-N	CN1CC(O)-NC1-N	-6.19	C00791	cpd00585
cpd01679_c0	N-Methylhydantoin_c0	C4H6N2O2	0	RHYBFKMFHLPQPH-UHFFFAOYSA-N	CN1CC(O)-NC1-O	-60.99	C02565	cpd01679
cpd11597_e0	ARSENOBETAINE_e0	C5H11O2As	0	SPTHHTGLGVZZRH-UHFFFAOYSA-N	C[As+](C)(C)CC(-O)[O-]		C19331	cpd11597
cpd11597_c0	ARSENOBETAINE_c0	C5H11O2As	0	SPTHHTGLGVZZRH-UHFFFAOYSA-N	C[As+](C)(C)CC(-O)[O-]		C19331	cpd11597
cpd01647_c0	2-Phenylacetamide_c0	C8H9NO	0	LSBDFXRDZJMBSC-UHFFFAOYSA-N	N-C(O)Cc1ccccc1	-7.44	C02505	cpd01647
cpd00430_c0	PACT_c0	C8H8O2	0	IPBVNPXQWQGGJP-UHFFFAOYSA-N	CC(-O)Oc1ccccc1	-47.35	C00548	cpd00430
cpd00208_c0	LACT_c0	C12H22O11	0	GUBGYTABKSRVRQ-QKKXKWKRSA-N	OCC1OC(OC2C(CO)OC(O)C(O)C2O)C(O)C(O)C1O	-376.76	C00243	cpd00208
cpd00108_c0	Galactose_c0	C6H12O6	0	WQZGKKKJIJFFOK-SVZMEOIVSA-N	OCC1OC(O)C(O)C(O)C1O	-218.28	C00124	cpd00108
cpd02333_c0	Quinolinate_c0	C7H3NO4	-2	GJAWHXHKYYXBSV-UHFFFAOYSA-L	O-C([O-])c1cccnc1C(-O)[O-]	-119.77	C03722	cpd02333
cpd00095_c0	Glycerone-phosphate_c0	C3H5O6P	-2	GNGACRATGGDKBX-UHFFFAOYSA-L	O-C(CO)COP(-O)([O-])[O-]	-320.66	C00111	cpd00095
cpd03470_c0	Iminoaspartate_c0	C4H3NO4	-2	NMUOATVLLQEYHI-UHFFFAOYSA-L	N-C(CC(-O)[O-])C(-O)[O-]	-173.6	C05840	cpd03470
cpd09879_c0	S-(Hydroxymethyl)glutathione_c0	C11H18N3O7S	-1	PIUSLWSYOYFRFR-BQBZGAKWSA-M	NC(CCC([O-])-NC(CSCO)C(O)-NCC(-O)O)C(-O)O	-251.32	C14180	cpd09879
cpd00759_c0	S-Formylglutathione_c0	C11H16N3O7S	-1	FHXAGOICBFGEBF-BQBZGAKWSA-M	NC(CCC([O-])-NC(CSC-O)C(O)-NCC(-O)O)C(-O)O	-253.14	C01031	cpd00759
cpd15685_c0	CDP-1,2-diisotetradecanoylglycerol_c0	C40H71N3O15P2	-2			-647.7		cpd15685
cpd15691_c0	Diisotetradecanoylphosphatidylserine_c0	C34H64NO10P	-2			-431.98		cpd15691
cpd11585_e0	L-alanylglycine_e0	C5H10N2O3	0	CXISPYVYMQWFLE-VKHMYHEASA-N	CC(N)C(O)-NCC(-O)O	-118.5		cpd11585
cpd11585_c0	L-alanylglycine_c0	C5H10N2O3	0	CXISPYVYMQWFLE-VKHMYHEASA-N	CC(N)C(O)-NCC(-O)O	-118.5		cpd11585
cpd11582_e0	ala-L-Thr-L_e0	C7H14N2O4	0			-155.11		cpd11582
cpd11582_c0	ala-L-Thr-L_c0	C7H14N2O4	0			-155.11		cpd11582
cpd15506_c0	two disacharide linked murein units, tetrapeptide corsslinked tetrapeptide (A2pm->D-ala) (middle of chain)_c0	C74H112N14O39	-4			-1238.83		cpd15506
cpd15505_c0	two linked disacharide tetrapeptide murein units (uncrosslinked, middle of chain)_c0	C74H114N14O40	-4	VTZDBMVDVOTCFD-UHFFFAOYSA-J	CC([O-])-NC1-COC(CO)C(OC2OC(CO)C(OC3OC(CO)C(OC4OC(CO)C(O)C(O)C4N-C(C)[O-])C(OC(C)C(O)-NC(C)C(O)-NC(CCC(-O)O)C(O)-NC(CCCC(N)C(-O)O)C(O)-NC(C)C(-O)O)C3N-C(C)[O-])C(O)C2N-C(C)[O-])C1OC(C)C(O)-NC(C)C(O)-NC(CCC(-O)O)C(O)-NC(CCCC(N)C(-O)O)C(O)-NC(C)C(-O)O	-1295.98		cpd15505
cpd00287_c0	3-Oxo-2-methylpropanoate_c0	C4H5O3	-1	VOKUMXABRRXHAR-VKHMYHEASA-M	CC(C-O)C(-O)[O-]	-112.07	C00349	cpd00287
cpd00086_c0	Propionyl-CoA_c0	C24H36N7O17P3S	-4	QAQREVBBADEHPA-IEXPHMLFSA-J	CCC(-O)SCCN-C([O-])CCN-C([O-])C(O)C(C)(C)COP(-O)(O)OP(-O)(O)OCC1OC(n2cnc3c(N)ncnc32)C(O)C1OP(-O)([O-])[O-]	-784.21	C00100	cpd00086
cpd00810_c0	Orotidylic acid_c0	C10H10N2O11P	-3	KYOBSHFOBAOFBF-XVFCMESISA-K	O-C([O-])c1cc([O-])nc(-O)n1C1OC(COP(-O)([O-])O)C(O)C1O	-479.18	C01103	cpd00810
cpd00091_c0	UMP_c0	C9H11N2O9P	-2	DJJCXFVJDGTHFX-XVFCMESISA-L	O-c1nc([O-])ccn1C1OC(COP(-O)([O-])O)C(O)C1O	-397.77	C00105	cpd00091
cpd02654_c0	4-Methyl-5--2-phosphoethyl-thiazole_c0	C6H8NO4PS	-2	OCYMERZCMYJQQO-UHFFFAOYSA-L	Cc1ncsc1CCOP(-O)([O-])[O-]	-219.61	C04327	cpd02654
cpd02894_c0	4-Amino-2-methyl-5-diphosphomethylpyrimidine_c0	C6H9N3O7P2	-2	AGQJQCFEPUVXNK-UHFFFAOYSA-L	Cc1ncc(COP(-O)(O)OP(-O)([O-])[O-])c(-N)[nH]1	-412.04	C04752	cpd02894
cpd00793_c0	Thiamine phosphate_c0	C12H16N4O4PS	-1	HZSAJDVWZRBGIF-UHFFFAOYSA-M	Cc1ncc(C[n+]2csc(CCOP(-O)([O-])[O-])c2C)c(-N)[nH]1	-160.32	C01081	cpd00793
cpd00118_c0	Putrescine_c0	C4H14N2	2	KIDHWZJUCRJVML-UHFFFAOYSA-P	[NH3+]CCCC[NH3+]	-6.02	C00134	cpd00118
cpd00118_e0	Putrescine_e0	C4H14N2	2	KIDHWZJUCRJVML-UHFFFAOYSA-P	[NH3+]CCCC[NH3+]	-6.02	C00134	cpd00118
cpd01960_c0	2-Oxohept-3-enedioate_c0	C7H6O5	-2	HYVSZVZMTYIHKF-HNQUOIGGSA-L	O-C([O-])CCC-CC(-O)C(-O)[O-]	-164.85	C03063	cpd01960
cpd03326_c0	2-Hydroxyhepta-2,4-dienedioate_c0	C7H6O5	-2	ZBCBETMBSDTINL-WFTYEQLWSA-L	O-C([O-])CC-CC-C([O-])C(-O)O	-158.35	C05600	cpd03326
cpd00345_c0	5-Methyltetrahydrofolate_c0	C20H23N7O6	-2	ZNOVTXRBGFNYRX-UHFFFAOYSA-L	CN1c2c([O-])nc(-N)[nH]c2NCC1CNc1ccc(C(-O)NC(CCC(-O)[O-])C(-O)O)cc1	-101.7	C00440	cpd00345
cpd00125_c0	5-10-Methylenetetrahydrofolate_c0	C20H21N7O6	-2	QYNUQALWYRSVHF-OLZOCXBDSA-L	N-c1nc([O-])c2c([nH]1)NCC1CN(c3ccc(C(-O)NC(CCC(-O)[O-])C(-O)O)cc3)CN21	-93.65	C00143	cpd00125
cpd00135_c0	Homocysteine_c0	C4H9NO2S	0	FFFHZYDWPBMWHY-VKHMYHEASA-N	NC(CCS)C(-O)O	-81.774	C00155	cpd00135
cpd00424_c0	Cystathionine_c0	C7H14N2O4S	0	ILRYLPWNYFXEMH-RFZPGFLSSA-N	NC(CCSCC(N)C(-O)O)C(-O)O	-154.91	C00542	cpd00424
cpd00019_c0	S-Adenosyl-homocysteine_c0	C14H20N6O5S	0	ZJUKTBDSGOFHSH-WFMPWKQPSA-N	Nc1ncnc2c1ncn2C1OC(CSCCC(N)C(-O)O)C(O)C1O	-76.11	C00021	cpd00019
cpd02738_c0	5-Methyltetrahydropteroyltri-L-glutamate_c0	C30H35N9O12	-4	HVRNKDVLFAVCJF-VJANTYMQSA-J	CN1c2c([O-])nc(-N)[nH]c2NCC1CNc1ccc(C(-O)NC(CCC([O-])-NC(CCC([O-])-NC(CCC(-O)[O-])C(-O)O)C(-O)O)C(-O)O)cc1	-315.66	C04489	cpd02738
cpd00017_c0	S-Adenosyl-L-methionine_c0	C15H23N6O5S	1	MEFKEPWMEQBLKI-AIRLBKTGSA-O	C[S+](CCC(N)C(-O)O)CC1OC(n2cnc3c(N)ncnc32)C(O)C1O	-66.63	C00019	cpd00017
cpd02555_c0	Tetrahydropteroyltri-L-glutamate_c0	C29H33N9O12	-4	RXWVHRYZTWZATH-UHFFFAOYSA-J	N-c1nc([O-])c2c([nH]1)NCC(CNc1ccc(C(-O)NC(CCC([O-])-NC(CCC([O-])-NC(CCC(-O)[O-])C(-O)O)C(-O)O)C(-O)O)cc1)N2	-313.63	C04144	cpd02555
cpd00115_c0	dATP_c0	C10H13N5O12P3	-3	SUYVUBYJARFZHO-RRKCRQDMSA-K	Nc1ncnc2c1ncn2C1CC(O)C(COP(-O)([O-])OP(-O)(O)OP(-O)([O-])[O-])O1	-634.01	C00131	cpd00115
cpd00249_c0	Uridine_c0	C9H12N2O6	0	DRTQHJPVMGBUCF-XVFCMESISA-N	O-c1nc(O)ccn1C1OC(CO)C(O)C1O	-185.27	C00299	cpd00249
cpd00177_c0	dADP_c0	C10H13N5O9P2	-2	DAEAPNUQQAICNR-RRKCRQDMSA-L	Nc1ncnc2c1ncn2C1CC(O)C(COP(-O)(O)OP(-O)([O-])[O-])O1	-426.01	C00206	cpd00177
cpd11586_e0	ala-L-glu-L_e0	C8H13N2O5	-1			-194.9		cpd11586
cpd11586_c0	ala-L-glu-L_c0	C8H13N2O5	-1			-194.9		cpd11586
cpd00307_c0	Cytosine_c0	C4H5N3O	0	OPTASPLRGRRNAP-UHFFFAOYSA-N	N-c1ccnc(O)[nH]1	-8.68	C00380	cpd00307
cpd00092_c0	Uracil_c0	C4H4N2O2	0	ISAKRJDGNUQOIC-UHFFFAOYSA-N	Oc1ccnc(O)n1	-61.07	C00106	cpd00092
cpd00061_c0	Phosphoenolpyruvate_c0	C3H2O6P	-3	DTBNBXWJWCWCIK-UHFFFAOYSA-K	C-C(OP(-O)([O-])[O-])C(-O)[O-]	-316.08	C00074	cpd00061
cpd01030_e0	Salicin_e0	C13H18O7	0	NGFMICBWJRZIBI-UJPOAAIJSA-N	OCc1ccccc1OC1OC(CO)C(O)C(O)C1O	-206.24	C01451	cpd01030
cpd03698_c0	Salicin-6P_c0	C13H17O10P	-2	FSJKOMDYZYBBLV-UJPOAAIJSA-L	O-P([O-])([O-])OCC1OC(Oc2ccccc2CO)C(O)C(O)C1O	-418.74	C06188	cpd03698
cpd00309_c0	XAN_c0	C5H4N4O2	0	LRFVTYWOQMYALW-UHFFFAOYSA-N	Oc1nc(O)c2nc[nH]c2n1	-27.73	C00385	cpd00309
cpd00530_c0	XTP_c0	C10H12N4O15P3	-3	CAEFEWVYEZABLA-UUOKFMHZSA-K	O-P([O-])(O)OP(-O)(O)OP(-O)(O)OCC1OC(n2cnc3c([O-])nc([O-])nc32)C(O)C1O	-780.43	C00700	cpd00530
cpd00497_c0	XMP_c0	C10H11N4O9P	-2	DCTLYFZHFGENCW-UUOKFMHZSA-L	O-P(O)(O)OCC1OC(n2cnc3c([O-])nc([O-])nc32)C(O)C1O	-364.43	C00655	cpd00497
cpd11573_c0	Octodecanoyl-ACP_c0	C29H55N2O8PRS	-2					cpd11573
cpd00327_c0	strcoa_c0	C39H66N7O17P3S	-4	SIARJEKBADXQJG-LFZQUHGESA-J	CCCCCCCCCCCCCCCCCC(-O)SCCN-C([O-])CCN-C([O-])C(O)C(C)(C)COP(-O)(O)OP(-O)(O)OCC1OC(n2cnc3c(N)ncnc32)C(O)C1OP(-O)([O-])[O-]	-759.91	C00412	cpd00327
cpd02210_c0	Indoleglycerol phosphate_c0	C11H12NO6P	-2	NQEQTYPJSIEPHW-MNOVXSKESA-L	O-P([O-])([O-])OCC(O)C(O)c1c[nH]c2ccccc12	-267.57	C03506	cpd02210
cpd00102_c0	Glyceraldehyde3-phosphate_c0	C3H5O6P	-2	LXJXRIRHZLFYRP-VKHMYHEASA-L	O-CC(O)COP(-O)([O-])[O-]	-319.2	C00118	cpd00102
cpd00359_c0	indol_c0	C8H7N	0	SIKJAQJRHWYJAI-UHFFFAOYSA-N	c1ccc2[nH]ccc2c1	54.41	C00463	cpd00359
cpd15495_c0	Maltopentaose_c0	C30H52O26	0	FTNIPWXXIGNQQF-HZWIHCTQSA-N	OCC1OC(OC2C(CO)OC(OC3C(CO)OC(OC4C(CO)OC(OC5C(CO)OC(O)C(O)C5O)C(O)C4O)C(O)C3O)C(O)C2O)C(O)C(O)C1O	-852.2		cpd15495
cpd00089_c0	Glucose-1-phosphate_c0	C6H11O9P	-2	HXXFSFRBOHSIMQ-VFUOTHLCSA-L	O-P([O-])([O-])OC1OC(CO)C(O)C(O)C1O	-430.78	C00103	cpd00089
cpd01399_c0	Maltotetraose_c0	C24H42O21	0	LUEWUZLMQUOBSB-ZLBHSGTGSA-N	OCC1OC(OC2C(CO)OC(OC3C(CO)OC(OC4C(CO)OC(O)C(O)C4O)C(O)C3O)C(O)C2O)C(O)C(O)C1O	-693.72	C02052	cpd01399
cpd15605_c0	Gly-Phe_c0	C11H14N2O3	0					cpd15605
cpd00066_c0	L-Phenylalanine_c0	C9H11NO2	0	COLNVLDHVKWLRT-QMMMGPOBSA-N	NC(Cc1ccccc1)C(-O)O	-51.05	C00079	cpd00066
cpd01977_c0	4-Phospho-L-aspartate_c0	C4H6NO7P	-2	IXZNKTPIYKDIGG-REOHCLBHSA-L	NC(CC(-O)OP(-O)([O-])O)C(-O)[O-]	-380.65	C03082	cpd01977
cpd15523_c0	1,2-ditetradec-7-enoyl-sn-glycerol 3-phosphate_c0	C31H56O8P	-1			-319.98		cpd15523
cpd15422_c0	CDP-1,2-ditetradec-7-enoylglycerol_c0	C40H67N3O15P2	-2			-599.36		cpd15422
cpd02065_c0	3-Hydroxy-L-kynurenine_c0	C10H12N2O4	0	VCKPUUFAIGNJHC-LURJTMIESA-N	Nc1c(O)cccc1C(-O)CC(N)C(-O)O	-116.42	C03227	cpd02065
cpd00035_c0	L-Alanine_c0	C3H7NO2	0	QNAYBMKLOCPYGJ-REOHCLBHSA-N	CC(N)C(-O)O	-87.92	C00041	cpd00035
cpd00483_c0	3-Hydroxyanthranilate_c0	C7H6NO3	-1	WJXSWCUQABXPFS-UHFFFAOYSA-M	Nc1c([O-])cccc1C(-O)O	-88.47	C00632	cpd00483
cpd00493_c0	Pyridoxamine phosphate_c0	C8H12N2O5P	-1	ZMJGSOSNSPKHNH-UHFFFAOYSA-M	Cc1ncc(COP(-O)(O)O)c(CN)c1[O-]	-244.68	C00647	cpd00493
cpd00016_c0	Pyridoxal phosphate_c0	C8H8NO6P	-2	NGVDGCNFYWLIFO-UHFFFAOYSA-L	Cc1ncc(COP(-O)([O-])O)c(C-O)c1[O-]	-272	C00018	cpd00016
cpd03205_c0	Phytoene_c0	C40H64	0	YVLPJIGOMTXXLP-KEKOKYSKSA-N	CC(C)-CCCC(C)-CCCC(C)-CCCC(C)-CC-CC-C(C)CCC-C(C)CCC-C(C)CCC-C(C)C	230.58	C05413	cpd03205
cpd11502_c0	6-methyl-trans-oct-2-enoyl-ACP_c0	C20H35N2O8PRS	-1					cpd11502
cpd11503_c0	6-methyl-octanoyl-ACP_c0	C20H37N2O8PRS	-1					cpd11503
cpd11464_c0	Butyryl-ACP_c0	C15H28N2O8PRS	-2				C05745	cpd11464
cpd11492_c0	Malonyl-acyl-carrierprotein-_c0	C14H24N2O10PRS	-2				C01209	cpd11492
cpd11486_c0	3-Oxohexanoyl-[acp]_c0	C17H30N2O9PRS	-2				C05746	cpd11486
cpd00119_c0	L-Histidine_c0	C6H9N3O2	0	HNDVDQJCIGZPNO-YFKPBYRVSA-N	NC(Cc1cnc[nH]1)C(-O)O	-45.63	C00135	cpd00119
cpd00581_c0	Urocanate_c0	C6H5N2O2	-1	LOIYMIARKYCTBW-OWOJBTEDSA-M	O-C([O-])C-Cc1cnc[nH]1	-26.85	C00785	cpd00581
cpd00060_c0	L-Methionine_c0	C5H11NO2S	0	FFEARJCKVFRZRR-BYPYZUCNSA-N	CSCCC(N)C(-O)O	-75.91	C00073	cpd00060
cpd03124_c0	Hexanoyl-CoA_c0	C27H42N7O17P3S	-4	OEXFMSFODMQEPE-UHFFFAOYSA-J	CCCCCC(-O)SCCN-C([O-])CCN-C([O-])C(O)C(C)(C)COP(-O)(O)OP(-O)(O)OCC1OC(n2cnc3c(N)ncnc32)C(O)C1OP(-O)([O-])[O-]	-779.35	C05270	cpd03124
cpd03121_c0	3-Oxooctanoyl-CoA_c0	C29H44N7O18P3S	-4	WPIVBCGRGVNDDT-CECATXLMSA-J	CCCCCC(-O)CC(-O)SCCN-C([O-])CCN-C([O-])C(O)C(C)(C)COP(-O)(O)OP(-O)(O)OCC1OC(n2cnc3c(N)ncnc32)C(O)C1OP(-O)([O-])[O-]	-806.13	C05267	cpd03121
cpd01012_c0	Cd2+_c0	Cd	2	WLZRMCYVCSSEQC-UHFFFAOYSA-N	[Cd+2]		C01413	cpd01012
cpd01012_e0	Cd2+_e0	Cd	2	WLZRMCYVCSSEQC-UHFFFAOYSA-N	[Cd+2]		C01413	cpd01012
cpd00053_c0	L-Glutamine_c0	C5H10N2O3	0	ZDXPYRJPNDTMRX-VKHMYHEASA-N	N-C(O)CCC(N)C(-O)O	-121.69	C00064	cpd00053
cpd00132_c0	L-Asparagine_c0	C4H8N2O3	0	DCXYFEDJOCDNAF-REOHCLBHSA-N	N-C(O)CC(N)C(-O)O	-123.31	C00152	cpd00132
cpd00760_c0	2-Methylbutyryl-CoA_c0	C26H40N7O17P3S	-4	LYNVNYDEQMMNMZ-UHFFFAOYSA-J	CCC(C)C(-O)SCCN-C([O-])CCN-C([O-])C(O)C(C)(C)COP(-O)(O)OP(-O)(O)OCC1OC(n2cnc3c(N)ncnc32)C(O)C1OP(-O)([O-])[O-]	-782.78	C01033	cpd00760
cpd02125_c0	Tiglyl-CoA_c0	C26H38N7O17P3S	-4	PMWATMXOQQZNBX-DKBZLLMOSA-J	CC-C(C)C(-O)SCCN-C([O-])CCN-C([O-])C(O)C(C)(C)COP(-O)(O)OP(-O)(O)OCC1OC(n2cnc3c(N)ncnc32)C(O)C1OP(-O)([O-])[O-]	-762.53	C03345	cpd02125
cpd15423_c0	CDP-1,2-ditetradecanoylglycerol_c0	C40H71N3O15P2	-2			-644.08		cpd15423
cpd15553_c0	phosphatidylserine ditetradecanoyl_c0	C34H64NO10P	-2			-428.36		cpd15553
cpd02089_c0	5-Oxopentanoate_c0	C5H7O3	-1	VBKPPDYGFUZOAJ-UHFFFAOYSA-M	O-CCCCC(-O)[O-]	-108.64	C03273	cpd02089
cpd00379_c0	Glutarate_c0	C5H6O4	-2	JFCQEDHGNNZCLN-UHFFFAOYSA-L	O-C([O-])CCCC(-O)[O-]	-161.34	C00489	cpd00379
cpd00794_c0	TRHL_c0	C12H22O11	0	HDTRYLNUVZCQOY-LIZSDCNHSA-N	OCC1OC(OC2OC(CO)C(O)C(O)C2O)C(O)C(O)C1O	-376.76	C01083	cpd00794
cpd03189_c0	3-Carboxy-1-hydroxypropyl-ThPP_c0	C16H22N4O10P2S	-2	ZWUKRGPVMMTMAF-UHFFFAOYSA-L	Cc1ncc(C[n+]2c(C(O)CCC(-O)[O-])sc(CCOP(-O)([O-])OP(-O)([O-])O)c2C)c(-N)[nH]1	-481.36	C05381	cpd03189
cpd00860_c0	S-Succinyldihydrolipoamide_c0	C12H20NO4S2	-1	RJCJWONCSKSHES-VIFPVBQESA-M	N-C([O-])CCCCC(CCS)SC(-O)CCC(-O)O	-137.394	C01169	cpd00860
cpd15237_c0	hexadecenoate_c0	C16H29O2	-1			-41.71		cpd15237
cpd15239_c0	Hexadecenoyl-ACP_c0	C27H49N2O8PRS	-1					cpd15239
cpd00635_e0	Cbl_e0	C62H91CoN13O14P	2	QDYKIIMTNDYRAM-DSRCUDDDSA-L	CC1-C2N-C(C-C3N-C(C(C)-C4NC(C)(C5N-C1C(C)(CCC(O)-NCC(C)OP(-O)(O)OC1C(CO)OC([n+]6c[nH]c7cc(C)c(C)cc76)C1O)C5CC(-N)O)C(C)(CC(-N)O)C4CCC(-N)[O-])C(C)(CC(-N)O)C3CCC(-N)[O-])C(C)(C)C2CCC(-N)[O-].[Co+4]		C00853	cpd00635
cpd00635_c0	Cbl_c0	C62H91CoN13O14P	2	QDYKIIMTNDYRAM-DSRCUDDDSA-L	CC1-C2N-C(C-C3N-C(C(C)-C4NC(C)(C5N-C1C(C)(CCC(O)-NCC(C)OP(-O)(O)OC1C(CO)OC([n+]6c[nH]c7cc(C)c(C)cc76)C1O)C5CC(-N)O)C(C)(CC(-N)O)C4CCC(-N)[O-])C(C)(CC(-N)O)C3CCC(-N)[O-])C(C)(C)C2CCC(-N)[O-].[Co+4]		C00853	cpd00635
cpd00765_c0	L-Gulonolactone_c0	C6H10O6	0	SXZYCXMUPBBULW-SKNVOMKLSA-N	O-C1OC(C(O)CO)C(O)C1O	-215.78	C01040	cpd00765
cpd02098_c0	L-xylo-Hexulonolactone_c0	C6H8O6	0	KRGQEOSDQHTZMX-UHFFFAOYSA-N	O-C1OC(C(O)CO)C(O)C1-O	-206.76	C03289	cpd02098
cpd15418_c0	CDP-1,2-dihexadec-9-enoylglycerol_c0	C44H75N3O15P2	-2			-592.88		cpd15418
cpd15556_c0	phosphatidylserine dihexadec-9-enoyl_c0	C38H68NO10P	-2			-377.16		cpd15556
cpd00616_c0	Pretyrosine_c0	C10H12NO5	-1	MIEILDYWGANZNH-DSQUFTABSA-M	NC(CC1(C(-O)O)C-CC(O)C-C1)C(-O)[O-]	-161.4	C00826	cpd00616
cpd00069_c0	L-Tyrosine_c0	C9H11NO3	0	OUYCCCASQSFEME-QMMMGPOBSA-N	NC(Cc1ccc(O)cc1)C(-O)O	-90.53	C00082	cpd00069
cpd02090_c0	Glycerophosphoglycerol_c0	C6H14O8P	-1	LLCSXHMJULHSJN-UHFFFAOYSA-M	O-P([O-])(OCC(O)CO)OCC(O)CO	-383.36	C03274	cpd02090
cpd00100_c0	Glycerol_c0	C3H8O3	0	PEDCQBHIVMGVHV-UHFFFAOYSA-N	OCC(O)CO	-116.18	C00116	cpd00100
cpd01646_c0	2-Isopropylmalate_c0	C7H10O5	-2	BITYXLXUCSKTJS-UHFFFAOYSA-L	CC(C)C(O)(CC(-O)[O-])C(-O)[O-]	-201.18	C02504	cpd01646
cpd00059_c0	L-Ascorbate_c0	C6H7O6	-1	CIWBSHSKHKDKBQ-SZSCBOSDSA-M	O-C1OC(C(O)CO)C([O-])-C1O	-194.91	C00072	cpd00059
cpd00242_c0	H2CO3_c0	CHO3	-1	BVKZGUZCCUSVTD-UHFFFAOYSA-M	O-C([O-])O	-140.26	C00288	cpd00242
cpd12848_c0	Holo-[carboxylase]_c0	C17H27N5O4R2S	0				C06250	cpd12848
cpd12543_c0	Carboxybiotin-carboxyl-carrier protein_c0	C18H26N5O6R2S	-1				C04419	cpd12543
cpd00383_c0	Shikimate_c0	C7H9O5	-1	JXOHGGNKMLTUBP-HSUXUTPPSA-M	O-C([O-])C1-CC(O)C(O)C(O)C1	-171.29	C00493	cpd00383
cpd02030_c0	3-phosphoshikimate_c0	C7H8O8P	-3	QYOJSKGCWNAKGW-PBXRRBTRSA-K	O-C([O-])C1-CC(OP(-O)([O-])[O-])C(O)C(O)C1	-383.79	C03175	cpd02030
cpd00873_c0	Nicotinate ribonucleotide_c0	C11H12NO9P	-2	JOUIQRNQJGXQDC-ZYUZMQFOSA-L	O-C([O-])c1ccc[n+](C2OC(COP(-O)([O-])[O-])C(O)C2O)c1	-380.18	C01185	cpd00873
cpd03471_c0	Nicotinate D-ribonucleoside_c0	C11H13NO6	0	PUEDDPCUCPRQNY-ZYUZMQFOSA-N	O-C([O-])c1ccc[n+](C2OC(CO)C(O)C2O)c1	-167.68	C05841	cpd03471
cpd00219_c0	Prephenate_c0	C10H8O6	-2	FPWMCUPFBRFMLH-XGAOUMNUSA-L	O-C([O-])C(-O)CC1(C(-O)[O-])C-CC(O)C-C1	-186.17	C00254	cpd00219
cpd00868_c0	p-hydroxyphenylpyruvate_c0	C9H7O4	-1	KKADPXVIOXHVKN-UHFFFAOYSA-M	O-C(O)C(-O)Cc1ccc([O-])cc1	-115.3	C01179	cpd00868
cpd00044_c0	3-phosphoadenylylsulfate_c0	C10H11N5O13P2S	-4	GACDQMDRPRGCTN-KQYNXXCUSA-J	Nc1ncnc2c1ncn2C1OC(COP(-O)([O-])OS(-O)(-O)[O-])C(OP(-O)([O-])[O-])C1O	-580.35	C00053	cpd00044
cpd01335_c0	Octanoyl-CoA_c0	C29H46N7O17P3S	-4	KQMZYOXOBSXMII-CECATXLMSA-J	CCCCCCCC(-O)SCCN-C([O-])CCN-C([O-])C(O)C(C)(C)COP(-O)(O)OP(-O)(O)OCC1OC(n2cnc3c(N)ncnc32)C(O)C1OP(-O)([O-])[O-]	-776.11	C01944	cpd01335
cpd03130_c0	(2E)-Octenoyl-CoA_c0	C29H44N7O17P3S	-4	CPSDNAXXKWVYIY-NTLMCJQISA-J	CCCCCC-CC(-O)SCCN-C([O-])CCN-C([O-])C(O)C(C)(C)COP(-O)(O)OP(-O)(O)OCC1OC(n2cnc3c(N)ncnc32)C(O)C1OP(-O)([O-])[O-]	-755.3	C05276	cpd03130
cpd00508_c0	3MOP_c0	C6H9O3	-1	JVQYSWDUAOAHFM-BYPYZUCNSA-M	CCC(C)C(-O)C(-O)[O-]	-109.64	C00671	cpd00508
cpd14702_c0	2-Methyl-1-hydroxybutyl-TPP_c0	C17H27N4O8P2S	-1	CUBSXOWPMAOFDG-MYHCZTBNSA-M	CCC(C)C(O)c1sc(CCOP(-O)([O-])OP(-O)([O-])O)c(C)[n+]1Cc1cnc(C)[nH]c1-N	-402.1	C15978	cpd14702
cpd00504_c0	LL-2,6-Diaminopimelate_c0	C7H14N2O4	0	GMKMEZVLHJARHF-WHFBIAKZSA-N	NC(CCCC(N)C(-O)O)C(-O)O	-163.68	C00666	cpd00504
cpd00516_c0	meso-2,6-Diaminopimelate_c0	C7H14N2O4	0	GMKMEZVLHJARHF-SYDPRGILSA-N	NC(CCCC(N)C(-O)O)C(-O)O	-163.68	C00680	cpd00516
cpd00344_c0	N-Formimino-L-glutamate_c0	C6H9N2O4	-1	NRXIKWMTVXPVEF-BYPYZUCNSA-M	N-CNC(CCC(-O)[O-])C(-O)O	-157.18	C00439	cpd00344
cpd00770_c0	N-Formyl-L-glutamate_c0	C6H7NO5	-2	ADZLWSMFHHHOBV-UHFFFAOYSA-L	O-C([O-])CCC(N-C[O-])C(-O)O	-192.08	C01045	cpd00770
cpd00905_c0	Guanosine 3',5'-bis(diphosphate)_c0	C10H12N5O17P4	-5	BUFLLCUFNHESEH-UUOKFMHZSA-I	N-c1nc([O-])c2ncn(C3OC(COP(-O)(O)OP(-O)([O-])[O-])C(OP(-O)(O)OP(-O)([O-])[O-])C3O)c2[nH]1	-936.8	C01228	cpd00905
cpd00075_c0	Nitrite_c0	NO2	-1	IOVCWXUNBOPUCH-UHFFFAOYSA-M	O-N[O-]	-8.9	C00088	cpd00075
cpd15500_c0	Menaquinone 8_c0	C51H72O2	0	PTWSIIUEOFZCHW-NTCAYCPXSA-N	CC(C)-CCCC(C)-CCC1-C(C)C(-O)c2ccccc2C1-O	206.06		cpd15500
cpd15499_c0	Menaquinol 8_c0	C51H74O2	0	OIEZRVBFVPGODT-WQWYCSGDSA-N	CC(C)-CCCC(C)-CCCC(C)-CCCC(C)-CCCC(C)-CCCC(C)-CCCC(C)-CCCC(C)-CCc1c(C)c(O)c2ccccc2c1O	180.271		cpd15499
cpd02791_c0	methylthioribulose-1-phosphate_c0	C6H11O7PS	-2	CNSJRYUMVMWNMC-RITPCOANSA-L	CSCC(O)C(O)C(-O)COP(-O)([O-])[O-]	-346.88	C04582	cpd02791
cpd11295_c0	2,3-diketo5-methylthio-1-phosphopentane_c0	C6H9O6PS	-2	HKEAOVFNWRDVAJ-UHFFFAOYSA-L	CSCCC(-O)C(-O)COP(-O)([O-])[O-]	-298.36	C15650	cpd11295
cpd02626_c0	1-Pyrroline-4-hydroxy-2-carboxylate_c0	C5H6NO3	-1	AOMLMYXPXUTBQH-UHFFFAOYSA-M	O-C([O-])C1-NCC(O)C1	-100.55	C04282	cpd02626
cpd00340_c0	2,5-Dioxopentanoate_c0	C5H5O4	-1	VHKNBDIQDAXGBL-UHFFFAOYSA-M	O-CCCC(-O)C(-O)[O-]	-136.2	C00433	cpd00340
cpd01270_c0	FMNH2_c0	C17H21N4O9P	-2	YTNIXZGTHTVJBW-SCRDCRAPSA-L	Cc1cc2c(cc1C)N(CC(O)C(O)C(O)COP(-O)(O)O)c1nc([O-])nc([O-])c1N2	-346.33	C01847	cpd01270
cpd09878_c0	Sulfoacetate_c0	C2H2O5S	-2	AGGIJOLULBJGTQ-UHFFFAOYSA-L	O-C([O-])CS(-O)(-O)[O-]	-205.232	C14179	cpd09878
cpd00040_c0	Glyoxalate_c0	C2HO3	-1	HHLFWLYXYJOTON-UHFFFAOYSA-M	O-CC(-O)[O-]	-111.04	C00048	cpd00040
cpd00050_c0	FMN_c0	C17H18N4O9P	-3	ANKZYBDXHMZBDK-SCRDCRAPSA-K	Cc1cc2nc3c([O-])nc(-O)[nH]c3[n+](CC(O)C(O)C(O)COP(-O)([O-])[O-])c2cc1C	-323.22	C00061	cpd00050
cpd00081_c0	Sulfite_c0	HO3S	-1	LSNNMFCWUKXFEE-UHFFFAOYSA-M	O-S([O-])O	-126.15	C00094	cpd00081
cpd02574_c0	methylthioribose-1-phosphate_c0	C6H11O7PS	-2	JTFITTQBRJDSTL-JDJSBBGDSA-L	CSCC1OC(OP(-O)([O-])[O-])C(O)C1O	-347.5	C04188	cpd02574
cpd02547_c0	(R)-1-Aminopropan-2-yl phosphate_c0	C3H9NO4P	-1	YBOLZUJJGUZUDC-GSVOUGTGSA-M	CC(CN)OP(-O)([O-])O	-257.2	C04122	cpd02547
cpd03917_c0	Adenosylcobyric acid_c0	C55H79CoN15O11	3	GOELZEWZSUSKBO-AVFCAEGCSA-M	CC1-C2N-C(C-C3N-C(C(C)-C4NC(C(CC(-N)O)C4(C)CCC(-O)O)C4(C)N-C1C(CCC(-N)O)C4(C)CC(-N)O)C(CCC(-N)O)C3(C)C)C(CCC(-N)[O-])C2(C)CC(-N)O.[CH2]C1OC(n2cnc3c(N)ncnc32)C(O)C1O.[Co+2]		C06507	cpd03917
cpd03919_c0	Adenosyl cobinamide phosphate_c0	C58H86CoN16O14P	2	MQCMBMUJJHSGIF-QMUWONGRSA-K	CC1-C2N-C(C-C3N-C(C(C)-C4NC(C)(C5N-C1C(C)(CCC(O)-NCC(C)OP(-O)(O)O)C5CC(-N)O)C(C)(CC(-N)O)C4CCC(-N)[O-])C(C)(CC(-N)O)C3CCC([NH-])-O)C(C)(C)C2CCC(-N)[O-].[CH2]C1OC(n2cnc3c(N)ncnc32)C(O)C1O.[Co+2]		C06509	cpd03919
cpd01620_c0	Precorrin 2_c0	C42H41N4O16	-7	OQIIYZQTTMKFAU-ZNLOQLQNSA-G	CC1(CC(-O)O)C2-Cc3[nH]c(c(CCC(-O)[O-])c3CC(-O)[O-])Cc3[nH]c(c(CC(-O)[O-])c3CCC(-O)[O-])C-C3NC(-CC(-N2)C1CCC(-O)[O-])C(C)(CC(-O)[O-])C3CCC(-O)[O-]		C02463	cpd01620
cpd03420_c0	Precorrin 3A_c0	C43H43N4O16	-7	AILJETHLKULYHE-IHDLTXBCSA-G	CC1-C2NC(-CC3-NC(-Cc4[nH]c(c(CCC(-O)[O-])c4CC(-O)[O-])Cc4[nH]c1c(CC(-O)[O-])c4CCC(-O)[O-])C(CCC(-O)[O-])C3(C)CC(-O)[O-])C(CCC(-O)[O-])C2(C)CC(-O)O		C05772	cpd03420
cpd00689_c0	Porphobilinogen_c0	C10H13N2O4	-1	QSHWIQZFGQKFMA-UHFFFAOYSA-M	NCc1[nH]cc(CCC(-O)[O-])c1CC(-O)O	-118.18	C00931	cpd00689
cpd00755_c0	Hydroxymethylbilane_c0	C40H38N4O17	-8	WDFJYRZCZIUBPR-UHFFFAOYSA-F	O-C([O-])CCc1c[nH]c(Cc2[nH]c(Cc3[nH]c(Cc4[nH]c(CO)c(CC(-O)[O-])c4CCC(-O)[O-])c(CC(-O)[O-])c3CCC(-O)[O-])c(CC(-O)[O-])c2CCC(-O)[O-])c1CC(-O)[O-]	-479.5	C01024	cpd00755
cpd00196_c0	Acetylphosphate_c0	C2H3O5P	-2	LIPOUNRJVLNBCD-UHFFFAOYSA-L	CC(-O)OP(-O)([O-])[O-]	-301.65	C00227	cpd00196
cpd11472_c0	Hexanoyl-ACP_c0	C17H31N2O8PRS	-2				C05749	cpd11472
cpd11490_c0	3-oxooctanoyl-acp_c0	C19H34N2O9PRS	-2				C05750	cpd11490
cpd15529_c0	phosphatidylethanolamine ditetradecanoyl_c0	C33H66NO8P	0			-347.71		cpd15529
cpd01101_c0	Carbamate_c0	CH2NO2	-1	KXDHJXZQYSOELW-UHFFFAOYSA-M	NC(-O)[O-]	-95.7	C01563	cpd01101
cpd00223_c0	Glycerate_c0	C3H5O4	-1	RBNPOMFGQQGHHO-UWTATZPHSA-M	O-C([O-])C(O)CO	-159.4	C00258	cpd00223
cpd00169_c0	3-Phosphoglycerate_c0	C3H4O7P	-3	OSJPPGNTCRNQQC-UWTATZPHSA-K	O-C([O-])C(O)COP(-O)([O-])[O-]	-371.9	C00197	cpd00169
cpd02045_c0	1-Hydroxy-2-naphthoate_c0	C11H7O3	-1	SJJCQDRGABAVBB-UHFFFAOYSA-M	O-C(O)c1ccc2ccccc2c1[O-]	-82.719	C03203	cpd02045
cpd01932_c0	1,2-Naphthalenediol_c0	C10H8O2	0	NXPPAOGUKPJVDI-UHFFFAOYSA-N	Oc1ccc2ccccc2c1O	-39.569	C03012	cpd01932
cpd00276_e0	GLUM_e0	C6H14NO5	1	MSWZFWKMSRAUBD-IVMDWMLBSA-O	[NH3+]C1C(O)OC(CO)C(O)C1O	-183.03	C00329	cpd00276
cpd00288_c0	D-Glucosamine phosphate_c0	C6H13NO8P	-1	XHMJOUIAFHJHBW-IVMDWMLBSA-M	NC1C(O)OC(COP(-O)([O-])O)C(O)C1O	-395.53	C00352	cpd00288
cpd00655_c0	Dephospho-CoA_c0	C21H33N7O13P2S	-2	KDTSHFARGAKYJN-IBOSZNHHSA-L	CC(C)(COP(-O)(O)OP(-O)(O)OCC1OC(n2cnc3c(N)ncnc32)C(O)C1O)C(O)C([O-])-NCCC([O-])-NCCS	-539.494	C00882	cpd00655
cpd00863_c0	beta-D-Glucose 6-phosphate_c0	C6H11O9P	-2	NBSCHQHZLSJFNQ-VFUOTHLCSA-L	O-P([O-])([O-])OCC1OC(O)C(O)C(O)C1O	-430.78	C01172	cpd00863
cpd01553_c0	Saligenin_c0	C7H8O2	0	CQRYARSYNCAZFO-UHFFFAOYSA-N	OCc1ccccc1O	-47.76	C02323	cpd01553
cpd00768_c0	N-Carbamoylsarcosine_c0	C4H7N2O3	-1	SREKYKXYSQMOIB-UHFFFAOYSA-M	CN(CC(-O)[O-])C(-N)O	-115.69	C01043	cpd00768
cpd00068_c0	ITP_c0	C10H12N4O14P3	-3	HAEJPQIATWHALX-KQYNXXCUSA-K	O-P([O-])([O-])OP(-O)(O)OP(-O)(O)OCC1OC(n2cnc3c([O-])ncnc32)C(O)C1O	-729.58	C00081	cpd00068
cpd01775_c0	Phosphoribosyl-ATP_c0	C15H20N5O20P4	-5	RKNHJBVBFHDXGR-KEOHHSTQSA-I	N-c1c2ncn(C3OC(COP(-O)([O-])OP(-O)(O)OP(-O)([O-])[O-])C(O)C3O)c2ncn1C1OC(COP(-O)([O-])[O-])C(O)C1O	-1015.22	C02739	cpd01775
cpd00858_c0	L-Glutamate5-semialdehyde_c0	C5H9NO3	0	KABXUUFDPUOJMW-BYPYZUCNSA-N	NC(CCC-O)C(-O)O	-111.43	C01165	cpd00858
cpd02431_c0	1-Pyrroline-5-carboxylate_c0	C5H6NO2	-1	DWAKNKKXGALPNW-BYPYZUCNSA-M	O-C([O-])C1CCC-N1	-59.27	C03912	cpd02431
cpd00082_e0	D-Fructose_e0	C6H12O6	0	BJHIKXHVCXFQLS-UYFOZJQFSA-N	O-C(CO)C(O)C(O)C(O)CO	-217.42	C00095	cpd00082
cpd00802_c0	D-fructose-1-phosphate_c0	C6H11O9P	-2	RHKKZBWRNHGJEZ-ARQDHWQXSA-L	O-P([O-])([O-])OCC1(O)OC(CO)C(O)C1O	-431.67	C01094	cpd00802
cpd11514_c0	12-methyl-trans-tetra-dec-2-enoyl-ACP_c0	C26H47N2O8PRS	-1					cpd11514
cpd11515_c0	12-methyl-tetra-decanoyl-ACP_c0	C26H49N2O8PRS	-2					cpd11515
cpd00080_e0	Glycerol-3-phosphate_e0	C3H7O6P	-2	AWUCVROLDVIAJX-GSVOUGTGSA-L	O-P([O-])([O-])OCC(O)CO	-328.68	C00093	cpd00080
cpd15352_c0	2-Demethylmenaquinone 8_c0	C50H70O2	0	GDUBPWSFXUAETN-AENDIINCSA-N	CC(C)-CCCC(C)-CCCC(C)-CCCC(C)-CCCC(C)-CCCC(C)-CCCC(C)-CCCC(C)-CCC1-CC(-O)c2ccccc2C1-O	206.47		cpd15352
cpd00203_c0	1,3-Bisphospho-D-glycerate_c0	C3H4O10P2	-4	LJQLQCAXBUHEAZ-UWTATZPHSA-J	O-C(OP(-O)([O-])[O-])C(O)COP(-O)([O-])[O-]	-586.8	C00236	cpd00203
cpd00001_e0	H2O_e0	H2O	0	XLYOFNOQVPJJNP-UHFFFAOYSA-N	O	-56.687	C00001	cpd00001
cpd00867_c0	Inositol 1-phosphate_c0	C6H11O9P	-2	INAPMGSXUVUWAF-UOTPTPDRSA-L	O-P([O-])([O-])OC1C(O)C(O)C(O)C(O)C1O	-432.46	C01177	cpd00867
cpd00121_c0	L-Inositol_c0	C6H12O6	0	CDAISMWEOUEBRE-GPIVLXJGSA-N	OC1C(O)C(O)C(O)C(O)C1O	-219.96	C00137	cpd00121
cpd00519_c0	D-methylmalonyl-CoA_c0	C25H35N7O19P3S	-5	MZFOKIKEPGUZEN-IBNUZSNCSA-I	CC(C(-O)[O-])C(-O)SCCN-C([O-])CCN-C([O-])C(O)C(C)(C)COP(-O)(O)OP(-O)(O)OCC1OC(n2cnc3c(N)ncnc32)C(O)C1OP(-O)([O-])[O-]	-863.85	C00683	cpd00519
cpd00282_c0	S-Dihydroorotate_c0	C5H5N2O4	-1	UFIVEPVSAGBUSI-REOHCLBHSA-M	O-C(O)C1CC([O-])-NC(O)-N1	-151.52	C00337	cpd00282
cpd00247_c0	Orotate_c0	C5H3N2O4	-1	PXQPEWDEAKTCGB-UHFFFAOYSA-M	O-C(O)c1cc([O-])nc(O)n1	-142.48	C00295	cpd00247
cpd11537_c0	13-methyl-3-oxo-tetra-decanoyl-ACP_c0	C26H47N2O9PRS	-1					cpd11537
cpd11538_c0	13-methyl-3-hydroxy-tetra-decanoyl-ACP_c0	C26H49N2O9PRS	-1					cpd11538
cpd00774_c0	UroporphyrinogenIII_c0	C40H36N4O16	-8	HUHWZXWWOFSFKF-UHFFFAOYSA-F	O-C([O-])CCc1c2[nH]c(c1CC(-O)[O-])Cc1[nH]c(c(CC(-O)[O-])c1CCC(-O)[O-])Cc1[nH]c(c(CC(-O)[O-])c1CCC(-O)[O-])Cc1[nH]c(c(CCC(-O)[O-])c1CC(-O)[O-])C2		C01051	cpd00774
cpd15557_c0	phosphatidylserine dioctadecanoyl_c0	C42H80NO10P	-2			-415.4		cpd15557
cpd15533_c0	phosphatidylethanolamine dioctadecanoyl_c0	C41H82NO8P	0			-334.75		cpd15533
cpd00286_c0	Undecaprenylphosphate_c0	C55H89O4P	-2	UFPHFKCTOZIAFY-RDQGWRCRSA-L	CC(C)-CCCC(C)-CCCC(C)-CCCC(C)-CCCC(C)-CCCC(C)-CCCC(C)-CCCC(C)-CCCC(C)-CCCC(C)-CCCC(C)-CCOP(-O)([O-])[O-]	49.72	C00348	cpd00286
cpd02862_c0	UDPMurAc(oyl-L-Ala-D-gamma-Glu-L-Lys-D-Ala-D-Ala)_c0	C40H62N9O26P2	-3	PFMVORMCVGOQKR-XNCOKRRHSA-K	CC([O-])-NC1C(OP(-O)(O)OP(-O)(O)OCC2OC(n3ccc([O-])nc3-O)C(O)C2O)OC(CO)C(O)C1OC(C)C(O)-NC(C)C(O)-NC(CCC([O-])-NC(CCCCN)C(O)-NC(C)C(O)-NC(C)C(-O)O)C(-O)O	-1046.45	C04702	cpd02862
cpd02948_c0	MurAc(oyl-L-Ala-D-gamma-Glu-L-Lys-D-Ala-D-Ala)-diphospho- undecaprenol_c0	C86H140N7O21P2	-3	SULOOAFLXMQJSF-OGDYFQGPSA-K	CC(C)-CCCC(C)-CCCC(C)-CCCC(C)-CCCC(C)-CCCC(C)-CCCC(C)-CCCC(C)-CCCC(C)-CCCC(C)-CCCC(C)-CCOP(-O)(O)OP(-O)(O)OC1OC(CO)C(O)C(OC(C)C(O)-NC(C)C(O)-NC(CCC([O-])-NC(CCCCN)C(O)-NC(C)C([O-])-NC(C)C(-O)O)C(-O)O)C1N-C(C)[O-]	-598.96	C04851	cpd02948
cpd02857_c0	DAHP_c0	C7H10O10P	-3	PJWIPEXIFFQAQZ-PUFIMZNGSA-K	O-C([O-])C(-O)CC(O)C(O)C(O)COP(-O)([O-])[O-]	-469.06	C04691	cpd02857
cpd00699_c0	5-Dehydroquinate_c0	C7H9O6	-1	WVMWZWGZRAXUBK-SYTVJDICSA-M	O-C1CC(O)(C(-O)[O-])CC(O)C1O	-214.49	C00944	cpd00699
cpd11468_c0	Dodecanoyl-ACP_c0	C23H44N2O8PRS	-2				C05223	cpd11468
cpd11469_c0	(2E)-Dodecenoyl-[acp]_c0	C23H41N2O8PRS	-2				C05758	cpd11469
cpd00058_e0	Cu2+_e0	Cu	2	JPVYNHNXODAKFH-UHFFFAOYSA-N	[Cu+2]		C00070	cpd00058
cpd00058_c0	Cu2+_c0	Cu	2	JPVYNHNXODAKFH-UHFFFAOYSA-N	[Cu+2]		C00070	cpd00058
cpd03915_c0	Cob(I)yrinate diamide_c0	C45H59CoN6O12	-2	NKLHEMWEQJCPPF-OKJGWHJPSA-K	CC1-C2N-C(C-C3N-C(C(C)-C4NC(C)(C5N-C1C(C)(CCC(-O)O)C5CC(-O)O)C(C)(CC(-N)[O-])C4CCC(-O)O)C(C)(CC([NH-])-O)C3CCC(-O)[O-])C(C)(C)C2CCC(-O)O.[Co+]		C06505	cpd03915
cpd00421_c0	Triphosphate_c0	H2O10P3	-3	UNXRWKVEANCORM-UHFFFAOYSA-K	O-P([O-])([O-])OP(-O)(O)OP(-O)([O-])O		C00536	cpd00421
cpd03916_c0	Adenosyl cobyrinate diamide_c0	C55H71CoN11O15	-1	OCNLJCZKGHKJGF-NQYRMHKHSA-K	CC1-C2N-C(C-C3N-C(C(C)-C4NC(C)(C5N-C1C(C)(CCC(-O)O)C5CC(-O)O)C(C)(CC(-N)[O-])C4CCC(-O)O)C(C)(CC([NH-])-O)C3CCC(-O)[O-])C(C)(C)C2CCC(-O)O.[CH2]C1OC(n2cnc3c(N)ncnc32)C(O)C1O.[Co+2]		C06506	cpd03916
cpd00087_c0	Tetrahydrofolate_c0	C19H21N7O6	-2	MSTNYGQPCMXVAQ-KIYNQFGBSA-L	N-c1nc([O-])c2c([nH]1)NCC(CNc1ccc(C(-O)NC(CCC(-O)[O-])C(-O)O)cc1)N2	-113.97	C00101	cpd00087
cpd00039_c0	L-Lysine_c0	C6H15N2O2	1	KDXKERNSBIXSRK-YFKPBYRVSA-O	NC(CCCC[NH3+])C(-O)O	-84.04	C00047	cpd00039
cpd00757_c0	N6-Hydroxy-L-lysine_c0	C6H14N2O3	0	FZQOIMPLZAYIKU-YFKPBYRVSA-N	NC(CCCCNO)C(-O)O	-108.79	C01028	cpd00757
cpd00290_c0	D-fructose-1,6-bisphosphate_c0	C6H10O12P2	-4	RNBGYGVWRKECFJ-ARQDHWQXSA-J	O-P([O-])([O-])OCC1OC(O)(COP(-O)([O-])[O-])C(O)C1O	-644.17	C00354	cpd00290
cpd02152_c0	L-Argininosuccinate_c0	C10H17N4O6	-1	KDZOASGQNOPSCU-ZBHICJROSA-M	N-C(NCCCC(N)C(-O)O)NC(CC(-O)[O-])C(-O)O	-224.81	C03406	cpd02152
cpd00051_c0	L-Arginine_c0	C6H15N4O2	1	ODKSFYDXXFIFQN-BYPYZUCNSA-O	N-C(N)NCCCC([NH3+])C(-O)O	-73.77	C00062	cpd00051
cpd01260_c0	Lauroyl-CoA_c0	C33H54N7O17P3S	-4	YMCXGHLSVALICC-GMHMEAMDSA-J	CCCCCCCCCCCC(-O)SCCN-C([O-])CCN-C([O-])C(O)C(C)(C)COP(-O)(O)OP(-O)(O)OCC1OC(n2cnc3c(N)ncnc32)C(O)C1OP(-O)([O-])[O-]	-769.63	C01832	cpd01260
cpd01741_c0	ddca_c0	C12H23O2	-1	POULHZVOKOAJMA-UHFFFAOYSA-M	CCCCCCCCCCCC(-O)[O-]	-70.55	C02679	cpd01741
cpd00641_c0	L-Histidinol_c0	C6H12N3O	1	ZQISRDCJNBUVMM-YFKPBYRVSA-O	[NH3+]C(CO)Cc1cnc[nH]1	-2.41	C00860	cpd00641
cpd00426_c0	Homogentisate_c0	C8H7O4	-1	IGMNYECMUMZDDF-UHFFFAOYSA-M	O-C(O)Cc1cc([O-])ccc1O	-128.84	C00544	cpd00426
cpd00763_c0	4-Maleylacetoacetate_c0	C8H6O6	-2	GACSIVHAIFQKTC-UPHRSURJSA-L	O-C([O-])C-CC(-O)CC(-O)CC(-O)[O-]	-197.26	C01036	cpd00763
cpd15687_c0	CDP-1,2-dianteisopentadecanoylglycerol_c0	C42H75N3O15P2	-2			-644.46		cpd15687
cpd15693_c0	Dianteisopentadecanoylphosphatidylserine_c0	C36H68NO10P	-2			-428.74		cpd15693
cpd02060_c0	(2E)-Dodecenoyl-CoA_c0	C33H52N7O17P3S	-4	IRFYVBULXZMEDE-XCFIPPSPSA-J	CCCCCCCCCC-CC(-O)SCCN-C([O-])CCN-C([O-])C(O)C(C)(C)COP(-O)(O)OP(-O)(O)OCC1OC(n2cnc3c(N)ncnc32)C(O)C1OP(-O)([O-])[O-]	-748.82	C03221	cpd02060
cpd00126_c0	GMP_c0	C10H12N5O8P	-2	RQFCJASXJCIDSX-UUOKFMHZSA-L	N-c1nc([O-])c2ncn(C3OC(COP(-O)([O-])O)C(O)C3O)c2[nH]1	-308.3	C00144	cpd00126
cpd00311_c0	Guanosine_c0	C10H13N5O5	0	NYHBQMYGNKIUIF-UUOKFMHZSA-N	N-c1nc(O)c2ncn(C3OC(CO)C(O)C3O)c2[nH]1	-95.8	C00387	cpd00311
cpd00626_c0	dTDPglucose_c0	C16H24N2O16P2	-2	YSYKRGRSMLTJNL-URARBOGNSA-L	Cc1cn(C2CC(O)C(COP(-O)([O-])OP(-O)(O)OC3OC(CO)C(O)C(O)C3O)O2)c(-O)nc1[O-]	-723.12	C00842	cpd00626
cpd00062_c0	UTP_c0	C9H12N2O15P3	-3	PGAVKCOVUIYSFO-XVFCMESISA-K	O-c1nc([O-])ccn1C1OC(COP(-O)(O)OP(-O)(O)OP(-O)([O-])[O-])C(O)C1O	-813.77	C00075	cpd00062
cpd00071_c0	Acetaldehyde_c0	C2H4O	0	IKHGUXGNUITLKF-UHFFFAOYSA-N	CC-O	-33.4	C00084	cpd00071
cpd08286_c0	2-C-methyl-D-erythritol4-phosphate_c0	C5H11O7P	-2	XMWHRVNVKDKBRG-UHNVWZDZSA-L	CC(O)(CO)C(O)COP(-O)([O-])[O-]	-366.71	C11434	cpd08286
cpd08289_c0	1-deoxy-D-xylulose5-phosphate_c0	C5H9O7P	-2	AJPADPZSRRUGHI-RFZPGFLSSA-L	CC(-O)C(O)C(O)COP(-O)([O-])[O-]	-357.27	C11437	cpd08289
cpd03163_c0	Selenomethionine_c0	C5H11NO2Se	0	RJFAYQIBOAGBLC-BYPYZUCNSA-N	C[Se]CCC(N)C(-O)O		C05335	cpd03163
cpd03392_c0	Se-Adenosylselenomethionine_c0	C15H23N6O5Se	1	GGJFWMOVUFBSIN-AIRLBKTGSA-P	C[Se+](CCC([NH3+])C(-O)O)CC1OC(n2cnc3c(N)ncnc32)C(O)C1O		C05691	cpd03392
cpd02978_c0	7,8-Dihydroneopterin 3'-triphosphate_c0	C9H13N5O13P3	-3	DGGUVLXVLHAAGT-XINAWCOVSA-K	N-c1nc([O-])c2c([nH]1)NCC(C(O)C(O)COP(-O)(O)OP(-O)(O)OP(-O)([O-])[O-])-N2	-704.45	C04895	cpd02978
cpd03666_c0	2,5-Diamino-6-(5'-triphosphoryl-3',4'-trihydroxy-2'-oxopentyl)- amino-4-oxopyrimidine_c0	C9H15N5O14P3	-3	ZJYBJXKSWQPKFW-UHFFFAOYSA-K	N-c1nc([O-])c(N)c(NCC(-O)C(O)C(O)COP(-O)(O)OP(-O)(O)OP(-O)([O-])[O-])[nH]1	-753.92	C06148	cpd03666
cpd04918_c0	D-Glycero-D-manno-heptose7-phosphate_c0	C7H13O10P	-2	SDADNVAZGVDAIM-KLJZZCKASA-L	O-P([O-])([O-])OCC(O)C1OC(O)C(O)C(O)C1O	-467.2	C07836	cpd04918
cpd08316_c0	D-Glycero-D-manno-heptose1-7-bisphosphate_c0	C7H12O13P2	-4	LMTGTTLGDUACSJ-QQABCQGCSA-J	O-P([O-])([O-])OCC(O)C1OC(OP(-O)([O-])[O-])C(O)C(O)C1O	-679.7	C11472	cpd08316
cpd00072_c0	D-fructose-6-phosphate_c0	C6H11O9P	-2	BGWGXPAPYGQALX-ARQDHWQXSA-L	O-P([O-])([O-])OCC1OC(O)(CO)C(O)C1O	-431.67	C00085	cpd00072
cpd11554_c0	8-methyl-3-oxo-nonanoyl-ACP_c0	C21H37N2O9PRS	-1					cpd11554
cpd11555_c0	8-methyl-3-hydroxy-nonanoyl-ACP_c0	C21H39N2O9PRS	-1					cpd11555
cpd03762_c0	cis-1,2-dihydroxybenzoate_c0	C7H7O4	-1	PUCYIVFXTPWJDD-CAHLUQPWSA-M	O-C([O-])C1(O)C-CC-CC1O	-125.07	C06321	cpd03762
cpd00357_c0	TTP_c0	C10H14N2O14P3	-3	NHVNXKFIZYSCEB-XLPZGREQSA-K	Cc1cn(C2CC(O)C(COP(-O)(O)OP(-O)(O)OP(-O)([O-])[O-])O2)c(-O)nc1[O-]	-774.34	C00459	cpd00357
cpd00297_c0	dTDP_c0	C10H14N2O11P2	-2	UJLXYODCHAELLY-XLPZGREQSA-L	Cc1cn(C2CC(O)C(COP(-O)(O)OP(-O)([O-])O)O2)c(-O)nc1[O-]	-566.34	C00363	cpd00297
cpd02691_c0	2-methyl-3-hydroxy-butyryl-CoA_c0	C26H40N7O18P3S	-4	PEKYNTFSOBAABV-LQUDNSJZSA-J	CC(O)C(C)C(-O)SCCN-C([O-])CCN-C([O-])C(O)C(C)(C)COP(-O)(O)OP(-O)(O)OCC1OC(n2cnc3c(N)ncnc32)C(O)C1OP(-O)([O-])[O-]	-820.82	C04405	cpd02691
cpd02124_c0	2-Methylacetoacetyl-CoA_c0	C26H38N7O18P3S	-4	NHNODHRSCRALBF-UHFFFAOYSA-J	CC(-O)C(C)C(-O)SCCN-C([O-])CCN-C([O-])C(O)C(C)(C)COP(-O)(O)OP(-O)(O)OCC1OC(n2cnc3c(N)ncnc32)C(O)C1OP(-O)([O-])[O-]	-812.8	C03344	cpd02124
cpd00216_c0	Chorismate_c0	C10H8O6	-2	WTFXTQVDAKGDEY-HTQZYQBOSA-L	C-C(OC1C-C(C(-O)[O-])C-CC1O)C(-O)[O-]	-169.49	C00251	cpd00216
cpd00093_c0	Anthranilate_c0	C7H6NO2	-1	RWZYAGGXGHYGMB-UHFFFAOYSA-M	Nc1ccccc1C(-O)[O-]	-48.99	C00108	cpd00093
cpd00314_e0	D-Mannitol_e0	C6H14O6	0	FBPFZTCFMRRESA-KVTDHHQDSA-N	OCC(O)C(O)C(O)C(O)CO	-225.44	C00392	cpd00314
cpd00491_c0	D-mannitol-1-phosphate_c0	C6H13O9P	-2	GACTWZZMVMUKNG-SLPGGIOYSA-L	O-P([O-])([O-])OCC(O)C(O)C(O)C(O)CO	-437.94	C00644	cpd00491
cpd11588_c0	gly-pro-L_c0	C7H12N2O3	0			-93.95		cpd11588
cpd00129_c0	L-Proline_c0	C5H9NO2	0	ONIBWKKTOPOVIA-BYPYZUCNSA-N	O-C(O)C1CCCN1	-62.54	C00148	cpd00129
cpd00241_c0	dGTP_c0	C10H13N5O13P3	-3	HAAZLUGHYHWQIW-KVQBGUIXSA-K	N-c1nc([O-])c2ncn(C3CC(O)C(COP(-O)(O)OP(-O)(O)OP(-O)([O-])[O-])O3)c2[nH]1	-684.46	C00286	cpd00241
cpd00295_c0	dGDP_c0	C10H13N5O10P2	-2	CIKGWCTVFSRMJU-KVQBGUIXSA-L	N-c1nc([O-])c2ncn(C3CC(O)C(COP(-O)(O)OP(-O)([O-])O)O3)c2[nH]1	-476.46	C00361	cpd00295
cpd00296_c0	dGMP_c0	C10H12N5O7P	-2	LTFMZDNNPPEQNG-KVQBGUIXSA-L	N-c1nc([O-])c2ncn(C3CC(O)C(COP(-O)([O-])O)O3)c2[nH]1	-268.46	C00362	cpd00296
cpd00277_c0	Deoxyguanosine_c0	C10H13N5O4	0	YKBGVTZYEHREMT-KVQBGUIXSA-N	N-c1nc(O)c2ncn(C3CC(O)C(CO)O3)c2[nH]1	-55.96	C00330	cpd00277
cpd11438_c0	fa4_c0	C15H29O2	-1			-67.5		cpd11438
cpd11439_c0	fa4coa_c0	C36H61N7O17P3S	-3			-766.58		cpd11439
cpd11488_c0	Acetoacetyl-ACP_c0	C15H26N2O9PRS	-2				C05744	cpd11488
cpd01017_e0	Cys-Gly_e0	C5H10N2O3S	0	ZUKPVRWZDMRIEO-VKHMYHEASA-N	NC(CS)C(O)-NCC(-O)O	-113.974	C01419	cpd01017
cpd01017_c0	Cys-Gly_c0	C5H10N2O3S	0	ZUKPVRWZDMRIEO-VKHMYHEASA-N	NC(CS)C(O)-NCC(-O)O	-113.974	C01419	cpd01017
cpd11570_c0	3-Oxooctodecanoyl-ACP_c0	C29H53N2O9PRS	-1					cpd11570
cpd11571_c0	3-Hydroxyoctodecanoyl-ACP_c0	C29H55N2O9PRS	-1					cpd11571
cpd04073_c0	Vanillate_c0	C8H7O4	-1	WKOLLVMJNQIZCI-UHFFFAOYSA-M	COc1cc(C(-O)O)ccc1[O-]	-117.36	C06672	cpd04073
cpd00055_c0	Formaldehyde_c0	CH2O	0	WSFSSNUMVMOOMR-UHFFFAOYSA-N	C-O	-31.2	C00067	cpd00055
cpd01324_c0	L-Histidinal_c0	C6H10N3O	1	VYOIELONWKIZJS-YFKPBYRVSA-O	[NH3+]C(C-O)Cc1cnc[nH]1	7.07	C01929	cpd01324
cpd15679_c0	1,2-diisotetradecanoyl-sn-glycerol 3-phosphate_c0	C31H60O8P	-1			-368.32		cpd15679
cpd15720_c0	Dianteisopentadecanoylphosphatidylglycerophosphate_c0	C36H70O13P2	-2			-632.26		cpd15720
cpd01651_c0	L-3-Cyanoalanine_c0	C4H6N2O2	0	BXRLWGXPSRYJDZ-VKHMYHEASA-N	N#CCC(N)C(-O)O	-73.15	C02512	cpd01651
cpd03407_c0	gamma-Glutamyl-beta-cyanoalanine_c0	C9H12N3O5	-1	QUAADUAOVLZBJM-WDSKDSINSA-M	N#CCC(N-C([O-])CCC(N)C(-O)O)C(-O)O	-180.13	C05711	cpd03407
cpd00013_e0	NH3_e0	H4N	1	QGZKDVFQNNGYKY-UHFFFAOYSA-O	[NH4+]	-18.97	C00014	cpd00013
cpd00274_c0	Citrulline_c0	C6H13N3O3	0	RHGKLRLOHDJJDR-BYPYZUCNSA-N	N-C(O)NCCCC(N)C(-O)O	-123.87	C00327	cpd00274
cpd00275_c0	L-Kynurenine_c0	C10H12N2O3	0	YGPSJZOEDVAXAB-QMMMGPOBSA-N	Nc1ccccc1C(-O)CC(N)C(-O)O	-76.94	C00328	cpd00275
cpd00957_c0	2,5-Diamino-6-(5'-phosphoribosylamino)-4-pyrimidineone_c0	C9H14N5O8P	-2	OCLCLRXKNJCOJD-UMMCILCDSA-L	N-c1nc([O-])c(N)c(NC2OC(COP(-O)([O-])O)C(O)C2O)[nH]1	-338.54	C01304	cpd00957
cpd00449_c0	Dihydrolipoamide_c0	C8H17NOS2	0	VLYUGYAKYZETRF-SSDOTTSWSA-N	N-C(O)CCCCC(S)CCS	-27.348	C00579	cpd00449
cpd00481_c0	Isobutyryl-CoA_c0	C25H38N7O17P3S	-4	AEWHYWSPVRZHCT-NDZSKPAWSA-J	CC(C)C(-O)SCCN-C([O-])CCN-C([O-])C(O)C(C)(C)COP(-O)(O)OP(-O)(O)OCC1OC(n2cnc3c(N)ncnc32)C(O)C1OP(-O)([O-])[O-]	-784.4	C00630	cpd00481
cpd00159_c0	L-Lactate_c0	C3H5O3	-1	JVTAAEKCZFNVCJ-REOHCLBHSA-M	CC(O)C(-O)[O-]	-123.17	C00186	cpd00159
cpd00143_c0	Phenylpyruvate_c0	C9H7O3	-1	BTNMPGBKDVTSJY-UHFFFAOYSA-M	O-C([O-])C(-O)Cc1ccccc1	-75.82	C00166	cpd00143
cpd03480_c0	2-Hydroxyphenylacetate_c0	C8H7O3	-1	CCVYRRGZDBSHFU-UHFFFAOYSA-M	O-C(O)Cc1ccccc1[O-]	-89.36	C05852	cpd03480
cpd00244_e0	Ni2+_e0	Ni	2	PXHVJJICTQNCMI-UHFFFAOYSA-N	[Ni]		C00291	cpd00244
cpd00244_c0	Ni2+_c0	Ni	2	PXHVJJICTQNCMI-UHFFFAOYSA-N	[Ni]		C00291	cpd00244
cpd11578_e0	hexanesulfonate_e0	C6H13O3S	-1	FYAQQULBLMNGAH-UHFFFAOYSA-M	CCCCCCS(-O)(-O)[O-]	-119.302		cpd11578
cpd11578_c0	hexanesulfonate_c0	C6H13O3S	-1	FYAQQULBLMNGAH-UHFFFAOYSA-M	CCCCCCS(-O)(-O)[O-]	-119.302		cpd11578
cpd00183_c0	Sarcosine_c0	C3H7NO2	0	FSYKKLYZXJSNPZ-UHFFFAOYSA-N	CNCC(-O)O	-79.18	C00213	cpd00183
cpd00239_c0	H2S_c0	HS	-1	RWSOTUBLDIXVET-UHFFFAOYSA-M	[SH-]	-6.66	C00283	cpd00239
cpd00822_c0	O-Succinyl-L-homoserine_c0	C8H12NO6	-1	GNISQJGXJIDKDJ-YFKPBYRVSA-M	NC(CCOC(-O)CCC(-O)[O-])C(-O)O	-236.19	C01118	cpd00822
cpd02446_c0	5-Dehydro-2-deoxy-D-gluconate_c0	C6H9O6	-1	UCYNJPYWOSFBAT-UHFFFAOYSA-M	O-C([O-])CC(O)C(O)C(-O)CO	-222.6	C03932	cpd02446
cpd02721_c0	DKHP_c0	C6H8O9P	-3	OLUPOJQIFXQXIT-CVYQJGLWSA-K	O-C([O-])CC(O)C(O)C(-O)COP(-O)([O-])[O-]	-435.1	C04456	cpd02721
cpd03518_c0	Formamidopyrimidine nucleoside triphosphate_c0	C10H15N5O15P3	-3	NDXMRXXKCCKQQV-UUOKFMHZSA-K	N-c1nc([O-])c(N-C[O-])c(NC2OC(COP(-O)(O)OP(-O)(O)OP(-O)([O-])O)C(O)C2O)[nH]1	-790.78	C05922	cpd03518
cpd03519_c0	2,5-Diaminopyrimidine nucleoside triphosphate_c0	C9H15N5O14P3	-3	CRXOALRUOMUPMC-UMMCILCDSA-K	N-c1nc([O-])c(N)c(NC2OC(COP(-O)(O)OP(-O)(O)OP(-O)([O-])[O-])C(O)C2O)[nH]1	-754.54	C05923	cpd03519
cpd00507_c0	Glycerophosphocholine_c0	C8H20NO6P	0	SUHOQUVVVLNYQR-MRVPVSSYSA-N	C[N+](C)(C)CCOP(-O)([O-])OCC(O)CO	-254.99	C00670	cpd00507
cpd00098_c0	Choline_c0	C5H14NO	1	OEYIOHPDSNJKLS-UHFFFAOYSA-N	C[N+](C)(C)CCO	12.19	C00114	cpd00098
cpd15419_c0	CDP-1,2-dihexadecanoylglycerol_c0	C44H79N3O15P2	-2			-637.6		cpd15419
cpd15545_c0	Phosphatidylglycerophosphate dihexadecanoyl_c0	C38H74O13P2	-2			-625.4		cpd15545
cpd00268_c0	H2S2O3_c0	HO3S2	-1	DHCDFWKWKRSZHF-UHFFFAOYSA-M	O-S([O-])(O)-S	-122.7	C00320	cpd00268
cpd00790_c0	O-Acetyl-L-homoserine_c0	C6H11NO4	0	FCXZBWSIAGGPCB-YFKPBYRVSA-N	CC(-O)OCCC(N)C(-O)O	-159.98	C01077	cpd00790
cpd11421_c0	trdrd_c0	C6H9NO2R2S2	0				C00342	cpd11421
cpd11420_c0	trdox_c0	C6H7NO2R2S2	0				C00343	cpd11420
cpd00179_e0	Maltose_e0	C12H22O11	0	VQHSOMBJVWLPSR-WUJBLJFYSA-N	OCC(O)C(O)C(OC1OC(CO)C(O)C(O)C1O)C(O)CO	-383.92	C00208	cpd00179
cpd01919_c0	maltose-6-phosphate_c0	C12H21O14P	-2	ITPHOIFCAFNCLL-ASMJPISFSA-L	O-P([O-])([O-])OCC1OC(OC2C(CO)OC(O)C(O)C2O)C(O)C(O)C1O	-589.26	C02995	cpd01919
cpd11474_c0	Decanoyl-ACP_c0	C21H40N2O8PRS	-2				C05755	cpd11474
cpd11489_c0	3-oxododecanoyl-acp_c0	C23H42N2O9PRS	-2				C05756	cpd11489
cpd11506_c0	8-methyl-trans-dec-2-enoyl-ACP_c0	C22H39N2O8PRS	-1					cpd11506
cpd11507_c0	8-methyl-decanoyl-ACP_c0	C22H41N2O8PRS	-1					cpd11507
cpd03118_c0	(S)-Hydroxydecanoyl-CoA_c0	C31H50N7O18P3S	-4	HIVSMYZAMUNFKZ-PNPVFPMQSA-J	CCCCCCCC(O)CC(-O)SCCN-C([O-])CCN-C([O-])C(O)C(C)(C)COP(-O)(O)OP(-O)(O)OCC1OC(n2cnc3c(N)ncnc32)C(O)C1OP(-O)([O-])[O-]	-810.91	C05264	cpd03118
cpd03129_c0	(2E)-Decenoyl-CoA_c0	C31H48N7O17P3S	-4	MGNBGCRQQFMNBM-YJHHLLFWSA-J	CCCCCCCC-CC(-O)SCCN-C([O-])CCN-C([O-])C(O)C(C)(C)COP(-O)(O)OP(-O)(O)OCC1OC(n2cnc3c(N)ncnc32)C(O)C1OP(-O)([O-])[O-]	-752.06	C05275	cpd03129
cpd00292_c0	HMG-CoA_c0	C27H39N7O20P3S	-5	CABVTRNMFUVUDM-VRHQGPGLSA-I	CC(O)(CC(-O)[O-])CC(-O)SCCN-C([O-])CCN-C([O-])C(O)C(C)(C)COP(-O)(O)OP(-O)(O)OCC1OC(n2cnc3c(N)ncnc32)C(O)C1OP(-O)([O-])[O-]	-900.07	C00356	cpd00292
cpd02068_c0	3-Methylglutaconyl-CoA_c0	C27H37N7O19P3S	-5	GXKSHRDAHFLWPN-RKYLSHMCSA-I	CC(-CC(-O)SCCN-C([O-])CCN-C([O-])C(O)C(C)(C)COP(-O)(O)OP(-O)(O)OCC1OC(n2cnc3c(N)ncnc32)C(O)C1OP(-O)([O-])[O-])CC(-O)[O-]	-840.36	C03231	cpd02068
cpd00347_c0	5-10-Methenyltetrahydrofolate_c0	C20H20N7O6	-1	MEANFMOQMXYMCT-OLZOCXBDSA-M	N-c1nc(O)c2c([nH]1)NCC1C[N+](c3ccc(C(O)-NC(CCC(-O)[O-])C(-O)[O-])cc3)-CN21	-97	C00445	cpd00347
cpd11476_c0	hexadecanoyl-acp_c0	C27H51N2O8PRS	-2				C05764	cpd11476
cpd00134_c0	Palmitoyl-CoA_c0	C37H62N7O17P3S	-4	MNBKLUUYKPBKDU-BBECNAHFSA-J	CCCCCCCCCCCCCCCC(-O)SCCN-C([O-])CCN-C([O-])C(O)C(C)(C)COP(-O)(O)OP(-O)(O)OCC1OC(n2cnc3c(N)ncnc32)C(O)C1OP(-O)([O-])[O-]	-763.15	C00154	cpd00134
cpd00346_c0	L-Aspartate4-semialdehyde_c0	C4H7NO3	0	HOSWPDPVFBCLSY-VKHMYHEASA-N	NC(CC-O)C(-O)O	-113.05	C00441	cpd00346
cpd02120_c0	Dihydrodipicolinate_c0	C7H5NO4	-2	UWOCFOFVIBZJGH-YFKPBYRVSA-L	O-C([O-])C1-NC(C(-O)[O-])CC-C1	-133.7	C03340	cpd02120
cpd03116_c0	(S)-3-Hydroxydodecanoyl-CoA_c0	C33H54N7O18P3S	-4	IJFLXRCJWPKGKJ-LXIXEQKWSA-J	CCCCCCCCCC(O)CC(-O)SCCN-C([O-])CCN-C([O-])C(O)C(C)(C)COP(-O)(O)OP(-O)(O)OCC1OC(n2cnc3c(N)ncnc32)C(O)C1OP(-O)([O-])[O-]	-807.67	C05262	cpd03116
cpd15611_c0	hexanal_c0	C6H12O	0	JARKCYVAAOWBJS-UHFFFAOYSA-N	CCCCCC-O	-27.57		cpd15611
cpd00843_c0	Tartronate semialdehyde_c0	C3H3O4	-1	QWBAFPFNGRFSFB-UHFFFAOYSA-M	O-CC(O)C(-O)[O-]	-149.92	C01146	cpd00843
cpd00100_e0	Glycerol_e0	C3H8O3	0	PEDCQBHIVMGVHV-UHFFFAOYSA-N	OCC(O)CO	-116.18	C00116	cpd00100
cpd11568_c0	14-methyl-trans-pentadec-2-enoyl-ACP_c0	C27H49N2O8PRS	-1					cpd11568
cpd11569_c0	14-methyl-pentadecanoyl-ACP_c0	C27H51N2O8PRS	-2					cpd11569
cpd15606_c0	Gly-Tyr_c0	C11H14N2O4	0					cpd15606
cpd11546_c0	4-methyl-3-oxo-pentanoyl-ACP_c0	C17H29N2O9PRS	-1					cpd11546
cpd11547_c0	4-methyl-3-hydroxy-pentanoyl-ACP_c0	C17H31N2O9PRS	-1					cpd11547
cpd11539_c0	13-methyl-trans-tetra-dec-2-enoyl-ACP_c0	C26H47N2O8PRS	-1					cpd11539
cpd11540_c0	13-methyl-tetra-decanoyl-ACP_c0	C26H49N2O8PRS	-2					cpd11540
cpd15420_c0	CDP-1,2-dioctadec-11-enoylglycerol_c0	C48H83N3O15P2	-2			-586.4		cpd15420
cpd15548_c0	Phosphatidylglycerophosphate dioctadec-11-enoyl_c0	C42H78O13P2	-2			-574.2		cpd15548
cpd11591_e0	Gly-Met_e0	C7H14N2O3S	0	PFMUCCYYAAFKTH-YFKPBYRVSA-N	CSCCC(N-C(O)CN)C(-O)O	-106.49		cpd11591
cpd11591_c0	Gly-Met_c0	C7H14N2O3S	0	PFMUCCYYAAFKTH-YFKPBYRVSA-N	CSCCC(N-C(O)CN)C(-O)O	-106.49		cpd11591
cpd02536_c0	Muconolactone_c0	C6H5O4	-1	HPEKPJGPWNSAAV-UHFFFAOYSA-M	O-C([O-])CC1C-CC(-O)O1	-132.27	C04105	cpd02536
cpd01630_c0	cis,cis-Muconate_c0	C6H4O4	-2	TXXHDPDFNKHHGW-CCAGOZQPSA-L	O-C([O-])C-CC-CC(-O)[O-]	-122.92	C02480	cpd01630
cpd11491_c0	3-oxotetradecanoyl-acp_c0	C25H46N2O9PRS	-2				C05759	cpd11491
cpd00567_c0	D-Proline_c0	C5H9NO2	0	ONIBWKKTOPOVIA-SCSAIBSYSA-N	O-C(O)C1CCCN1	-62.54	C00763	cpd00567
cpd02235_c0	1-Pyrroline-2-carboxylate_c0	C5H6NO2	-1	RHTAIKJZSXNELN-UHFFFAOYSA-M	O-C([O-])C1-NCCC1	-60.71	C03564	cpd02235
cpd00300_c0	Urate_c0	C5H4N4O3	0	LEHOTFFKMJEONL-UHFFFAOYSA-N	Oc1nc(O)c2nc(O)[nH]c2n1	-90.93	C00366	cpd00300
cpd00260_c0	Isocitrate_c0	C6H5O7	-3	ODBLHEXUDAPZAU-UHFFFAOYSA-K	O-C([O-])CC(C(-O)[O-])C(O)C(-O)[O-]	-279.02	C00311	cpd00260
cpd11558_c0	10-methyl-3-oxo-undecanoyl-ACP_c0	C23H41N2O9PRS	-1					cpd11558
cpd11559_c0	10-methyl-3-hydroxy-undecanoyl-ACP_c0	C23H43N2O9PRS	-1					cpd11559
cpd00906_c0	all-trans-Hexaprenyl diphosphate_c0	C30H50O7P2	-2	NGFSMHKFTZROKJ-MMSZMYIBSA-L	CC(C)-CCCC(C)-CCCC(C)-CCCC(C)-CCCC(C)-CCCC(C)-CCOP(-O)(O)OP(-O)([O-])[O-]	-298.73	C01230	cpd00906
cpd02590_c0	all-trans-Heptaprenyl diphosphate_c0	C35H58O7P2	-2	LSJLEXWXRKTZAJ-YUIIPXGZSA-L	CC(C)-CCCC(C)-CCCC(C)-CCCC(C)-CCCC(C)-CCCC(C)-CCCC(C)-CCOP(-O)(O)OP(-O)([O-])[O-]	-270.64	C04216	cpd02590
cpd00343_c0	N-Carbamoyl-L-aspartate_c0	C5H6N2O5	-2	HLKXYZVTANABHZ-REOHCLBHSA-L	N-C(O)NC(CC(-O)[O-])C(-O)[O-]	-203.96	C00438	cpd00343
cpd01298_c0	Aminoacetone_c0	C3H8NO	1	BCDGQXUMWHRQCB-UHFFFAOYSA-O	CC(-O)C[NH3+]	-36.68	C01888	cpd01298
cpd00428_c0	2-Oxopropanal_c0	C3H4O2	0	AIJULSRZWUXGPQ-UHFFFAOYSA-N	CC(-O)C-O	-59.99	C00546	cpd00428
cpd00009_e0	Phosphate_e0	HO4P	-2	NBIIXXVUZAFLBC-UHFFFAOYSA-L	O-P([O-])([O-])O	-261.974	C00009	cpd00009
cpd00078_c0	Succinyl-CoA_c0	C25H35N7O19P3S	-5	VNOYUJKHFWYWIR-ITIYDSSPSA-I	CC(C)(COP(-O)(O)OP(-O)(O)OCC1OC(n2cnc3c(N)ncnc32)C(O)C1OP(-O)([O-])[O-])C(O)C([O-])-NCCC([O-])-NCCSC(-O)CCC(-O)[O-]	-862.04	C00091	cpd00078
cpd00227_c0	L-Homoserine_c0	C4H9NO3	0	UKAUYVFTDYCKQA-VKHMYHEASA-N	NC(CCO)C(-O)O	-122.53	C00263	cpd00227
cpd09027_c0	5-Hydroxy-2-oxo-4-ureido-2,5-dihydro-1H-imidazole-5-carboxylate_c0	C5H5N4O5	-1	WHKYNCPIXMNTRQ-UHFFFAOYSA-M	N-C(O)N-C1N-C(O)NC1(O)C(-O)[O-]	-184.24	C12248	cpd09027
cpd01567_c0	(R)-Allantoin_c0	C4H5N4O3	-1	POJWUDADGALRAB-PVQJCKRUSA-N	N-C(O)NC1N-C(O)N-C1O	-116.06	C02348	cpd01567
cpd00333_c0	(E)-Cinnamate_c0	C9H7O2	-1	WBYWAXJHAXSJNI-VOTSOKGWSA-M	O-C([O-])C-Cc1ccccc1	-32.27	C00423	cpd00333
cpd09253_c0	cis-3-(3-Carboxyethenyl)-3,5-cyclohexadiene-1,2-diol_c0	C9H9O4	-1	AEUBLTTWYCDTGM-HZMPTLLJSA-M	O-C([O-])C-CC1-CC-CC(O)C1O	-104.93	C12622	cpd09253
cpd00130_c0	L-Malate_c0	C4H4O5	-2	BJEPYKJPYRNKOW-REOHCLBHSA-L	O-C([O-])CC(O)C(-O)[O-]	-201	C00149	cpd00130
cpd11521_c0	5-methyl-3-oxo-hexanoyl-ACP_c0	C18H31N2O9PRS	-1					cpd11521
cpd11522_c0	5-methyl-3-hydroxy-hexanoyl-ACP_c0	C18H33N2O9PRS	-1					cpd11522
cpd00090_c0	IDP_c0	C10H12N4O11P2	-2	JPXZQMKKFWMMGK-KQYNXXCUSA-L	O-P([O-])(O)OP(-O)(O)OCC1OC(n2cnc3c([O-])ncnc32)C(O)C1O	-521.58	C00104	cpd00090
cpd11912_c0	tRNA-Glu_c0	C10H12N5O3R	0				C01641	cpd11912
cpd12227_c0	L-Glutamyl-tRNA-Glu_c0	C15H19N6O6R	0				C02987	cpd12227
cpd00918_c0	2-Acetamido-5-oxopentanoate_c0	C7H10NO4	-1	BCPSFKBPHHBDAI-LURJTMIESA-M	CC([O-])-NC(CCC-O)C(-O)O	-141.03	C01250	cpd00918
cpd00028_c0	Heme_c0	C34H30FeN4O4	-2	KABFMIBPWCXCRK-RGGAHWMASA-J	C-Cc1c(C)c2cc3[n-]c(cc4nc(cc5nc(cc1[n-]2)c(C)c5CCC(-O)[O-])c(CCC(-O)[O-])c4C)c(C)c3C-C.[Fe+2]		C00032	cpd00028
cpd11313_c0	hemeO_c0	C49H56FeN4O5	-2	FISPASSVCDRERW-KVGORYHISA-J	C-Cc1c(C)c2cc3[n-]c(cc4[n-]c(cc5nc(cc1n2)c(C)c5CCC(-O)[O-])c(CCC(-O)[O-])c4C)c(C)c3C(O)CCC-C(C)CCC-C(C)CCC-C(C)C.[Fe+2]		C15672	cpd11313
cpd00281_e0	GABA_e0	C4H9NO2	0	BTCSSZJGUNDROE-UHFFFAOYSA-N	NCCCC(-O)O	-84.49	C00334	cpd00281
cpd00281_c0	GABA_c0	C4H9NO2	0	BTCSSZJGUNDROE-UHFFFAOYSA-N	NCCCC(-O)O	-84.49	C00334	cpd00281
cpd14698_c0	3-Methyl-1-hydroxybutyl-TPP_c0	C17H27N4O8P2S	-1	OZAWOYZVNPQFFO-UHFFFAOYSA-M	Cc1ncc(C[n+]2c(C(O)CC(C)C)sc(CCOP(-O)([O-])OP(-O)([O-])O)c2C)c(-N)[nH]1	-402.1	C15974	cpd14698
cpd14699_c0	S-(3-Methylbutanoyl)-dihydrolipoamide-E_c0	C13H25NO2S2	0				C15975	cpd14699
cpd00220_c0	Riboflavin_c0	C17H19N4O6	-1	AUNGANRZJHBGPY-SCRDCRAPSA-M	Cc1cc2nc3c([O-])nc(-O)nc-3n(CC(O)C(O)C(O)CO)c2cc1C	-110.72	C00255	cpd00220
cpd00349_c0	Sedoheptulose 1,7-bisphosphate_c0	C7H12O13P2	-4	OKHXOUGRECCASI-SHUUEZRQSA-J	O-C(COP(-O)([O-])[O-])C(O)C(O)C(O)C(O)COP(-O)([O-])[O-]	-678.84	C00447	cpd00349
cpd00236_c0	D-Erythrose4-phosphate_c0	C4H7O7P	-2	NGHMDNPXVRFFGS-IUYQGCFVSA-L	O-CC(O)C(O)COP(-O)([O-])[O-]	-355.62	C00279	cpd00236
cpd00202_c0	DMAPP_c0	C5H10O7P2	-2	CBIDRCWHNCKSTO-UHFFFAOYSA-L	CC(C)-CCOP(-O)(O)OP(-O)([O-])[O-]	-439.18	C00235	cpd00202
cpd00060_e0	L-Methionine_e0	C5H11NO2S	0	FFEARJCKVFRZRR-BYPYZUCNSA-N	CSCCC(N)C(-O)O	-75.91	C00073	cpd00060
cpd00524_c0	2-Inosose_c0	C6H10O6	0	VYEGBDHSGHXOGT-HYFGLKJPSA-N	O-C1C(O)C(O)C(O)C(O)C1O	-213.4	C00691	cpd00524
cpd03487_c0	Undecaprenyl-diphospho-N-acetylmuramoyl-(N-acetylglucosamine)-L-alanyl-D-glutamyl-L-lysyl-D-alanyl-D-alanine_c0	C94H153N8O26P2	-3			-751.79		cpd03487
cpd03488_c0	Undecaprenyl-diphospho-N-acetylmuramoyl-(N-acetylglucosamine)-L-alanyl-D-glutaminyl-L-lysyl-D-alanyl-D-alanine_c0	C94H155N9O25P2	-2			-709.35		cpd03488
cpd00338_c0	5-Aminolevulinate_c0	C5H9NO3	0	ZGXJTSGNIOSYLO-UHFFFAOYSA-N	NCC(-O)CCC(-O)O	-112.89	C00430	cpd00338
cpd00079_c0	D-glucose-6-phosphate_c0	C6H11O9P	-2	NBSCHQHZLSJFNQ-DVKNGEFBSA-L	O-P([O-])([O-])OCC1OC(O)C(O)C(O)C1O	-430.78	C00092	cpd00079
cpd00070_c0	Malonyl-CoA_c0	C24H33N7O19P3S	-5	LTYOQGRJFJAKNA-DVVLENMVSA-I	CC(C)(COP(-O)(O)OP(-O)(O)OCC1OC(n2cnc3c(N)ncnc32)C(O)C1OP(-O)([O-])[O-])C(O)C([O-])-NCCC([O-])-NCCSC(-O)CC(-O)[O-]	-863.66	C00083	cpd00070
cpd11580_c0	Gly-Gln_c0	C7H13N3O4	0	PNMUAGGSDZXTHX-BYPYZUCNSA-N	N-C(O)CCC(N-C(O)CN)C(-O)O	-152.27		cpd11580
cpd06707_c0	Benzamide_c0	C7H7NO	0	KXDAEFPNCMNJSK-UHFFFAOYSA-N	N-C(O)c1ccccc1	-10.61	C09815	cpd06707
cpd00153_c0	Benzoate_c0	C7H5O2	-1	WPYMKLBDIGXBTP-UHFFFAOYSA-M	O-C([O-])c1ccccc1	-53.05	C00180	cpd00153
cpd11560_c0	10-methyl-trans-undec-2-enoyl-ACP_c0	C23H41N2O8PRS	-1					cpd11560
cpd11561_c0	10-methyl-undecanoyl-ACP_c0	C23H43N2O8PRS	-1					cpd11561
cpd11552_c0	6-methyl-trans-hept-2-enoyl-ACP_c0	C19H33N2O8PRS	-1					cpd11552
cpd11553_c0	6-methyl-heptanoyl-ACP_c0	C19H35N2O8PRS	-1					cpd11553
cpd00834_c0	Phosphopantetheine_c0	C11H21N2O7PS	-2	JDMUPRLRUUMCTL-VIFPVBQESA-L	CC(C)(COP(-O)(O)O)C(O)C([O-])-NCCC([O-])-NCCS	-347.644	C01134	cpd00834
cpd15399_c0	1,6-anhydrous-N-Acetylmuramate_c0	C11H16NO7	-1			-224.02		cpd15399
cpd15391_c0	MurNAc 6-phosphate_c0	C11H18NO11P	-2	NMEMTQKUEVNSPV-MKFCKLDKSA-K	CC([O-])-NC1C(O)OC(COP(-O)([O-])O)C(O)C1OC(C)C(-O)[O-]	-488.5	C16698	cpd15391
cpd01777_c0	Phosphoribosyl-AMP_c0	C15H19N5O14P2	-4	RTQMRTSPTLIIHM-KEOHHSTQSA-J	N-c1c2ncn(C3OC(COP(-O)([O-])[O-])C(O)C3O)c2ncn1C1OC(COP(-O)([O-])[O-])C(O)C1O	-599.22	C02741	cpd01777
cpd02979_c0	phosphoribosylformiminoaicar-phosphate_c0	C15H21N5O15P2	-4	QOUSHGMTBIIAHR-KEOHHSTQSA-J	NC(-O)c1ncn(C2OC(COP(-O)([O-])[O-])C(O)C2O)c1N-CNC1OC(COP(-O)([O-])[O-])C(O)C1O	-651.87	C04896	cpd02979
cpd02711_c0	2-Keto-3-deoxy-6-phosphogluconate_c0	C6H8O9P	-3	OVPRPPOVAXRCED-WVZVXSGGSA-K	O-C([O-])C(-O)CC(O)C(O)COP(-O)([O-])[O-]	-432.64	C04442	cpd02711
cpd03426_c0	Sirohydrochlorin_c0	C42H38N4O16	-8	KWIZRXMMFRBUML-AHGFGAHVSA-F	CC1(CC(-O)[O-])c2cc3[nH]c(cc4nc(cc5[nH]c(cc(n2)C1CCC(-O)[O-])C(C)(CC(-O)[O-])C5CCC(-O)[O-])c(CC(-O)[O-])c4CCC(-O)[O-])c(CCC(-O)[O-])c3CC(-O)[O-]		C05778	cpd03426
cpd08928_c0	L-Threonine phosphate_c0	C4H8NO6P	-2	USRGIUJOYOXOQJ-GBXIJSLDSA-L	CC(OP(-O)([O-])O)C(N)C(-O)[O-]	-336.84	C12147	cpd08928
cpd00139_c0	Glycolate_c0	C2H3O3	-1	AEMRFAOFKBGASW-UHFFFAOYSA-M	O-C([O-])CO	-122.98	C00160	cpd00139
cpd03918_c0	Adenosyl cobinamide_c0	C58H87CoN16O11	4	SCNFBFINHCZGOV-VUCSARQQSA-M	CC1-C2N-C(C-C3N-C(C(C)-C4NC(C)(C5N-C1C(C)(CCC(O)-NCC(C)O)C5CC(-N)O)C(C)(CC(-N)O)C4CCC(-N)O)C(C)(CC(-N)O)C3CCC([NH-])-O)C(C)(C)C2CCC(-N)O.[CH2]C1OC(n2cnc3c(N)ncnc32)C(O)C1O.[Co+5]		C06508	cpd03918
cpd00322_c0	L-Isoleucine_c0	C6H13NO2	0	AGPKZVBTJJNPAG-WHFBIAKZSA-N	CCC(C)C(N)C(-O)O	-84.87	C00407	cpd00322
cpd00034_e0	Zn2+_e0	Zn	2	PTFCDOFLOPIGGS-UHFFFAOYSA-N	[Zn+2]		C00038	cpd00034
cpd00034_c0	Zn2+_c0	Zn	2	PTFCDOFLOPIGGS-UHFFFAOYSA-N	[Zn+2]		C00038	cpd00034
cpd00085_c0	beta-Alanine_c0	C3H7NO2	0	UCMIRNVEIXFBKS-UHFFFAOYSA-N	NCCC(-O)O	-86.11	C00099	cpd00085
cpd00525_c0	UDP-N-acetylmuramoyl-L-alanyl-D-glutamate_c0	C28H39N5O23P2	-4	OJZCATPXPWFLHF-HPUCEMLMSA-J	CC([O-])-NC1C(OP(-O)(O)OP(-O)(O)OCC2OC(n3ccc([O-])nc3-O)C(O)C2O)OC(CO)C(O)C1OC(C)C(O)-NC(C)C([O-])-NC(CCC(-O)[O-])C(-O)O	-958.02	C00692	cpd00525
cpd02861_c0	UDP-N-acetylmuramoyl-L-alanyl-D-glutamyl-L-lysine_c0	C34H52N7O24P2	-3	RLNOPSGEZLGFAH-OCMBHFTRSA-K	CC([O-])-NC1C(OP(-O)(O)OP(-O)(O)OCC2OC(n3ccc([O-])nc3-O)C(O)C2O)OC(CO)C(O)C1OC(C)C(O)-NC(C)C(O)-NC(CCC(-O)[O-])C(O)-NC(CCCCN)C(-O)O	-984.91	C04700	cpd02861
cpd03113_c0	(S)-3-Hydroxyhexadecanoyl-CoA_c0	C37H62N7O18P3S	-4	DEHLMTDDPWDRDR-QQOJFMBSSA-J	CCCCCCCCCCCCCC(O)CC(-O)SCCN-C([O-])CCN-C([O-])C(O)C(C)(C)COP(-O)(O)OP(-O)(O)OCC1OC(n2cnc3c(N)ncnc32)C(O)C1OP(-O)([O-])[O-]	-801.19	C05258	cpd03113
cpd03126_c0	(2E)-Hexadecenoyl-CoA_c0	C37H60N7O17P3S	-4	JUPAQFRKPHPXLD-MSHHSVQMSA-J	CCCCCCCCCCCCCC-CC(-O)SCCN-C([O-])CCN-C([O-])C(O)C(C)(C)COP(-O)(O)OP(-O)(O)OCC1OC(n2cnc3c(N)ncnc32)C(O)C1OP(-O)([O-])[O-]	-742.34	C05272	cpd03126
cpd00427_c0	L-Arabinonate_c0	C5H9O6	-1	QXKAIJAYHKCRRA-YVZJFKFKSA-M	O-C([O-])C(O)C(O)C(O)CO	-232.24	C00545	cpd00427
cpd00520_c0	2-Dehydro-3-deoxy-L-pentonate_c0	C5H7O5	-1	UQIGQRSJIKIPKZ-VKHMYHEASA-M	O-C([O-])C(-O)CC(O)CO	-183.72	C00684	cpd00520
cpd02535_c0	2,3-Dihydroxy-3-methylvalerate_c0	C6H11O4	-1	PDGXJDXVGMHUIR-UJURSFKZSA-M	CCC(C)(O)C(O)C(-O)[O-]	-159.58	C04104	cpd02535
cpd10162_c0	(R)-3-Hydroxy-3-methyl-2-oxopentanoate_c0	C6H9O4	-1	YJVOWRAWFXRESP-ZCFIWIBFSA-M	CCC(C)(O)C(-O)C(-O)[O-]	-149.1	C14463	cpd10162
cpd02882_c0	4--1-D-Ribitylamino-5-aminouracil_c0	C9H16N4O6	0	XKQZIXVJVUPORE-RPDRRWSUSA-N	Nc1c(O)nc(O)nc1NCC(O)C(O)C(O)CO	-189.57	C04732	cpd02882
cpd02656_c0	6-7-Dimethyl-8--1-D-ribityllumazine_c0	C13H17N4O6	-1	SXDXRJZUAJBNFL-XKSSXDPKSA-M	Cc1nc2c([O-])nc(-O)nc-2n(CC(O)C(O)C(O)CO)c1C	-124.62	C04332	cpd02656
cpd15700_c0	Diisohexadecanoylphosphatidylethanolamine_c0	C37H74NO8P	0			-344.85		cpd15700
cpd00154_c0	Xylose_c0	C5H10O5	0	SRBFZHDQGSBBOR-LECHCGJUSA-N	OC1COC(O)C(O)C1O	-180.06	C00181	cpd00154
cpd00161_c0	L-Threonine_c0	C4H9NO3	0	AYFVYJQAPQTCCC-GBXIJSLDSA-N	CC(O)C(N)C(-O)O	-124.34	C00188	cpd00161
cpd00094_c0	2-Oxobutyrate_c0	C4H5O3	-1	TYEYBOSBBBHJIV-UHFFFAOYSA-M	CCC(-O)C(-O)[O-]	-111.07	C00109	cpd00094
cpd10516_e0	fe3_e0	Fe	3	VTLYFUHAOXGGBS-UHFFFAOYSA-N	[Fe+3]	-1.1	C14819	cpd10516
cpd10516_c0	fe3_c0	Fe	3	VTLYFUHAOXGGBS-UHFFFAOYSA-N	[Fe+3]	-1.1	C14819	cpd10516
cpd02572_c0	5-Carboxymethyl-2-hydroxymuconate_c0	C8H5O7	-3	HJIBROWPWNLWHX-IKENXXAYSA-K	O-C([O-])CC(-CC-C([O-])C(-O)O)C(-O)[O-]	-240.1	C04186	cpd02572
cpd02507_c0	5-Carboxy-2-oxohept-3-enedioate_c0	C8H5O7	-3	WHGVLEMQINVDLH-OWOJBTEDSA-K	O-C([O-])CC(C-CC(-O)C(-O)[O-])C(-O)[O-]	-244.49	C04052	cpd02507
cpd02345_c0	L-Glutamate1-semialdehyde_c0	C5H9NO3	0	MPUUQNGXJSEWTF-BYPYZUCNSA-N	NC(C-O)CCC(-O)O	-111.43	C03741	cpd02345
cpd00101_c0	ribose-5-phosphate_c0	C5H9O8P	-2	PPQRONHOSHZGFQ-LMVFSUKVSA-L	O-CC(O)C(O)C(O)COP(-O)([O-])[O-]	-392.04	C00117	cpd00101
cpd17043_c0	RNA transcription_c0	null	0					cpd17043
cpd01716_c0	3-Dehydroshikimate_c0	C7H7O5	-1	SLWWJZMPHJJOPH-PHDIDXHHSA-M	O-C([O-])C1-CC(-O)C(O)C(O)C1	-166.28	C02637	cpd01716
cpd11593_e0	ala-L-asp-L_e0	C7H11N2O5	-1	XAEWTDMGFGHWFK-IMJSIDKUSA-M	CC(N)C(O)-NC(CC(-O)[O-])C(-O)O	-196.52		cpd11593
cpd11593_c0	ala-L-asp-L_c0	C7H11N2O5	-1	XAEWTDMGFGHWFK-IMJSIDKUSA-M	CC(N)C(O)-NC(CC(-O)[O-])C(-O)O	-196.52		cpd11593
cpd00027_e0	D-Glucose_e0	C6H12O6	0	WQZGKKKJIJFFOK-DVKNGEFBSA-N	OCC1OC(O)C(O)C(O)C1O	-218.28	C00031	cpd00027
cpd11475_c0	(2E)-Decenoyl-[acp]_c0	C21H37N2O8PRS	-2				C05754	cpd11475
cpd00654_e0	Deoxycytidine_e0	C9H13N3O4	0	CKTSBUTUHBMZGZ-SHYZEUOFSA-N	N-c1ccn(C2CC(O)C(CO)O2)c(O)n1	-93.04	C00881	cpd00654
cpd00145_c0	Hydroxypyruvate_c0	C3H3O4	-1	HHDDCCUIIUWNGJ-UHFFFAOYSA-M	O-C([O-])C(-O)CO	-148.92	C00168	cpd00145
cpd00076_e0	Sucrose_e0	C12H22O11	0	CZMRCDWAGMRECN-UGDNZRGBSA-N	OCC1OC(OC2(CO)OC(CO)C(O)C2O)C(O)C(O)C1O	-377.65	C00089	cpd00076
cpd01693_c0	6-Phosphosucrose_c0	C12H21O14P	-2	PJTTXANTBQDXME-UGDNZRGBSA-L	O-P([O-])([O-])OCC1OC(CO)(OC2OC(CO)C(O)C(O)C2O)C(O)C1O	-590.15	C02591	cpd01693
cpd00805_c0	D-Tagatose 6-phosphate_c0	C6H11O9P	-2	BGWGXPAPYGQALX-OEXCPVAWSA-L	O-P([O-])([O-])OCC1OC(O)(CO)C(O)C1O	-431.67	C01097	cpd00805
cpd02371_c0	D-Tagatose 1,6-biphosphate_c0	C6H10O12P2	-4	RNBGYGVWRKECFJ-OEXCPVAWSA-J	O-P([O-])([O-])OCC1OC(O)(COP(-O)([O-])[O-])C(O)C1O	-644.17	C03785	cpd02371
cpd01973_c0	4-Guanidinobutanamide_c0	C5H13N4O	1	YHVFECVVGNXFKO-UHFFFAOYSA-O	N-C(N)NCCCC(-[NH2+])O	-30.16	C03078	cpd01973
cpd00762_c0	4-Guanidinobutanoate_c0	C5H11N3O2	0	TUHVEAJXIMEOSA-UHFFFAOYSA-N	N-C(N)NCCCC(-O)O	-72.6	C01035	cpd00762
cpd00182_c0	Adenosine_c0	C10H13N5O4	0	OIRDTQYFTABQOQ-KQYNXXCUSA-N	Nc1ncnc2c1ncn2C1OC(CO)C(O)C1O	-45.35	C00212	cpd00182
cpd00105_c0	D-Ribose_c0	C5H10O5	0	HMFHBZSHGGEWLO-AIHAYLRMSA-N	OCC1OC(O)C(O)C1O	-181.62	C00121	cpd00105
cpd00128_c0	Adenine_c0	C5H5N5	0	GFFGJBXGBJISGV-UHFFFAOYSA-N	Nc1nc[nH]c2ncnc1-2	78.85	C00147	cpd00128
cpd01217_c0	Xanthosine_c0	C10H12N4O6	0	UBORTCNDUKBEOP-UUOKFMHZSA-N	OCC1OC(n2cnc3c(O)nc(O)nc32)C(O)C1O	-151.93	C01762	cpd01217
cpd01982_c0	5-Phosphoribosylamine_c0	C5H11NO7P	-1	SKCBPEVYGOQGJN-TXICZTDVSA-M	NC1OC(COP(-O)([O-])O)C(O)C1O	-358.87	C03090	cpd01982
cpd08288_c0	2-phospho-4--cytidine5-diphospho-2-C-methyl-D-erythritol_c0	C14H22N3O17P3	-4	HTJXTKBIUVFUAR-XHIBXCGHSA-J	CC(CO)(OP(-O)([O-])[O-])C(O)COP(-O)(O)OP(-O)([O-])OCC1OC(n2ccc(-N)nc2[O-])C(O)C1O	-858.59	C11436	cpd08288
cpd08301_c0	2-C-methyl-D-erythritol2-4-cyclodiphosphate_c0	C5H10O9P2	-2	SFRQRNJMIIUYDI-UHNVWZDZSA-L	CC1(CO)OP(-O)([O-])OP(-O)([O-])OCC1O	-486.44	C11453	cpd08301
cpd00142_c0	Acetoacetate_c0	C4H5O3	-1	WDJHALXBUFZDSR-UHFFFAOYSA-M	CC(-O)CC(-O)[O-]	-113.53	C00164	cpd00142
cpd00178_c0	Acetone_c0	C3H6O	0	CSCPPACGZOOCGX-UHFFFAOYSA-N	CC(C)-O	-38.52	C00207	cpd00178
cpd15526_c0	1,2-dioctadecanoyl-sn-glycerol 3-phosphate_c0	C39H76O8P	-1			-351.74		cpd15526
cpd15421_c0	CDP-1,2-dioctadecanoylglycerol_c0	C48H87N3O15P2	-2	PDCWLWQTNQCGRI-IGIWICMZSA-L	CCCCCCCCCCCCCCCCCC(-O)OCC(COP(-O)([O-])OP(-O)(O)OCC1OC(n2ccc(-N)nc2[O-])C(O)C1O)OC(-O)CCCCCCCCCCCCCCCCC	-631.12		cpd15421
cpd04920_c0	D-Glycero-D-manno-heptose1-phosphate_c0	C7H13O10P	-2	KMEJCSKJXSBBAN-QTNLNCNHSA-L	O-P([O-])([O-])OC1OC(C(O)CO)C(O)C(O)C1O	-467.2	C07838	cpd04920
cpd02991_c0	phosphoribulosylformimino-AICAR-phosphate_c0	C15H22N5O15P2	-3	BLKFNHOCHNCLII-GHVQHMAVSA-J	NC(-O)c1ncn(C2OC(COP(-O)([O-])[O-])C(O)C2O)c1NC-NCC(-O)C(O)C(O)COP(-O)([O-])[O-]	-651.25	C04916	cpd02991
cpd15721_c0	Diisohexadecanoylphosphatidylglycerophosphate_c0	C38H74O13P2	-2			-629.02		cpd15721
cpd15684_c0	CDP-1,2-dianteisoheptadecanoylglycerol_c0	C46H83N3O15P2	-2			-637.98		cpd15684
cpd15690_c0	Dianteisoheptadecanoylphosphatidylserine_c0	C40H76NO10P	-2			-422.26		cpd15690
cpd00184_c0	Thymidine_c0	C10H14N2O5	0	IQFYYKKMVGJFEH-XLPZGREQSA-N	Cc1cn(C2CC(O)C(CO)O2)c(-O)nc1O	-145.84	C00214	cpd00184
cpd00151_c0	Thymine_c0	C5H6N2O2	0	RWQNBRDOKXIBIV-UHFFFAOYSA-N	Cc1cnc(O)nc1O	-61.48	C00178	cpd00151
cpd00509_c0	deoxyribose-1-phosphate_c0	C5H9O7P	-2	KBDKAJNTYKVSEK-VPENINKCSA-L	O-P([O-])([O-])OC1CC(O)C(CO)O1	-354.28	C00672	cpd00509
cpd11481_c0	R-3-hydroxypalmitoyl-acyl-carrierprotein-_c0	C27H51N2O9PRS	-1				C04633	cpd11481
cpd11485_c0	3-oxohexadecanoyl-acp_c0	C27H50N2O9PRS	-2				C05762	cpd11485
cpd00293_c0	N-Acetyl-D-glucosamine 6-phosphate_c0	C8H14NO9P	-2	BRGMHAYQAZFZDJ-RTRLPJTCSA-L	CC([O-])-NC1C(O)OC(COP(-O)([O-])O)C(O)C1O	-425.13	C00357	cpd00293
cpd00541_c0	Lipoate_c0	C8H13O2S2	-1	AGBQKNBQESQNJD-UHFFFAOYSA-M	O-C([O-])CCCCC1CCSS1	-63.98	C00725	cpd00541
cpd14955_c0	Lipoyl-AMP_c0	C18H25N5O8PS2	-1	QWEGOCJRZOKSOE-ADUAKINBSA-M	Nc1ncnc2c1ncn2C1OC(COP(-O)([O-])OC(-O)CCCCC2CCSS2)C(O)C1O	-244.33	C16238	cpd14955
cpd11579_e0	ethanesulfonate_e0	C2H5O3S	-1	CCIVGXIOQKPBKL-UHFFFAOYSA-M	CCS(-O)(-O)[O-]	-125.782		cpd11579
cpd11579_c0	ethanesulfonate_c0	C2H5O3S	-1	CCIVGXIOQKPBKL-UHFFFAOYSA-M	CCS(-O)(-O)[O-]	-125.782		cpd11579
cpd00150_c0	HCN_c0	CHN	0	LELOWRISYMNNSU-UHFFFAOYSA-N	C#N		C00177	cpd00150
cpd01211_c0	Thiocyanate_c0	CNS	-1	ZMZDMBWJUHKJPS-UHFFFAOYSA-M	N#C[S-]	22.2	C01755	cpd01211
cpd01171_e0	Dulcose_e0	C6H14O6	0	FBPFZTCFMRRESA-GUCUJZIJSA-N	OCC(O)C(O)C(O)C(O)CO	-225.44	C01697	cpd01171
cpd03752_c0	Galactitol 1-phosphate_c0	C6H13O9P	-2	GACTWZZMVMUKNG-DPYQTVNSSA-L	O-P([O-])([O-])OCC(O)C(O)C(O)C(O)CO	-437.94	C06311	cpd03752
cpd08350_c0	L-threo-3-Hydroxyaspartate_c0	C4H6NO5	-1	YYLQUHNPNCGKJQ-LWMBPPNESA-M	NC(C(-O)[O-])C(O)C(-O)O	-203.79	C11511	cpd08350
cpd00210_e0	Taurine_e0	C2H7NO3S	0	XOAAWQZATWQOTB-UHFFFAOYSA-N	NCCS(-O)(-O)O	-126.763	C00245	cpd00210
cpd00210_c0	Taurine_c0	C2H7NO3S	0	XOAAWQZATWQOTB-UHFFFAOYSA-N	NCCS(-O)(-O)O	-126.763	C00245	cpd00210
cpd02311_c0	4-Imidazolone-5-propanoate_c0	C6H6N2O3	-2	MYNHYKDPSRPBNZ-UHFFFAOYSA-M	O-C([O-])CC[c-]1nc[nH]c1-O	-86.31	C03680	cpd02311
cpd00221_c0	D-Lactate_c0	C3H5O3	-1	JVTAAEKCZFNVCJ-UWTATZPHSA-M	CC(O)C(-O)[O-]	-123.17	C00256	cpd00221
cpd15510_c0	two linked disacharide pentapeptide and tetrapeptide murein units (uncrosslinked, middle of chain)_c0	C77H119N15O41	-4	YJNGRCZHKAYCMA-VZNOAHCOSA-K	CC([O-])-NC1-COC(CO)C(OC2OC(CO)C(OC3OC(CO)C(OC4OC(CO)C(O)C(O)C4N-C(C)[O-])C(OC(C)C(O)-NC(C)C(O)-NC(CCC(-O)O)C(O)-NC(CCCC(N)C(-O)O)C(O)-NC(C)C(-O)O)C3N-C(C)O)C(O)C2N-C(C)[O-])C1OC(C)C(O)-NC(C)C(O)-NC(CCC(-O)O)C(O)-NC(CCCC(N)C(-O)O)C(O)-NC(C)C(O)-NC(C)C(-O)O			cpd15510
cpd00117_c0	D-Alanine_c0	C3H7NO2	0	QNAYBMKLOCPYGJ-UWTATZPHSA-N	CC(N)C(-O)O	-87.92	C00133	cpd00117
cpd03517_c0	Biotinyl-5-AMP_c0	C20H27N7O9PS	-1	UTQCSTJVMLODHM-RHCAYAJFSA-M	Nc1ncnc2c1ncn2C1OC(COP(-O)(O)OC(-O)CCCCC2SCC3N-C([O-])NC32)C(O)C1O	-289.37	C05921	cpd03517
cpd12847_c0	Apo-[carboxylase]_c0	C7H13N3O2R2	0				C06249	cpd12847
cpd15605_e0	Gly-Phe_e0	C11H14N2O3	0					cpd15605
cpd15603_c0	Gly-Cys_c0	C5H10N2O3S	0					cpd15603
cpd00264_e0	Spermidine_e0	C7H22N3	3	ATHGHQPFGPMSJY-UHFFFAOYSA-Q	[NH3+]CCCC[NH2+]CCC[NH3+]	4.79	C00315	cpd00264
cpd00264_c0	Spermidine_c0	C7H22N3	3	ATHGHQPFGPMSJY-UHFFFAOYSA-Q	[NH3+]CCCC[NH2+]CCC[NH3+]	4.79	C00315	cpd00264
cpd00110_c0	Cytochrome c2+_c0	C42H52FeN8O6S2	4				C00126	cpd00110
cpd00109_c0	Cytochrome c3+_c0	C42H52FeN8O6S2	5				C00125	cpd00109
cpd15521_c0	1,2-didodecanoyl-sn-glycerol 3-phosphate_c0	C27H52O8P	-1			-371.18		cpd15521
cpd15417_c0	CDP-1,2-didodecanoylglycerol_c0	C36H63N3O15P2	-2			-650.56		cpd15417
cpd00532_c0	O2-_c0	O2	-1	OUUQCZGPVNCOIJ-UHFFFAOYSA-M	[O][O-]	6.9	C00704	cpd00532
cpd11480_c0	D-3-Hydroxydodecanoyl-[acp]_c0	C23H43N2O9PRS	-2				C05757	cpd11480
cpd00630_c0	3-Oxoadipate_c0	C6H6O5	-2	RTGHRDFWYQHVFW-UHFFFAOYSA-L	O-C([O-])CCC(-O)CC(-O)[O-]	-189.74	C00846	cpd00630
cpd01507_c0	3-Oxoadipyl-CoA_c0	C27H42N7O20P3S	-4	VKKKAAPGXHWXOO-BIEWRJSYSA-I	CC(C)(COP(-O)(O)OP(-O)(O)OCC1OC(n2cnc3c(N)ncnc32)C(O)C1OP(-O)([O-])[O-])C(O)C([O-])-NCCC([O-])-NCCSC(-O)CC(-O)CCC(-O)[O-]	-888.82	C02232	cpd01507
cpd00065_c0	L-Tryptophan_c0	C11H12N2O2	0	QIVBCDIJIAJPQS-VIFPVBQESA-N	NC(Cc1c[nH]c2ccccc12)C(-O)O	-25	C00078	cpd00065
cpd00318_c0	Tryptamine_c0	C10H13N2	1	APJYDQYYACXCRM-UHFFFAOYSA-O	[NH3+]CCc1c[nH]c2ccccc12	54.64	C00398	cpd00318
cpd15325_c0	1-dodecanoyl-sn-glycerol 3-phosphate_c0	C15H29O7P	-2	STTKJLVEXMKLNA-UHFFFAOYSA-L	CCCCCCCCCCCC(-O)OCC(O)COP(-O)([O-])[O-]	-349.93		cpd15325
cpd11525_c0	7-methyl-3-oxo-octanoyl-ACP_c0	C20H35N2O9PRS	-1					cpd11525
cpd11526_c0	7-methyl-3-hydroxy-octanoyl-ACP_c0	C20H37N2O9PRS	-1					cpd11526
cpd00501_c0	beta-D-Glucose 1-phosphate_c0	C6H11O9P	-2	HXXFSFRBOHSIMQ-DVKNGEFBSA-L	O-P([O-])([O-])OC1OC(CO)C(O)C(O)C1O	-430.78	C00663	cpd00501
cpd03527_c0	N-(omega)-Hydroxyarginine_c0	C6H15N4O3	1	FQWRAVYMZULPNK-BYPYZUCNSA-O	N-C(NO)NCCCC([NH3+])C(-O)O	-76.57	C05933	cpd03527
cpd00418_c0	NO_c0	NO	0	MWUXSHHQAYIFBG-UHFFFAOYSA-N	[N]-O		C00533	cpd00418
cpd00644_e0	PAN_e0	C9H16NO5	-1	GHOKWGTUZJEAQD-ZETCQYMHSA-M	CC(C)(CO)C(O)C(O)-NCCC(-O)[O-]	-188.54	C00864	cpd00644
cpd00971_e0	Na+_e0	Na	1	FKNQFGJONOIPTF-UHFFFAOYSA-N	[Na+]		C01330	cpd00971
cpd00644_c0	PAN_c0	C9H16NO5	-1	GHOKWGTUZJEAQD-ZETCQYMHSA-M	CC(C)(CO)C(O)C(O)-NCCC(-O)[O-]	-188.54	C00864	cpd00644
cpd00971_c0	Na+_c0	Na	1	FKNQFGJONOIPTF-UHFFFAOYSA-N	[Na+]		C01330	cpd00971
cpd04122_c0	Aminoacetaldehyde_c0	C2H6NO	1	LYIIBVSRGJSHAV-UHFFFAOYSA-O	[NH3+]CC-O	-35.03	C06735	cpd04122
cpd00156_c0	L-Valine_c0	C5H11NO2	0	KZSNJWFQEVHDMF-BYPYZUCNSA-N	CC(C)C(N)C(-O)O	-86.49	C00183	cpd00156
cpd00939_c0	Toxopyrimidine_c0	C6H9N3O	0	VUTBELPREDJDDH-UHFFFAOYSA-N	Cc1ncc(CO)c(-N)[nH]1	8.46	C01279	cpd00939
cpd02775_c0	4-Amino-5-phosphomethyl-2-methylpyrimidine_c0	C6H8N3O4P	-2	PKYFHKIYHBRTPI-UHFFFAOYSA-L	Cc1ncc(COP(-O)([O-])[O-])c(-N)[nH]1	-204.04	C04556	cpd02775
cpd02074_c0	2-Oxo-6-aminocaproate_c0	C6H11NO3	0	GWENQMVPLJAMAE-UHFFFAOYSA-N	NCCCCC(-O)C(-O)O	-108.81	C03239	cpd02074
cpd00922_c0	delta1-Piperideine-2-carboxylate_c0	C6H8NO2	-1	GEJXSVNGWOSZPC-UHFFFAOYSA-M	O-C([O-])C1-NCCCC1	-57.53	C04092	cpd00922
cpd03343_c0	Phenylpropanoate_c0	C9H9O2	-1	XMIIGOLPHOKFCH-UHFFFAOYSA-M	O-C([O-])CCc1ccccc1	-48.26	C05629	cpd03343
cpd08405_c0	cis-3-(3-carboxyethyl)-3,5-cyclohexadiene-1,2-diol_c0	C9H11O4	-1	RKDFGWAXBBGKMR-APPZFPTMSA-M	O-C([O-])CCC1-CC-CC(O)C1O	-120.92	C11588	cpd08405
cpd11587_c0	Ala-Gln_c0	C8H15N3O4	0	HJCMDXDYPOUFDY-WHFBIAKZSA-N	CC(N)C(O)-NC(CCC(-N)O)C(-O)O	-152.46		cpd11587
cpd00706_c0	Mercaptopyruvate_c0	C3H3O3S	-1	OJOLFAIGOXZBCI-UHFFFAOYSA-M	O-C([O-])C(-O)CS	-108.164	C00957	cpd00706
cpd03447_c0	2-Octaprenyl-6-methoxy-1,4-benzoquinone_c0	C47H70O3	0	AFTBILPWMUSGIN-MYCGWMCTSA-N	COC1-CC(-O)C-C(CC-C(C)CCC-C(C)CCC-C(C)CCC-C(C)CCC-C(C)CCC-C(C)CCC-C(C)CCC-C(C)C)C1-O	166.52	C05813	cpd03447
cpd03448_c0	2-Octaprenyl-3-methyl-6-methoxy-1,4-benzoquinone_c0	C48H72O3	0	FLYBTLROCQBHMR-KFSSTAEESA-N	COC1-CC(-O)C(C)-C(CC-C(C)CCC-C(C)CCC-C(C)CCC-C(C)CCC-C(C)CCC-C(C)CCC-C(C)CCC-C(C)C)C1-O	166.11	C05814	cpd03448
cpd01329_c0	Maltohexaose_c0	C36H62O31	0	OCIBBXPLUVYKCH-LIGGPISVSA-N	OCC1OC(OC2C(CO)OC(OC3C(CO)OC(OC4C(CO)OC(OC5C(CO)OC(OC6C(CO)OC(O)C(O)C6O)C(O)C5O)C(O)C4O)C(O)C3O)C(O)C2O)C(O)C(O)C1O	-1010.68	C01936	cpd01329
cpd03724_e0	Ferrichrome_e0	C27H42FeN9O12	0	GGUNGDGGXMHBMJ-OCIDDWSYSA-N	CC(-O)N([O-])CCCC1N-C(O)CN-C(O)CN-C(O)CN-C(O)C(CCCN([O-])C(C)-O)N-C(O)C(CCCN([O-])C(C)-O)N-C1O.[Fe+3]		C06228	cpd03724
cpd03724_c0	Ferrichrome_c0	C27H42FeN9O12	0	GGUNGDGGXMHBMJ-OCIDDWSYSA-N	CC(-O)N([O-])CCCC1N-C(O)CN-C(O)CN-C(O)CN-C(O)C(CCCN([O-])C(C)-O)N-C(O)C(CCCN([O-])C(C)-O)N-C1O.[Fe+3]		C06228	cpd03724
cpd11583_c0	Ala-Leu_c0	C9H18N2O3	0	RDIKFPRVLJLMER-BQBZGAKWSA-N	CC(C)CC(N-C(O)C(C)N)C(-O)O	-115.64		cpd11583
cpd00107_c0	L-Leucine_c0	C6H13NO2	0	ROHFNLRQFUQHCH-YFKPBYRVSA-N	CC(C)CC(N)C(-O)O	-84.87	C00123	cpd00107
cpd00637_e0	D-Methionine_e0	C5H11NO2S	0	FFEARJCKVFRZRR-SCSAIBSYSA-N	CSCCC(N)C(-O)O	-75.91	C00855	cpd00637
cpd00637_c0	D-Methionine_c0	C5H11NO2S	0	FFEARJCKVFRZRR-SCSAIBSYSA-N	CSCCC(N)C(-O)O	-75.91	C00855	cpd00637
cpd00358_c0	dUTP_c0	C9H12N2O14P3	-3	AHCYMLUZIRLXAA-SHYZEUOFSA-K	O-c1nc([O-])ccn1C1CC(O)C(COP(-O)(O)OP(-O)(O)OP(-O)([O-])[O-])O1	-773.93	C00460	cpd00358
cpd00978_c0	dUDP_c0	C9H12N2O11P2	-2	QHWZTVCCBMIIKE-SHYZEUOFSA-L	O-c1nc([O-])ccn1C1CC(O)C(COP(-O)(O)OP(-O)([O-])O)O1	-565.93	C01346	cpd00978
cpd02828_c0	5-Carboxymethyl-2-hydroxymuconic semialdehyde_c0	C8H6O6	-2	NLXIEJRQAIHYPN-SOSXVSKCSA-L	O-CC(-CC-C([O-])C(-O)O)CC(-O)[O-]	-187.4	C04642	cpd02828
cpd15579_c0	UDP-N-acetylmuramoyl-L-alanyl-D-gamma-glutamyl-meso-2,6-diaminopimelate-D-alanine_c0	C38H56N8O27P2	-4			-1095.32		cpd15579
cpd02964_c0	UDP-N-acetylmuramoyl-L-alanyl-D-gamma-glutamyl-meso-2-6-diaminopimelate_c0	C35H51N7O26P2	-4	QUHLBZKCGUXHGP-BHBBPGSKSA-J	CC([O-])-NC1C(OP(-O)(O)OP(-O)(O)OCC2OC(n3ccc([O-])nc3-O)C(O)C2O)OC(CO)C(O)C1OC(C)C(O)-NC(C)C([O-])-NC(CCC([O-])-NC(CCCC(N)C(-O)O)C(-O)O)C(-O)O	-1064.55	C04877	cpd02964
cpd00809_c0	O-Phospho-L-homoserine_c0	C4H8NO6P	-2	FXDNYOANAXWZHG-VKHMYHEASA-L	NC(CCOP(-O)([O-])O)C(-O)[O-]	-335.03	C01102	cpd00809
cpd02414_c0	L-2-Amino-6-oxopimelate_c0	C7H10NO5	-1	UKCSFKLWNHUBDY-BYPYZUCNSA-M	NC(CCCC(-O)C(-O)O)C(-O)[O-]	-188.45	C03871	cpd02414
cpd02465_c0	tetrahydrodipicolinate_c0	C7H7NO4	-2	CXMBCXQHOXUCEO-BYPYZUCNSA-L	O-C([O-])C1-NC(C(-O)[O-])CCC1	-138.97	C03972	cpd02465
cpd08287_c0	4--cytidine5-diphospho-2-C-methyl-D-erythritol_c0	C14H23N3O14P2	-2	YFAUKWZNPVBCFF-XHIBXCGHSA-L	CC(O)(CO)C(O)COP(-O)(O)OP(-O)([O-])OCC1OC(n2ccc(-N)nc2[O-])C(O)C1O	-646.09	C11435	cpd08287
cpd15552_c0	phosphatidylserine didodecanoyl_c0	C30H56NO10P	-2			-434.84		cpd15552
cpd15528_c0	phosphatidylethanolamine didodecanoyl_c0	C29H58NO8P	0			-354.19		cpd15528
cpd00523_c0	Trehalose 6-phosphate_c0	C12H21O14P	-2	LABSPYBHMPDTEL-LIZSDCNHSA-L	O-P([O-])([O-])OCC1OC(OC2OC(CO)C(O)C(O)C2O)C(O)C(O)C1O	-589.26	C00689	cpd00523
cpd11592_c0	gly-glu-L_c0	C7H11N2O5	-1			-194.71		cpd11592
cpd02484_c0	Inositol 3-phosphate_c0	C6H11O9P	-2	INAPMGSXUVUWAF-PTQMNWPWSA-L	O-P([O-])([O-])OC1C(O)C(O)C(O)C(O)C1O	-432.46	C04006	cpd02484
cpd00280_c0	D-Galacturonate_c0	C6H9O7	-1	IAJILQKETJEXLJ-RSJOWCBRSA-M	O-CC(O)C(O)C(O)C(O)C(-O)[O-]	-259.18	C00333	cpd00280
cpd00437_c0	D-Tagaturonate_c0	C6H9O7	-1	IZSRJDGCGRAUAR-WDCZJNDASA-M	O-C([O-])C(O)C(O)C(O)C(-O)CO	-260.64	C00558	cpd00437
cpd00932_c0	5-O--1-Carboxyvinyl-3-phosphoshikimate_c0	C10H9O10P	-4	QUTYKIXIUDQOLK-PRJMDXOYSA-J	C-C(OC1CC(C(-O)[O-])-CC(OP(-O)([O-])[O-])C1O)C(-O)[O-]	-427.57	C01269	cpd00932
cpd11433_c0	fa12_c0	C17H33O2	-1			-64.26		cpd11433
cpd11434_c0	fa12coa_c0	C38H65N7O17P3S	-3			-763.34		cpd11434
cpd00122_e0	N-Acetyl-D-glucosamine_e0	C8H15NO6	0	OVRNDRQMDRJTHS-RTRLPJTCSA-N	CC(O)-NC1C(O)OC(CO)C(O)C1O	-212.63	C00140	cpd00122
cpd00043_c0	UDP-galactose_c0	C15H22N2O17P2	-2	HSCJRCZFDFQWRP-LNYDKVEPSA-L	O-c1nc([O-])ccn1C1OC(COP(-O)([O-])OP(-O)(O)OC2OC(CO)C(O)C(O)C2O)C(O)C1O	-762.55	C00052	cpd00043
cpd00461_c0	Oxopent-4-enoate_c0	C5H5O3	-1	VHTQQDXPNUTMNB-ONEGZZNKSA-M	C-CC-C([O-])C(-O)O	-82.8	C00596	cpd00461
cpd02731_c0	2-Hydroxy-6-oxonona-2,4-diene-1,9-dioate_c0	C9H8O6	-2	RFENOVFRMPRRJI-YDCWOTKKSA-L	O-C([O-])CCC(-O)C-CC-C([O-])C(-O)O	-186.68	C04479	cpd02731
cpd02234_c0	(R)-3-Hydroxybutanoyl-CoA_c0	C25H38N7O18P3S	-4	QHHKKMYHDBRONY-WZZMXTMRSA-J	CC(O)CC(-O)SCCN-C([O-])CCN-C([O-])C(O)C(C)(C)COP(-O)(O)OP(-O)(O)OCC1OC(n2cnc3c(N)ncnc32)C(O)C1OP(-O)([O-])[O-]	-820.63	C03561	cpd02234
cpd03217_c0	Lycopene_c0	C40H56	0	OAIJSZIZWZSQBC-GYZMGTAESA-N	CC(C)-CCCC(C)-CC-CC(C)-CC-CC(C)-CC-CC-C(C)C-CC-C(C)C-CC-C(C)CCC-C(C)C	281.46	C05432	cpd03217
cpd03220_c0	gamma-Carotene_c0	C40H56	0	HRQKOYFGHJYEFS-BXOLYSJBSA-N	CC(C)-CCCC(C)-CC-CC(C)-CC-CC(C)-CC-CC-C(C)C-CC-C(C)C-CC1-C(C)CCCC1(C)C	261.33	C05435	cpd03220
cpd11465_c0	But-2-enoyl-[acyl-carrier protein]_c0	C15H25N2O8PRS	-1				C04246	cpd11465
cpd08306_e0	Butyro-betaine_e0	C8H18NO	1	NFIMAPQYTHEQEY-UHFFFAOYSA-N	CCCC(-O)C[N+](C)(C)C	23.26	C11459	cpd08306
cpd08306_c0	Butyro-betaine_c0	C8H18NO	1	NFIMAPQYTHEQEY-UHFFFAOYSA-N	CCCC(-O)C[N+](C)(C)C	23.26	C11459	cpd08306
cpd15603_e0	Gly-Cys_e0	C5H10N2O3S	0					cpd15603
cpd00104_c0	BIOT_c0	C10H15N2O3S	-1	YBJHBAHKTGYVGT-ZKWXMUAHSA-M	O-C([O-])CCCCC1SCC2N-C(O)NC21	-109.02	C00120	cpd00104
cpd03920_c0	Adenosylcobinamide-GDP_c0	C68H97CoN21O21P2	1	OQFXEDFRAHLOFK-RRMAJTJESA-K	CC1-C2N-C(C-C3N-C(C(C)-C4NC(C)(C5N-C1C(C)(CCC(O)-NCC(C)OP(-O)(O)OP(-O)(O)OCC1OC([n+]6c[nH]c7c(O)nc(-N)[nH]c76)C(O)C1O)C5CC(-N)[O-])C(C)(CC(-N)O)C4CCC(-N)[O-])C(C)(CC(-N)O)C3CCC(-N)[O-])C(C)(C)C2CCC(-N)[O-].[CH2]C1OC(n2cnc3c(N)ncnc32)C(O)C1O.[Co+5]		C06510	cpd03920
cpd11920_c0	tRNA(Pro)_c0	C10H12N5O3R	0				C01649	cpd11920
cpd12164_c0	L-Prolyl-tRNA(Pro)_c0	C15H19N6O4R	0				C02702	cpd12164
cpd17041_c0	Protein biosynthesis_c0	null	0					cpd17041
cpd15295_c0	Tetradecenoyl-CoA_c0	C35H57N7O17P3S	-3			-744.03		cpd15295
cpd15298_c0	tetradecenoate_c0	C14H25O2	-1			-45.61		cpd15298
cpd00502_c0	5-Formiminotetrahydrofolate_c0	C20H22N8O6	-2	YCWUVLPMLLBDCU-STQMWFEESA-L	N-CN1c2c([O-])nc(-N)[nH]c2NCC1CNc1ccc(C(-O)NC(CCC(-O)[O-])C(-O)O)cc1	-92.65	C00664	cpd00502
cpd11566_c0	14-methyl-3-oxo-pentadecanoyl-ACP_c0	C27H49N2O9PRS	-1					cpd11566
cpd11567_c0	14-methyl-3-hydroxy-pentadecanoyl-ACP_c0	C27H51N2O9PRS	-1					cpd11567
cpd02552_c0	n-acetylglutamyl-phosphate_c0	C7H9NO8P	-3	FCVIHFVSXHOPSW-YFKPBYRVSA-K	CC([O-])-NC(CCC(-O)OP(-O)([O-])O)C(-O)[O-]	-408.63	C04133	cpd02552
cpd15699_c0	Dianteisopentadecanoylphosphatidylethanolamine_c0	C35H70NO8P	0			-348.09		cpd15699
cpd03696_e0	Ursin_e0	C12H16O7	0	BJRNKVDFDLYUGJ-RMPHRYRLSA-N	OCC1OC(Oc2ccc(O)cc2)C(O)C(O)C1O	-207.86	C06186	cpd03696
cpd03697_c0	Arbutin-6P_c0	C12H15O10P	-2	FBHYCDOVYMVLEN-RMPHRYRLSA-L	O-P([O-])(O)OCC1OC(Oc2ccc([O-])cc2)C(O)C(O)C1O	-420.36	C06187	cpd03697
cpd03128_c0	Decanoyl-CoA_c0	C31H50N7O17P3S	-4	CNKJPHSEFDPYDB-HSJNEKGZSA-J	CCCCCCCCCC(-O)SCCN-C([O-])CCN-C([O-])C(O)C(C)(C)COP(-O)(O)OP(-O)(O)OCC1OC(n2cnc3c(N)ncnc32)C(O)C1OP(-O)([O-])[O-]	-772.87	C05274	cpd03128
cpd01092_c0	Allantoin_c0	C4H5N4O3	-1	POJWUDADGALRAB-UHFFFAOYSA-N	N-C(O)NC1N-C(O)N-C1O	-116.06	C01551	cpd01092
cpd00388_c0	Allantoate_c0	C4H7N4O4	-1	NUCLJNSWZCHRKL-UHFFFAOYSA-M	N-C(O)NC(NC(-N)O)C(-O)[O-]	-166.94	C00499	cpd00388
cpd00374_c0	Tyramine_c0	C8H12NO	1	DZGWFCGJZKJUFP-UHFFFAOYSA-O	[NH3+]CCc1ccc(O)cc1	-10.89	C00483	cpd00374
cpd02361_c0	4-Hydroxyphenylacetaldehyde_c0	C8H8O2	0	IPRPPFIAVHPVJH-UHFFFAOYSA-N	O-CCc1ccc(O)cc1	-36.66	C03765	cpd02361
cpd00924_c0	AppppA_c0	C20H24N10O19P4	-4	YOAHKNVSNCMZGQ-XPWFQUROSA-J	Nc1ncnc2c1ncn2C1OC(COP(-O)([O-])OP(-O)([O-])OP(-O)([O-])OP(-O)([O-])OCC2OC(n3cnc4c(N)ncnc43)C(O)C2O)C(O)C1O	-865.7	C01260	cpd00924
cpd00207_c0	Guanine_c0	C5H5N5O	0	UYTPUPDQBNUYGX-UHFFFAOYSA-N	N-c1nc(O)c2nc[nH]c2[nH]1	28.4	C00242	cpd00207
cpd00298_c0	dTMP_c0	C10H13N2O8P	-2	GYOZYWVXFNDGLU-XLPZGREQSA-L	Cc1cn(C2CC(O)C(COP(-O)([O-])O)O2)c(-O)nc1[O-]	-358.34	C00364	cpd00298
cpd08371_c0	Cobalt-precorrin 5_c0	C45H46CoN4O16	-6	FMPRUTAGAUSVOA-IBAGIMPYSA-F	CC1OC(-O)CC2(C)C(CCC(-O)[O-])C3-CC4-NC(-C(CCC(-O)[O-])C4(C)CC(-O)[O-])CC4(C)[N-]C(-CC5-NC(-C(CC(-O)[O-])C5(C)CCC(-O)[O-])C12N3)C(CCC(-O)[O-])-C4CC(-O)[O-].[Co+2]		C11541	cpd08371
cpd14960_c0	Cobalt-precorrin 5B_c0	C43H44CoN4O16	-6	QZAZCMKGYOLNJS-FXQXZVRQSA-D	CC12CC3-C(CCC(-O)[O-])C(C)(CC(-O)[O-])C(-N3)C-C3[N-]C(C4-C(CC(-O)[O-])C(C)(CCC(-O)[O-])C(-N4)C-C([N-]1)C(CCC(-O)[O-])-C2CC(-O)[O-])C(C)(CC(-O)[O-])C3CCC(-O)[O-].[Co+4]		C16243	cpd14960
cpd03192_c0	GDP-L-rhamnose_c0	C16H23N5O15P2	-2	LQEBEXMHBLQMDB-CUMUYSSISA-L	CC1OC(OP(-O)(O)OP(-O)([O-])OCC2OC(n3cnc4c([O-])nc(-N)[nH]c43)C(O)C2O)C(O)C(O)C1O	-636.85	C05386	cpd03192
cpd03171_c0	GDP-4-oxo-L-rhamnose_c0	C16H21N5O15P2	-2	PNHLMHWWFOPQLK-CCAKUQLUSA-L	CC1OC(OP(-O)(O)OP(-O)([O-])OCC2OC(n3cnc4c([O-])nc(-N)[nH]c43)C(O)C2O)C(O)C(O)C1-O	-630.29	C05344	cpd03171
cpd03830_c0	ADP-D-glycero-D-manno-heptose_c0	C17H25N5O16P2	-2	KMSFWBYFWSKGGR-FQBROAFUSA-L	Nc1ncnc2c1ncn2C1OC(COP(-O)([O-])OP(-O)([O-])OC2OC(C(O)CO)C(O)C(O)C2O)C(O)C1O	-659.05	C06397	cpd03830
cpd00599_c0	SALC_c0	C7H5O3	-1	YGSDEFSMJLZEOE-UHFFFAOYSA-M	O-C(O)c1ccccc1[O-]	-92.53	C00805	cpd00599
cpd11500_c0	6-methyl-3-oxo-octanoyl-ACP_c0	C20H35N2O9PRS	-1					cpd11500
cpd11501_c0	6-methyl-3-hydroxy-octanoyl-ACP_c0	C20H37N2O9PRS	-1					cpd11501
cpd15532_c0	phosphatidylethanolamine dihexadec-9enoyl_c0	C37H70NO8P	0			-296.51		cpd15532
cpd00355_c0	Nicotinamide ribonucleotide_c0	C11H14N2O8P	-1	DAYLJWODMCOQEW-TURQNECASA-M	N-C([O-])c1ccc[n+](C2OC(COP(-O)([O-])O)C(O)C2O)c1	-337.74	C00455	cpd00355
cpd00263_c0	Pyridoxol_c0	C8H11NO3	0	LXNHXLLTXMVWPM-UHFFFAOYSA-N	Cc1ncc(CO)c(CO)c1O	-67.43	C00314	cpd00263
cpd00215_c0	Pyridoxal_c0	C8H9NO3	0	RADKZDMFGJYCBB-UHFFFAOYSA-N	Cc1ncc(CO)c(C-O)c1O	-59.5	C00250	cpd00215
cpd11580_e0	Gly-Gln_e0	C7H13N3O4	0	PNMUAGGSDZXTHX-BYPYZUCNSA-N	N-C(O)CCC(N-C(O)CN)C(-O)O	-152.27		cpd11580
cpd08615_c0	1-Hydroxy-2-methyl-2-butenyl 4-diphosphate_c0	C5H10O8P2	-2	MDSIZRKJVDMQOQ-GORDUTHDSA-L	CC(-CCOP(-O)(O)OP(-O)([O-])[O-])CO	-475.41	C11811	cpd08615
cpd00180_c0	Oxalate_c0	C2O4	-2	MUBZPKHOEPUJKR-UHFFFAOYSA-L	O-C([O-])C(-O)[O-]	-161	C00209	cpd00180
cpd00132_e0	L-Asparagine_e0	C4H8N2O3	0	DCXYFEDJOCDNAF-REOHCLBHSA-N	N-C(O)CC(N)C(-O)O	-123.31	C00152	cpd00132
cpd01092_e0	Allantoin_e0	C4H5N4O3	-1	POJWUDADGALRAB-UHFFFAOYSA-N	N-C(O)NC1N-C(O)N-C1O	-116.06	C01551	cpd01092
cpd11482_c0	(R)-3-Hydroxydecanoyl-[acyl-carrier protein]_c0	C21H40N2O9PRS	-2				C04619	cpd11482
cpd11487_c0	3-oxodecanoyl-acp_c0	C21H38N2O9PRS	-2				C05753	cpd11487
cpd02843_c0	D-erythro-imidazol-glycerol-phosphate_c0	C6H9N2O6P	-2	HFYBTHCYPKEDQQ-RITPCOANSA-L	O-P([O-])([O-])OCC(O)C(O)c1cnc[nH]1	-288.2	C04666	cpd02843
cpd16540_c0	5-Deoxy glucuronic acid_c0	C6H9O6	-1	HPITTXOWHLWIEK-IWGUZYHVSA-M	O-CC(O)C(O)C(O)CC(-O)[O-]	-221.14	C16737	cpd16540
cpd04242_c0	DKH_c0	C6H9O6	-1	UCYNJPYWOSFBAT-CVYQJGLWSA-M	O-C([O-])CC(O)C(O)C(-O)CO	-222.6	C06892	cpd04242
cpd15525_c0	1,2-dihexadec-9-enoyl-sn-glycerol 3-phosphate_c0	C35H64O8P	-1			-313.5		cpd15525
cpd03052_c0	Imidazole acetaldehyde_c0	C5H6N2O	0	MQSRGWNVEZRLDK-UHFFFAOYSA-N	O-CCc1cnc[nH]1	8.24	C05130	cpd03052
cpd01831_c0	4-Imidazoleacetate_c0	C5H5N2O2	-1	PRJKNHOMHKJCEJ-UHFFFAOYSA-M	O-C([O-])Cc1cnc[nH]1	-44.46	C02835	cpd01831
cpd15681_c0	1,2-dianteisopentadecanoyl-sn-glycerol 3-phosphate_c0	C33H64O8P	-1			-365.08		cpd15681
cpd11479_c0	D-3-Hydroxyhexanoyl-[acp]_c0	C17H31N2O9PRS	-2				C05747	cpd11479
cpd00284_c0	6-Phospho-D-gluconate_c0	C6H10O10P	-3	BIRSGZKFKXLSJQ-SQOUGZDYSA-K	O-C([O-])C(O)C(O)C(O)C(O)COP(-O)([O-])[O-]	-481.16	C00345	cpd00284
cpd02197_c0	5-Formyltetrahydrofolate_c0	C20H21N7O7	-2	VVIAGPKUTFNRDU-STQMWFEESA-L	N-c1nc([O-])c2c([nH]1)NCC(CNc1ccc(C(-O)NC(CCC(-O)[O-])C(-O)O)cc1)N2C-O	-142.75	C03479	cpd02197
cpd02893_c0	5'-Phosphoribosyl-4-carboxy-5-aminoimidazole_c0	C9H12N3O9P	-2	XFVULMDJZXYMSG-ZIYNGMLESA-L	Nc1c(C(-O)[O-])ncn1C1OC(COP(-O)([O-])O)C(O)C1O	-378.85	C04751	cpd02893
cpd02921_c0	SAICAR_c0	C13H16N4O12P	-3	NAQGHJTUZRHGAC-LBGUGVGYSA-J	Nc1c(C([O-])-NC(CC(-O)[O-])C(-O)[O-])ncn1C1OC(COP(-O)([O-])O)C(O)C1O	-487.65	C04811	cpd02921
cpd15397_c0	N-Acetyl-D-glucosamine(anhydrous)N-Acetylmuramyl-tripeptide_c0	C34H52N6O19	-2	ZWZMFRJKRXDGBE-UHFFFAOYSA-L	CC([O-])-NC1-COC(CO)C(OC2OC(CO)C(O)C(O)C2N-C(C)[O-])C1OC(C)C(O)-NC(C)C(O)-NC(CCC(-O)O)C(O)-NC(CCCC(N)C(-O)O)C(-O)O	-621.13		cpd15397
cpd15386_c0	L-alanine-D-glutamate-meso-2,6-diaminoheptanedioate_c0	C15H25N4O8	-1			-301.43		cpd15386
cpd15396_c0	N-Acetyl-D-glucosamine(anhydrous)N-Acetylmuramic acid_c0	C19H29N2O12	-1			-376.85		cpd15396
cpd11512_c0	12-methyl-3-oxo-tetra-decanoyl-ACP_c0	C26H47N2O9PRS	-1					cpd11512
cpd11513_c0	12-methyl-3-hydroxy-tetra-decanoyl-ACP_c0	C26H49N2O9PRS	-1					cpd11513
cpd00176_c0	2-keto-3-deoxygluconate_c0	C6H9O6	-1	WPAMZTWLKIDIOP-WVZVXSGGSA-M	O-C([O-])C(-O)CC(O)C(O)CO	-220.14	C00204	cpd00176
cpd00452_c0	Phenylacetyl-CoA_c0	C29H38N7O17P3S	-4	ZIGIFDRJFZYEEQ-CECATXLMSA-J	CC(C)(COP(-O)(O)OP(-O)(O)OCC1OC(n2cnc3c(N)ncnc32)C(O)C1OP(-O)([O-])[O-])C(O)C([O-])-NCCC([O-])-NCCSC(-O)Cc1ccccc1	-748.96	C00582	cpd00452
cpd00413_c0	Glutaryl-CoA_c0	C26H38N7O19P3S	-4	SYKWLIJQEHRDNH-CKRMAKSASA-I	CC(C)(COP(-O)(O)OP(-O)(O)OCC1OC(n2cnc3c(N)ncnc32)C(O)C1OP(-O)([O-])[O-])C(O)C([O-])-NCCC([O-])-NCCSC(-O)CCCC(-O)[O-]	-860.42	C00527	cpd00413
cpd00650_c0	Crotonyl-CoA_c0	C25H36N7O17P3S	-4	KFWWCMJSYSSPSK-PAXLJYGASA-J	CC-CC(-O)SCCN-C([O-])CCN-C([O-])C(O)C(C)(C)COP(-O)(O)OP(-O)(O)OCC1OC(n2cnc3c(N)ncnc32)C(O)C1OP(-O)([O-])[O-]	-761.78	C00877	cpd00650
cpd02693_c0	3-Isopropylmalate_c0	C7H10O5	-2	RNQHMTFBUSSBJQ-CRCLSJGQSA-L	CC(C)C(C(-O)[O-])C(O)C(-O)[O-]	-199.76	C04411	cpd02693
cpd01710_c0	2-Isopropylmaleate_c0	C7H8O4	-2	NJMGRJLQRLFQQX-HYXAFXHYSA-L	CC(C)C(-CC(-O)[O-])C(-O)[O-]	-143.02	C02631	cpd01710
cpd02605_c0	2-isopropyl-3-oxosuccinate_c0	C7H8O5	-2	HIIZAGQWABAMRR-UHFFFAOYSA-L	CC(C)C(C(-O)[O-])C(-O)C(-O)[O-]	-189.28	C04236	cpd02605
cpd01844_c0	Propionyl phosphate_c0	C3H5O5P	-2	FMNMEQSRDWIBFO-UHFFFAOYSA-L	CCC(-O)OP(-O)([O-])[O-]	-300.03	C02876	cpd01844
cpd15547_c0	Phosphatidylglycerophosphate dioctadecanoyl_c0	C42H82O13P2	-2			-618.92		cpd15547
cpd00137_e0	Citrate_e0	C6H5O7	-3	KRKNYBCHXYNGOX-UHFFFAOYSA-K	O-C([O-])CC(O)(CC(-O)[O-])C(-O)[O-]	-280.44	C00158	cpd00137
cpd00137_c0	Citrate_c0	C6H5O7	-3	KRKNYBCHXYNGOX-UHFFFAOYSA-K	O-C([O-])CC(O)(CC(-O)[O-])C(-O)[O-]	-280.44	C00158	cpd00137
cpd00588_e0	Sorbitol_e0	C6H14O6	0	FBPFZTCFMRRESA-JGWLITMVSA-N	OCC(O)C(O)C(O)C(O)CO	-225.44	C00794	cpd00588
cpd00804_c0	Sorbitol 6-phosphate_c0	C6H13O9P	-2	GACTWZZMVMUKNG-SLPGGIOYSA-L	O-P([O-])([O-])OCC(O)C(O)C(O)C(O)CO	-437.94	C01096	cpd00804
cpd03831_c0	ADP-L-glycero-D-manno-heptose_c0	C17H25N5O16P2	-2	KMSFWBYFWSKGGR-DTBZDYEHSA-L	Nc1ncnc2c1ncn2C1OC(COP(-O)([O-])OP(-O)([O-])OC2OC(C(O)CO)C(O)C(O)C2O)C(O)C1O	-659.05	C06398	cpd03831
cpd15485_c0	heptosyl-kdo2-lipidA_c0	C117H211N2O45P2	-5	HPDZKCJEWNZSML-YPJVYCBMSA-H	CCCCCCCCCCCCCC(-O)OC(CCCCCCCCCCC)CC(-O)OC1C(N-C([O-])CC(CCCCCCCCCCC)OC(-O)CCCCCCCCCCC)C(OCC2OC(OP(-O)(O)O)C(N-C([O-])CC(O)CCCCCCCCCCC)C(OC(-O)CC(O)CCCCCCCCCCC)C2O)OC(COC2(C(-O)[O-])CC(OC3(C(-O)[O-])CC(O)C(O)C(C(O)CO)O3)C(OC3OC(C(O)CO)C(O)C(O)C3O)C(C(O)CO)O2)C1OP(-O)([O-])[O-]	-1645.58		cpd15485
cpd15484_c0	heptosyl-heptosyl-kdo2-lipidA_c0	C124H223N2O51P2	-5	HHPCMWTVGVTYIC-JOVNRQDYSA-H	CCCCCCCCCCCCCC(-O)OC(CCCCCCCCCCC)CC(-O)OC1C(N-C([O-])CC(CCCCCCCCCCC)OC(-O)CCCCCCCCCCC)C(OCC2OC(OP(-O)(O)O)C(N-C([O-])CC(O)CCCCCCCCCCC)C(OC(-O)CC(O)CCCCCCCCCCC)C2O)OC(COC2(C(-O)[O-])CC(OC3(C(-O)[O-])CC(O)C(O)C(C(O)CO)O3)C(OC3OC(C(O)CO)C(O)C(OC4OC(C(O)CO)C(O)C(O)C4O)C3O)C(C(O)CO)O2)C1OP(-O)([O-])[O-]	-1840.48		cpd15484
cpd03760_c0	Precorrin 6B_c0	C44H49N4O16	-7	KIAIWUYRVXWYAI-VFRONJJUSA-G	CC12CC3-C(CCC(-O)[O-])C(C)(CC(-O)[O-])C(-N3)C-C3NC(C)(C4N-C(CC(-N1)C(CCC(-O)[O-])-C2CC(-O)[O-])C(C)(CCC(-O)[O-])C4CC(-O)[O-])C(C)(CC(-O)O)C3CCC(-O)[O-]		C06319	cpd03760
cpd03835_c0	Precorrin 8_c0	C45H53N4O14	-7	IGCZFSMEIXUSJY-FKUSVXTQSA-G	CC1-C2N-C(CC3(C)N-C(C(CCC(-O)[O-])-C3C)C(C)C3-NC(C(CC(-O)[O-])C3(C)CCC(-O)[O-])C3(C)N-C1C(CCC(-O)[O-])C3(C)CC(-O)[O-])C(CCC(-O)[O-])C2(C)CC(-O)[O-]		C06408	cpd03835
cpd15604_c0	Gly-Leu_c0	C8H16N2O3	0					cpd15604
cpd11516_c0	14-methyl-3-oxo-hexa-decanoyl-ACP_c0	C28H51N2O9PRS	-1					cpd11516
cpd11517_c0	14-methyl-3-hydroxy-hexa-decanoyl-ACP_c0	C28H53N2O9PRS	-1					cpd11517
cpd11494_c0	Acetyl-ACP_c0	C13H24N2O8PRS	-2				C03939	cpd11494
cpd01914_c0	L-Methionine S-oxide_c0	C5H11NO3S	0	QEFRNWWLZKMPFJ-UHFFFAOYSA-N	CS(-O)CCC(N)C(-O)O		C02989	cpd01914
cpd01262_c0	Amylotriose_c0	C18H32O16	0	FYGDTMLNYKFZSV-DZOUCCHMSA-N	OCC1OC(OC2C(CO)OC(OC3C(CO)OC(O)C(O)C3O)C(O)C2O)C(O)C(O)C1O	-535.24	C01835	cpd01262
cpd03491_c0	Undecaprenyl-diphospho-N-acetylmuramoyl-(N-acetylglucosamine)-L-alanyl-gamma-D-glutamyl-L-lysyl-D-alanyl-D-alanine_c0	C94H153N8O26P2	-3	ULXTYUPMJXVUHQ-OVTFQNCVSA-K	CC(C)-CCCC(C)-CCCC(C)-CCCC(C)-CCCC(C)-CCCC(C)-CCCC(C)-CCCC(C)-CCCC(C)-CCCC(C)-CCCC(C)-CCOP(-O)(O)OP(-O)(O)OC1OC(CO)C(OC2OC(CO)C(O)C(O)C2N-C(C)[O-])C(OC(C)C(O)-NC(C)C(O)-NC(CCC([O-])-NC(CCCCN)C(O)-NC(C)C(O)-NC(C)C(-O)O)C(-O)O)C1N-C(C)[O-]	-751.79	C05893	cpd03491
cpd03492_c0	Undecaprenyl-diphospho-N-acetylmuramoyl-(N-acetylglucosamine)-L-alanyl-D-isoglutaminyl-L-lysyl-D-alanyl-D-alanine_c0	C94H155N9O25P2	-2	CALJPWOWZPDIQK-PRHZHQPTSA-L	CC(C)-CCCC(C)-CCCC(C)-CCCC(C)-CCCC(C)-CCCC(C)-CCCC(C)-CCCC(C)-CCCC(C)-CCCC(C)-CCCC(C)-CCOP(-O)(O)OP(-O)(O)OC1OC(CO)C(OC2OC(CO)C(O)C(O)C2N-C(C)[O-])C(OC(C)C(O)-NC(C)C(O)-NC(CCC(O)-NC(CCCCN)C(O)-NC(C)C(O)-NC(C)C(-O)O)C(-N)O)C1N-C(C)[O-]	-709.35	C05894	cpd03492
cpd00693_c0	D-Lactaldehyde_c0	C3H6O2	0	BSABBBMNWQWLLU-GSVOUGTGSA-N	CC(O)C-O	-70.47	C00937	cpd00693
cpd00448_c0	D-Glyceraldehyde_c0	C3H6O3	0	MNQZXJOMYWMBOU-VKHMYHEASA-N	O-CC(O)CO	-106.7	C00577	cpd00448
cpd00146_c0	Carbamoylphosphate_c0	CH2NO5P	-2	FFQKYPRQEYGKAF-UHFFFAOYSA-L	N-C([O-])OP(-O)([O-])O	-310.26	C00169	cpd00146
cpd03161_c0	Phenethylamine_c0	C8H12N	1	BHHGXPLMPWCGHP-UHFFFAOYSA-O	[NH3+]CCc1ccccc1	28.59	C05332	cpd03161
cpd00045_c0	Adenosine 3-5-bisphosphate_c0	C10H11N5O10P2	-4	WHTCPDAXWFLDIH-KQYNXXCUSA-J	Nc1ncnc2c1ncn2C1OC(COP(-O)([O-])[O-])C(OP(-O)([O-])[O-])C1O	-470.35	C00054	cpd00045
cpd00157_c0	Glycerone_c0	C3H6O3	0	RXKJFZQQPQGTFL-UHFFFAOYSA-N	O-C(CO)CO	-108.16	C00184	cpd00157
cpd12370_c0	apo-ACP_c0	HOR	0				C03688	cpd12370
cpd02172_c0	Solanesyl diphosphate_c0	C45H74O7P2	-2	IVLBHBFTRNVIAP-MEGGAXOGSA-L	CC(C)-CCCC(C)-CCCC(C)-CCCC(C)-CCCC(C)-CCCC(C)-CCCC(C)-CCCC(C)-CCCC(C)-CCOP(-O)(O)OP(-O)([O-])[O-]	-214.46	C04145	cpd02172
cpd00415_c0	Quinol_c0	C6H6O2	0	QIGBRXMKCJKVMJ-UHFFFAOYSA-N	Oc1ccc(O)cc1	-49.38	C00530	cpd00415
cpd14703_c0	S-(2-Methylbutanoyl)-dihydrolipoamide-E_c0	C13H25NO2S2	0				C15979	cpd14703
cpd00773_c0	UDP-MurNAc_c0	C20H28N3O19P2	-3	NQBRVZNDBBMBLJ-MQTLHLSBSA-K	CC([O-])-NC1C(OP(-O)(O)OP(-O)(O)OCC2OC(n3ccc([O-])nc3-O)C(O)C2O)OC(CO)C(O)C1OC(C)C(-O)[O-]	-820.27	C01050	cpd00773
cpd00890_c0	UDP-N-acetylmuramoyl-L-alanine_c0	C23H33N4O20P2	-3	NTMMCWJNQNKACG-KBKUWGQMSA-K	CC([O-])-NC1C(OP(-O)(O)OP(-O)(O)OCC2OC(n3ccc([O-])nc3-O)C(O)C2O)OC(CO)C(O)C1OC(C)C([O-])-NC(C)C(-O)O	-851.04	C01212	cpd00890
cpd00120_c0	Butyryl-CoA_c0	C25H38N7O17P3S	-4	CRFNGMNYKDXRTN-HDRJHVAISA-J	CCCC(-O)SCCN-C([O-])CCN-C([O-])C(O)C(C)(C)COP(-O)(O)OP(-O)(O)OCC1OC(n2cnc3c(N)ncnc32)C(O)C1OP(-O)([O-])[O-]	-782.59	C00136	cpd00120
cpd02884_c0	FAICAR_c0	C10H13N4O9P	-2	ABCOOORLYAOBOZ-KQYNXXCUSA-L	NC(-O)c1ncn(C2OC(COP(-O)([O-])O)C(O)C2O)c1N-C[O-]	-372.85	C04734	cpd02884
cpd00482_c0	2-Phospho-D-glycerate_c0	C3H4O7P	-3	GXIURPTVHJPJLF-UWTATZPHSA-K	O-C([O-])C(CO)OP(-O)([O-])[O-]	-371.9	C00631	cpd00482
cpd11596_c0	butanesulfonate_c0	C4H9O3S	-1	QDHFHIQKOVNCNC-UHFFFAOYSA-M	CCCCS(-O)(-O)[O-]	-122.543		cpd11596
cpd01011_c0	Butanal_c0	C4H8O	0	ZTQSAGDEMFDKMZ-UHFFFAOYSA-N	CCCC-O	-30.81	C01412	cpd01011
cpd15238_c0	Hexadecenoyl-CoA_c0	C37H61N7O17P3S	-3			-740.79		cpd15238
cpd00133_c0	Nicotinamide_c0	C6H6N2O	0	DFPAKSUCGFBDDF-UHFFFAOYSA-N	N-C(O)c1cccnc1	5.55	C00153	cpd00133
cpd00218_c0	Niacin_c0	C6H4NO2	-1	PVNIIMVLHYAWGP-UHFFFAOYSA-M	O-C([O-])c1cccnc1	-36.89	C00253	cpd00218
cpd03738_c0	1-Deoxy-D-xylulose_c0	C5H10O4	0	IGUZJYCAXLYZEE-RFZPGFLSSA-N	CC(-O)C(O)C(O)CO	-144.77	C06257	cpd03738
cpd00307_e0	Cytosine_e0	C4H5N3O	0	OPTASPLRGRRNAP-UHFFFAOYSA-N	N-c1ccnc(O)[nH]1	-8.68	C00380	cpd00307
cpd11310_c0	5-phosphoribosyl-5-carboxyaminoimidazole_c0	C9H12N3O9P	-2	JHLXDWGVSYMXPL-XVFCMESISA-K	O-C([O-])Nc1cncn1C1OC(COP(-O)([O-])[O-])C(O)C1O	-386.58	C15667	cpd11310
cpd00485_c0	D-Mannose1-phosphate_c0	C6H11O9P	-2	HXXFSFRBOHSIMQ-RWOPYEJCSA-L	O-P([O-])([O-])OC1OC(CO)C(O)C(O)C1O	-430.78	C00636	cpd00485
cpd00083_c0	GDP-mannose_c0	C16H23N5O16P2	-2	MVMSCBBUIHUTGJ-GDJBGNAASA-L	N-c1nc([O-])c2ncn(C3OC(COP(-O)([O-])OP(-O)(O)OC4OC(CO)C(O)C(O)C4O)C(O)C3O)c2[nH]1	-673.08	C00096	cpd00083
cpd09255_c0	2-Hydroxy-6-ketononatrienedioate_c0	C9H6O6	-2	WCJYZUFKKTYNLB-ARITWGJRSA-L	O-C([O-])C-CC(-O)C-CC-C([O-])C(-O)O	-167.42	C12624	cpd09255
cpd11533_c0	11-methyl-3-oxo-dodecanoyl-ACP_c0	C24H43N2O9PRS	-1					cpd11533
cpd11534_c0	11-methyl-3-hydroxy-dodecanoyl-ACP_c0	C24H45N2O9PRS	-1					cpd11534
cpd02678_c0	N-Formyl-GAR_c0	C8H13N2O9P	-2	VDXLUNDMVKSKHO-XVFCMESISA-L	O-P(O)(O)OCC1OC(N-C([O-])CN-C[O-])C(O)C1O	-417.4	C04376	cpd02678
cpd02394_c0	GAR_c0	C7H14N2O8P	-1	OBQMLSFOUZUIOB-SHUUEZRQSA-M	NCC([O-])-NC1OC(COP(-O)(O)O)C(O)C1O	-389.45	C03838	cpd02394
cpd15692_c0	Diisopentadecanoylphosphatidylserine_c0	C36H68NO10P	-2			-428.74		cpd15692
cpd15698_c0	Diisopentadecanoylphosphatidylethanolamine_c0	C35H70NO8P	0			-348.09		cpd15698
cpd02230_c0	Inositol 4-phosphate_c0	C6H11O9P	-2	INAPMGSXUVUWAF-CNWJWELYSA-L	O-P([O-])([O-])OC1C(O)C(O)C(O)C(O)C1O	-432.46	C03546	cpd02230
cpd09791_c0	3-Methylsalicylate_c0	C8H7O3	-1	WHSXTWFYRGOBGO-UHFFFAOYSA-M	Cc1cccc(C(-O)O)c1[O-]	-94.16	C14088	cpd09791
cpd01871_c0	3-Methylcatechol_c0	C7H8O2	0	PGSWEKYNAOWQDF-UHFFFAOYSA-N	Cc1cccc(O)c1O	-51.01	C02923	cpd01871
cpd03385_c0	Fosfonet_c0	C2H2O5P	-3	XUYJLQHKOGNDPB-UHFFFAOYSA-L	O-C([O-])CP(-O)([O-])O	-286.48	C05682	cpd03385
cpd02187_c0	Methacrylyl-CoA_c0	C25H36N7O17P3S	-4	NPALUEYCDZWBOV-NDZSKPAWSA-J	C-C(C)C(-O)SCCN-C([O-])CCN-C([O-])C(O)C(C)(C)COP(-O)(O)OP(-O)(O)OCC1OC(n2cnc3c(N)ncnc32)C(O)C1OP(-O)([O-])[O-]	-764.81	C03460	cpd02187
cpd03593_c0	D-erythro-3-Methylmalate_c0	C5H6O5	-2	NPYQJIHHTGFBLN-STHAYSLISA-L	CC(C(-O)[O-])C(O)C(-O)[O-]	-201.19	C06032	cpd03593
cpd00653_e0	D-Galactonate_e0	C6H11O7	-1	RGHNJXZEOKUKBD-MGCNEYSASA-M	O-C([O-])C(O)C(O)C(O)C(O)CO	-268.66	C00880	cpd00653
cpd00653_c0	D-Galactonate_c0	C6H11O7	-1	RGHNJXZEOKUKBD-MGCNEYSASA-M	O-C([O-])C(O)C(O)C(O)C(O)CO	-268.66	C00880	cpd00653
cpd00251_c0	ADPribose_c0	C15H21N5O14P2	-2	SRNWOUGRCWSEMX-TYASJMOZSA-L	Nc1ncnc2c1ncn2C1OC(COP(-O)([O-])OP(-O)([O-])OCC2OC(O)C(O)C2O)C(O)C1O	-585.97	C00301	cpd00251
cpd03119_c0	3-Oxodecanoyl-CoA_c0	C31H48N7O18P3S	-4	AZCVXMAPLHSIKY-UHFFFAOYSA-J	CCCCCCCC(-O)CC(-O)SCCN-C([O-])CCN-C([O-])C(O)C(C)(C)COP(-O)(O)OP(-O)(O)OCC1OC(n2cnc3c(N)ncnc32)C(O)C1OP(-O)([O-])[O-]	-802.89	C05265	cpd03119
cpd11541_c0	15-methyl-3-oxo-hexa-decanoyl-ACP_c0	C28H51N2O9PRS	-1					cpd11541
cpd11542_c0	15-methyl-3-hydroxy-hexa-decanoyl-ACP_c0	C28H53N2O9PRS	-1					cpd11542
cpd00254_e0	Mg_e0	Mg	2	JLVVSXFLKOJNIY-UHFFFAOYSA-N	[Mg+2]		C00305	cpd00254
cpd00254_c0	Mg_c0	Mg	2	JLVVSXFLKOJNIY-UHFFFAOYSA-N	[Mg+2]		C00305	cpd00254
cpd00573_c0	L-Idonate_c0	C6H11O7	-1	RGHNJXZEOKUKBD-SKNVOMKLSA-M	O-C([O-])C(O)C(O)C(O)C(O)CO	-268.66	C00770	cpd00573
cpd00781_c0	5-Dehydrogluconate_c0	C6H9O7	-1	IZSRJDGCGRAUAR-MROZADKFSA-M	O-C([O-])C(O)C(O)C(O)C(-O)CO	-260.64	C01062	cpd00781
cpd00082_c0	D-Fructose_c0	C6H12O6	0	BJHIKXHVCXFQLS-UYFOZJQFSA-N	O-C(CO)C(O)C(O)C(O)CO	-217.42	C00095	cpd00082
cpd00856_c0	3-Carboxy-cis,cis-muconate_c0	C7H3O6	-3	KJOVGYUGXHIVAY-BXTBVDPRSA-K	O-C([O-])C-CC(-CC(-O)[O-])C(-O)[O-]	-204.67	C01163	cpd00856
cpd09844_c0	(3S)-3-Hydroxyadipyl-CoA_c0	C27H39N7O20P3S	-5	OTEACGAEDCIMBS-UHFFFAOYSA-I	CC(C)(COP(-O)(O)OP(-O)(O)OCC1OC(n2cnc3c(N)ncnc32)C(O)C1OP(-O)([O-])[O-])C(O)C([O-])-NCCC([O-])-NCCSC(-O)CC(O)CCC(-O)[O-]	-896.84	C14145	cpd09844
cpd11470_c0	Octanoyl-ACP_c0	C19H36N2O8PRS	-2				C05752	cpd11470
cpd11471_c0	(2E)-Octenoyl-[acp]_c0	C19H34N2O8PRS	-2				C05751	cpd11471
cpd00205_e0	K+_e0	K	1	NPYPAHLBTDXSSS-UHFFFAOYSA-N	[K+]		C00238	cpd00205
cpd00205_c0	K+_c0	K	1	NPYPAHLBTDXSSS-UHFFFAOYSA-N	[K+]		C00238	cpd00205
cpd00138_e0	D-Mannose_e0	C6H12O6	0	WQZGKKKJIJFFOK-PQMKYFCFSA-N	OCC1OC(O)C(O)C(O)C1O	-218.28	C00159	cpd00138
cpd00235_c0	D-mannose-6-phosphate_c0	C6H11O9P	-2	NBSCHQHZLSJFNQ-PQMKYFCFSA-L	O-P([O-])([O-])OCC1OC(O)C(O)C(O)C1O	-430.78	C00275	cpd00235
cpd03847_c0	Myristic acid_c0	C14H27O2	-1	TUNFSRHWOTWDNC-UHFFFAOYSA-M	CCCCCCCCCCCCCC(-O)[O-]	-67.31	C06424	cpd03847
cpd00334_c0	L-Lactaldehyde_c0	C3H6O2	0	BSABBBMNWQWLLU-VKHMYHEASA-N	CC(O)C-O	-70.47	C00424	cpd00334
cpd02849_c0	3-Hydroxy-3-(4-methylpent-3-en-1-yl)glutaryl-CoA_c0	C32H48N7O20P3S	-4	ATTJZXQHBIJXLV-AWVQIHIZSA-I	CC(C)-CCCC(O)(CC(-O)[O-])CC(-O)SCCN-C([O-])CCN-C([O-])C(O)C(C)(C)COP(-O)(O)OP(-O)(O)OCC1OC(n2cnc3c(N)ncnc32)C(O)C1OP(-O)([O-])[O-]	-871.98	C04675	cpd02849
cpd15170_c0	7-Methyl-3-oxo-6-octenoyl-CoA_c0	C30H45N7O18P3S	-3	LPMIXVANMSEERY-FUEUKBNZSA-J	CC(C)-CCCC(-O)CC(-O)SCCN-C([O-])CCN-C([O-])C(O)C(C)(C)COP(-O)(O)OP(-O)(O)OCC1OC(n2cnc3c(N)ncnc32)C(O)C1OP(-O)([O-])[O-]	-784.52	C16466	cpd15170
cpd00800_c0	8-Amino-7-oxononanoate_c0	C9H17NO3	0	GUAHPAJOXVYFON-UHFFFAOYSA-N	CC(N)C(-O)CCCCCC(-O)O	-108.22	C01092	cpd00800
cpd00764_c0	7-8-Diaminononanoate_c0	C9H21N2O2	1	KCEGBPIYGIWCDH-UHFFFAOYSA-O	CC([NH3+])C(N)CCCCCC(-O)O	-80.99	C01037	cpd00764
cpd02701_c0	S-Adenosyl-4-methylthio-2-oxobutanoate_c0	C15H19N5O6S	0	UOKVQQMBGVMXPU-CJPDYEHRSA-N	C[S+](CCC(-O)C(-O)[O-])CC1OC(n2cnc3c(N)ncnc32)C(O)C1O	-91.4	C04425	cpd02701
cpd11825_c0	Octadecenoyl-ACP_c0	C29H53N2O8PRS	-1				C01203	cpd11825
cpd15328_c0	1-octadec-11-enoyl-sn-glycerol 3-phosphate_c0	C21H40O7P	-1			-317.85		cpd15328
cpd15527_c0	1,2-dioctadec-11-enoyl-sn-glycerol 3-phosphate_c0	C39H72O8P	-1			-307.02		cpd15527
cpd11535_c0	11-methyl-trans-dodec-2-enoyl-ACP_c0	C24H43N2O8PRS	-1					cpd11535
cpd11536_c0	11-methyl-dodecanoyl-ACP_c0	C24H45N2O8PRS	-1					cpd11536
cpd00363_c0	Ethanol_c0	C2H6O	0	LFQSCWFLJHTTHZ-UHFFFAOYSA-N	CCO	-43.44	C00469	cpd00363
cpd00891_c0	L-methylmalonyl-CoA_c0	C25H35N7O19P3S	-5	MZFOKIKEPGUZEN-AGCMQPJKSA-I	CC(C(-O)[O-])C(-O)SCCN-C([O-])CCN-C([O-])C(O)C(C)(C)COP(-O)(O)OP(-O)(O)OCC1OC(n2cnc3c(N)ncnc32)C(O)C1OP(-O)([O-])[O-]	-863.85	C01213	cpd00891
cpd00738_c0	phosphoserine_c0	C3H6NO6P	-2	BZQFBWGGLXLEPQ-REOHCLBHSA-L	NC(COP(-O)([O-])O)C(-O)[O-]	-336.65	C01005	cpd00738
cpd00305_e0	Thiamin_e0	C12H17N4OS	1	JZRWCGZRTZMZEH-UHFFFAOYSA-N	Cc1ncc(C[n+]2csc(CCO)c2C)c(-N)[nH]1	52.18	C00378	cpd00305
cpd00305_c0	Thiamin_c0	C12H17N4OS	1	JZRWCGZRTZMZEH-UHFFFAOYSA-N	Cc1ncc(C[n+]2csc(CCO)c2C)c(-N)[nH]1	52.18	C00378	cpd00305
cpd15678_c0	1,2-dianteisoheptadecanoyl-sn-glycerol 3-phosphate_c0	C37H72O8P	-1			-358.6		cpd15678
cpd10515_c0	Fe2+_c0	Fe	2	CWYNVVGOOAEACU-UHFFFAOYSA-N	[Fe+2]	-18.85	C14818	cpd10515
cpd10515_e0	Fe2+_e0	Fe	2	CWYNVVGOOAEACU-UHFFFAOYSA-N	[Fe+2]	-18.85	C14818	cpd10515
cpd03646_c0	gamma-Glutamyl-3-aminopropiononitrile_c0	C8H13N3O3	0	VQPVVWAFTIFKDD-LURJTMIESA-N	N#CCCN-C(O)CCC(N)C(-O)O	-100.49	C06114	cpd03646
cpd00149_c0	Co2+_c0	Co	2	XLJKHNWPARRRJB-UHFFFAOYSA-N	[Co+2]		C00175	cpd00149
cpd03913_c0	Hydrogenobyrinate diamide_c0	C45H60N6O12	-2	BYLRAQWTUVCQLV-BRPYDKQXSA-L	CC1-C2N-C(C-C3N-C(C(C)-C4NC(C(CC(-O)O)C4(C)CCC(-O)O)C4(C)N-C1C(CCC(-O)O)C4(C)CC(-N)[O-])C(CCC(-O)O)C3(C)C)C(CCC(-O)O)C2(C)CC(-N)[O-]		C06503	cpd03913
cpd03914_c0	Cob(II)yrinate diamide_c0	C45H59CoN6O12	-1	JQARVYOVXRGEQC-OKJGWHJPSA-H	CC1-C2N-C(C-C3N-C(C(C)-C4NC(C)(C5N-C1C(C)(CCC(-O)[O-])C5CC(-O)O)C(C)(CC(-N)[O-])C4CCC(-O)[O-])C(C)(CC([NH-])-O)C3CCC(-O)[O-])C(C)(C)C2CCC(-O)[O-].[Co+5]		C06504	cpd03914
cpd00780_c0	Fumarylacetoacetate_c0	C8H6O6	-2	GACSIVHAIFQKTC-OWOJBTEDSA-L	O-C([O-])C-CC(-O)CC(-O)CC(-O)[O-]	-197.26	C01061	cpd00780
cpd00238_c0	Sedoheptulose7-phosphate_c0	C7H13O10P	-2	JDTUMPKOJBQPKX-GBNDHIKLSA-L	O-C(CO)C(O)C(O)C(O)C(O)COP(-O)([O-])[O-]	-466.34	C05382	cpd00238
cpd03114_c0	3-Oxopalmitoyl-CoA_c0	C37H60N7O18P3S	-4	NQMPLXPCRJOSHL-BBECNAHFSA-J	CCCCCCCCCCCCCC(-O)CC(-O)SCCN-C([O-])CCN-C([O-])C(O)C(C)(C)COP(-O)(O)OP(-O)(O)OCC1OC(n2cnc3c(N)ncnc32)C(O)C1OP(-O)([O-])[O-]	-793.17	C05259	cpd03114
cpd11206_c0	Precorrin 1_c0	C41H38N4O16	-8	CJLVUWULFKHGFB-NZCAJUPMSA-F	CC1(CC(-O)[O-])C2-Cc3[nH]c(c(CCC(-O)[O-])c3CC(-O)[O-])Cc3[nH]c(c(CC(-O)[O-])c3CCC(-O)[O-])Cc3[nH]c(c(CC(-O)[O-])c3CCC(-O)[O-])CC(-N2)C1CCC(-O)[O-]		C15527	cpd11206
cpd00386_c0	D-Malate_c0	C4H4O5	-2	BJEPYKJPYRNKOW-UWTATZPHSA-L	O-C([O-])CC(O)C(-O)[O-]	-201	C00497	cpd00386
cpd15555_c0	phosphatidylserine dihexadecanoyl_c0	C38H72NO10P	-2			-421.88		cpd15555
cpd15531_c0	phosphatidylethanolamine dihexadecanoyl_c0	C37H74NO8P	0			-341.23		cpd15531
cpd02456_c0	N6-Acetyl-N6-hydroxylysine_c0	C8H16N2O4	0	YXKGOSZASIKYPU-ZETCQYMHSA-N	CC(-O)N(O)CCCCC(N)C(-O)O	-141.24	C03955	cpd02456
cpd15498_c0	L-Methionine Sulfoxide_c0	C5H11NO3S	0					cpd15498
cpd01587_c0	5-Methylcytosine_c0	C5H7N3O	0	LRSASMSXMSNRBT-UHFFFAOYSA-N	Cc1cnc(O)[nH]c1-N	-9.09	C02376	cpd01587
cpd00638_c0	Deamido-NAD_c0	C21H24N6O15P2	-2	SENPVEZBRZQVST-HISDBWNOSA-L	Nc1ncnc2c1ncn2C1OC(COP(-O)([O-])OP(-O)([O-])OCC2OC([n+]3cccc(C(-O)[O-])c3)C(O)C2O)C(O)C1O	-572.03	C00857	cpd00638
cpd01882_c0	Isovaleryl-CoA_c0	C26H40N7O17P3S	-4	UYVZIWWBJMYRCD-ZMHDXICWSA-J	CC(C)CC(-O)SCCN-C([O-])CCN-C([O-])C(O)C(C)(C)COP(-O)(O)OP(-O)(O)OCC1OC(n2cnc3c(N)ncnc32)C(O)C1OP(-O)([O-])[O-]	-782.78	C02939	cpd01882
cpd01966_c0	Dimethylacryloyl-CoA_c0	C26H38N7O17P3S	-4	BXIPALATIYNHJN-ZMHDXICWSA-J	CC(C)-CC(-O)SCCN-C([O-])CCN-C([O-])C(O)C(C)(C)COP(-O)(O)OP(-O)(O)OCC1OC(n2cnc3c(N)ncnc32)C(O)C1OP(-O)([O-])[O-]	-762.53	C03069	cpd01966
cpd00931_c0	5-Amino-6--5-phosphoribosylaminouracil_c0	C9H13N4O9P	-2	LZEXYCAGPMYXLX-UMMCILCDSA-L	Nc1c([O-])nc([O-])nc1NC1OC(COP(-O)(O)O)C(O)C1O	-394.67	C01268	cpd00931
cpd11478_c0	(R)-3-Hydroxybutanoyl-[acyl-carrier protein]_c0	C15H27N2O9PRS	-1				C04618	cpd11478
cpd03560_c0	Propionyladenylate_c0	C13H17N5O8P	-1	ZGNGGJLVZZHLQM-ZRFIDHNTSA-M	CCC(-O)OP(-O)([O-])OCC1OC(n2cnc3c(N)ncnc32)C(O)C1O	-265.48	C05983	cpd03560
cpd08625_c0	5-Hydroxyisourate_c0	C5H4N4O4	0	LTQYPAVLAYVKTK-UHFFFAOYSA-N	O-C1N-C(O)C2(O)NC(O)-NC2-N1	-139.18	C11821	cpd08625
cpd00159_e0	L-Lactate_e0	C3H5O3	-1	JVTAAEKCZFNVCJ-REOHCLBHSA-M	CC(O)C(-O)[O-]	-123.17	C00186	cpd00159
cpd00209_c0	Nitrate_c0	NO3	-1	NHNBFGGVMKEFGY-UHFFFAOYSA-N	O-[N+]([O-])[O-]	-26.61	C00244	cpd00209
cpd00588_c0	Sorbitol_c0	C6H14O6	0	FBPFZTCFMRRESA-JGWLITMVSA-N	OCC(O)C(O)C(O)C(O)CO	-225.44	C00794	cpd00588
cpd03834_c0	Precorrin 4_c0	C44H45N4O17	-7	IOBDBIPWYQGVMM-OQIQSJIMSA-G	CC(-O)C12NC(-CC3-NC(-C(CCC(-O)[O-])C3(C)CC(-O)[O-])Cc3[nH]c(c(CCC(-O)[O-])c3CC(-O)[O-])CC3-NC1-C(CC(-O)[O-])C3(C)CCC(-O)[O-])C(CCC(-O)[O-])C2(C)CC(-O)O		C06407	cpd03834
cpd03839_c0	Precorrin 5_c0	C45H47N4O17	-7	OUPXZNRNMLYOGK-YMEZBZPWSA-G	CC(-O)C12NC(-CC3-NC(-C(CCC(-O)[O-])C3(C)CC(-O)[O-])CC3(C)N-C(CC4-NC1-C(CC(-O)[O-])C4(C)CCC(-O)[O-])C(CCC(-O)[O-])-C3CC(-O)[O-])C(CCC(-O)[O-])C2(C)CC(-O)O		C06416	cpd03839
cpd00214_c0	Palmitate_c0	C16H31O2	-1	IPCSVZSSVZVIGE-UHFFFAOYSA-M	CCCCCCCCCCCCCCCC(-O)[O-]	-64.07	C00249	cpd00214
cpd02255_c0	3-oxoadipate-enol-lactone_c0	C6H5O4	-1	ZPEHSARSWGDCEX-UHFFFAOYSA-M	O-C([O-])CC1-CCC(-O)O1	-129.14	C03586	cpd02255
cpd03120_c0	(S)-Hydroxyoctanoyl-CoA_c0	C29H46N7O18P3S	-4	ATVGTMKWKDUCMS-OTOYJEMWSA-J	CCCCCC(O)CC(-O)SCCN-C([O-])CCN-C([O-])C(O)C(C)(C)COP(-O)(O)OP(-O)(O)OCC1OC(n2cnc3c(N)ncnc32)C(O)C1OP(-O)([O-])[O-]	-814.15	C05266	cpd03120
cpd00911_c0	6-phospho-D-glucono-1-5-lactone_c0	C6H9O9P	-2	IJOJIVNDFQSGAB-SQOUGZDYSA-L	O-C1OC(COP(-O)([O-])[O-])C(O)C(O)C1O	-428.52	C01236	cpd00911
cpd02096_c0	L-3-Amino-isobutyrate_c0	C4H9NO2	0	QCHPKSFMDHPSNR-VKHMYHEASA-N	CC(CN)C(-O)O	-86.3	C03284	cpd02096
cpd00266_c0	Carnitine_c0	C7H15NO3	0	PHIQHXFUZVPYII-ZCFIWIBFSA-N	C[N+](C)(C)CC(O)CC(-O)[O-]	-65.83	C00318	cpd00266
cpd01715_c0	3-Dehydrocarnitine_c0	C7H13NO3	0	YNOWULSFLVIUDH-UHFFFAOYSA-N	C[N+](C)(C)CC(-O)CC(-O)[O-]	-57.81	C02636	cpd01715
cpd11484_c0	HMA_c0	C25H47N2O9PRS	-1				C04688	cpd11484
cpd08372_c0	Cobalt-precorrin 6_c0	C44H46CoN4O16	-6	IQYFUBWUDURPDJ-IICGDJHVSA-E	CC12CC3-C(CCC(-O)[O-])C(C)(CC(-O)[O-])C(-N3)C-C3[N-]C(C)(C4-C(CC(-O)[O-])C(C)(CCC(-O)[O-])C(-N4)CC(-N1)C(CCC(-O)[O-])-C2CC(-O)[O-])C(C)(CC(-O)[O-])C3CCC(-O)[O-].[Co+4]		C11542	cpd08372
cpd15400_c0	1,6-anhydrous-N-Acetylmuramyl-tripeptide_c0	C26H39N5O14	-2	KGVLFEPQSVUIRC-FYQNUYSYSA-L	CC([O-])-NC1COC(CO)C(O)C1OC(C)C(O)-NC(C)C(O)-NC(CCC(-O)[O-])C(O)-NC(CCCC(N)C(-O)O)C(-O)O	-480.44		cpd15400
cpd15544_c0	Phosphatidylglycerophosphate ditetradec-7-enoyl_c0	C34H62O13P2	-2			-587.16		cpd15544
cpd03048_e0	Isethionate_e0	C2H5O4S	-1	SUMDYPCJJOFFON-UHFFFAOYSA-M	O-S(-O)([O-])CCO	-162.012	C05123	cpd03048
cpd03048_c0	Isethionate_c0	C2H5O4S	-1	SUMDYPCJJOFFON-UHFFFAOYSA-M	O-S(-O)([O-])CCO	-162.012	C05123	cpd03048
cpd02740_c0	Guanosine 5'-triphosphate,3'-diphosphate_c0	C10H12N5O20P5	-6	KCPMACXZAITQAX-UUOKFMHZSA-H	N-c1nc([O-])c2ncn(C3OC(COP(-O)([O-])OP(-O)(O)OP(-O)([O-])[O-])C(OP(-O)(O)OP(-O)([O-])[O-])C3O)c2[nH]1	-1144.8	C04494	cpd02740
cpd11596_e0	butanesulfonate_e0	C4H9O3S	-1	QDHFHIQKOVNCNC-UHFFFAOYSA-M	CCCCS(-O)(-O)[O-]	-122.543		cpd11596
cpd00908_c0	Glycerophosphoethanolamine_c0	C5H14NO6P	0	JZNWSCPGTDBMEW-UHFFFAOYSA-N	NCCOP(-O)(O)OCC(O)CO	-311.69	C01233	cpd00908
cpd00162_c0	Aminoethanol_c0	C2H8NO	1	HZAXFHJVJLSVMW-UHFFFAOYSA-O	[NH3+]CCO	-44.51	C00189	cpd00162
cpd02642_c0	N-5-phosphoribosyl-anthranilate_c0	C12H13NO9P	-3	PMFMJXPRNJUYMB-GWOFURMSSA-K	O-C([O-])c1ccccc1NC1OC(COP(-O)([O-])[O-])C(O)C1O	-393.15	C04302	cpd02642
cpd00869_c0	4-methylthio 2-oxobutyrate_c0	C5H7O3S	-1	SXFSQZDSUWACKX-UHFFFAOYSA-M	CSCCC(-O)C(-O)[O-]	-100.68	C01180	cpd00869
cpd00446_c0	cAMP_c0	C10H11N5O6P	-1	IVOMOUWHDPKRLL-KQYNXXCUSA-M	Nc1ncnc2c1ncn2C1OC2COP(-O)([O-])OC2C1O	-191.87	C00575	cpd00446
cpd02338_c0	UDP-D-galacto-1,4-furanose_c0	C15H22N2O17P2	-2	ZQLQOXLUCGXKHS-SIAUPFDVSA-L	O-c1nc([O-])ccn1C1OC(COP(-O)([O-])OP(-O)(O)OC2OC(C(O)CO)C(O)C2O)C(O)C1O	-762.31	C03733	cpd02338
cpd00751_c0	L-Fucose_c0	C6H12O5	0	SHZGCJCMOBCMKK-DHVFOXMCSA-N	CC1OC(O)C(O)C(O)C1O	-182.05	C01019	cpd00751
cpd01186_c0	L-Fuculose_c0	C6H12O5	0	QZNPNKJXABGCRC-LFRDXLMFSA-N	CC(O)C(O)C(O)C(-O)CO	-181.19	C01721	cpd01186
cpd03727_e0	Ectoine_e0	C6H10N2O2	0	WQXNXVUDBPYKBA-UHFFFAOYSA-N	CC1-NCCC(C(-O)O)N1	-53.3	C06231	cpd03727
cpd03727_c0	Ectoine_c0	C6H10N2O2	0	WQXNXVUDBPYKBA-UHFFFAOYSA-N	CC1-NCCC(C(-O)O)N1	-53.3	C06231	cpd03727
cpd00540_e0	BET_e0	C5H11NO2	0	KWIUHFFTVRNATP-UHFFFAOYSA-N	C[N+](C)(C)CC(-O)[O-]	-31.03	C00719	cpd00540
cpd02016_c0	N-Ribosylnicotinamide_c0	C11H15N2O5	1	JLEBZPBDRKPWTD-TURQNECASA-O	N-C(O)c1ccc[n+](C2OC(CO)C(O)C2O)c1	-125.24	C03150	cpd02016
cpd03117_c0	3-Oxododecanoyl-CoA_c0	C33H52N7O18P3S	-4	HQANBZHVWIDNQZ-GMHMEAMDSA-J	CCCCCCCCCC(-O)CC(-O)SCCN-C([O-])CCN-C([O-])C(O)C(C)(C)COP(-O)(O)OP(-O)(O)OCC1OC(n2cnc3c(N)ncnc32)C(O)C1OP(-O)([O-])[O-]	-799.65	C05263	cpd03117
cpd03607_c0	4-(Phosphonooxy)-threonine_c0	C4H8NO7P	-2	FKHAKIJOKDGEII-UHFFFAOYSA-L	NC(C(-O)[O-])C(O)COP(-O)([O-])O	-373.07	C06055	cpd03607
cpd03608_c0	4-Hydroxy-L-threonine_c0	C4H9NO4	0	JBNUARFQOCGDRK-GBXIJSLDSA-N	NC(C(-O)O)C(O)CO	-160.57	C06056	cpd03608
cpd00608_c0	D-Altronate_c0	C6H11O7	-1	RGHNJXZEOKUKBD-AIHAYLRMSA-M	O-C([O-])C(O)C(O)C(O)C(O)CO	-268.66	C00817	cpd00608
cpd00510_c0	deoxyribose-5-phosphate_c0	C5H9O7P	-2	KKZFLSZAWCYPOC-PYHARJCCSA-L	O-P([O-])([O-])OCC1OC(O)CC1O	-354.28	C00673	cpd00510
cpd03422_c0	Cobinamide_c0	C48H75CoN11O8	3	VIUBHLZJYZPAMU-JFYQDRLCSA-M	CC1-C2N-C(C-C3N-C(C(C)-C4NC(C)(C5N-C1C(C)(CCC(O)-NCC(C)O)C5CC(-N)O)C(C)(CC(-N)O)C4CCC(-N)O)C(C)(CC(-N)O)C3CCC([NH-])-O)C(C)(C)C2CCC(-N)O.[Co+6]		C05774	cpd03422
cpd11529_c0	9-methyl-3-oxo-decanoyl-ACP_c0	C22H39N2O9PRS	-1					cpd11529
cpd11530_c0	9-methyl-3-hydroxy-decanoyl-ACP_c0	C22H41N2O9PRS	-1					cpd11530
cpd02636_c0	4-Methyl-5--2-hydroxyethyl-thiazole_c0	C6H9NOS	0	BKAWJIRCKVUVED-UHFFFAOYSA-N	Cc1ncsc1CCO	-7.11	C04294	cpd02636
cpd00830_c0	4-Hydroxy-2-oxoglutarate_c0	C5H4O6	-2	WXSKVKPSMAHCSG-UWTATZPHSA-L	O-C([O-])C(-O)CC(O)C(-O)[O-]	-226.94	C01127	cpd00830
cpd02820_c0	UDP-N-acetylglucosamine enolpyruvate_c0	C20H26N3O19P2	-3	BEGZZYPUNCJHKP-DBYWSUQTSA-K	C-C(OC1C(O)C(CO)OC(OP(-O)(O)OP(-O)(O)OCC2OC(n3ccc([O-])nc3-O)C(O)C2O)C1N-C(C)[O-])C(-O)[O-]	-800.68	C04631	cpd02820
cpd02698_c0	N-Succinyl-L-2,6-diaminopimelate_c0	C11H16N2O7	-2	GLXUWZBUPATPBR-BQBZGAKWSA-L	NC(CCCC(N-C([O-])CCC(-O)[O-])C(-O)O)C(-O)O	-269.49	C04421	cpd02698
cpd02724_c0	N-Succinyl-L-2-amino-6-oxopimelate_c0	C11H12NO8	-3	SDVXSCSNVVZWDD-LURJTMIESA-K	O-C([O-])CCC([O-])-NC(CCCC(-O)C(-O)O)C(-O)[O-]	-294.26	C04462	cpd02724
cpd02524_c0	N-Pantothenoylcysteine_c0	C12H21N2O6S	-1	QSYCTARXWYLMOF-UHFFFAOYSA-M	CC(C)(CO)C(O)C(O)-NCCC([O-])-NC(CS)C(-O)O	-214.784	C04079	cpd02524
cpd00460_c0	Sulfoacetaldehyde_c0	C2H3O4S	-1	JTJIXCMSHWPJJE-UHFFFAOYSA-M	O-CCS(-O)(-O)[O-]	-152.532	C00593	cpd00460
cpd01242_c0	Thyminose_c0	C5H10O4	0	ASJSAQIRZKANQN-UHFFFAOYSA-N	O-CCC(O)C(O)CO	-141.5	C01801	cpd01242
cpd03423_c0	alpha-Ribazole_c0	C14H18N2O4	0	HLRUKOJSWOKCPP-SYQHCUMBSA-N	Cc1cc2ncn(C3OC(CO)C(O)C3O)c2cc1C	-77.34	C05775	cpd03423
cpd00166_c0	Calomide_c0	C72H102CoN18O17P	2	IHEDCYSDKCCEPU-YGHJOQEPSA-L	CC1-C2N-C(C-C3N-C(C(C)-C4NC(C)(C5N-C1C(C)(CCC(O)-NCC(C)OP(-O)(O)OC1C(CO)OC([n+]6c[nH]c7cc(C)c(C)cc76)C1O)C5CC(-N)O)C(C)(CC(-N)O)C4CCC(-N)[O-])C(C)(CC(-N)O)C3CCC(-N)[O-])C(C)(C)C2CCC(-N)[O-].[CH2]C1OC(n2cnc3c(N)ncnc32)C(O)C1O.[Co+5]		C00194	cpd00166
cpd00361_c0	ACTN_c0	C4H8O2	0	ROWKJAVDOGWPAT-GSVOUGTGSA-N	CC(-O)C(C)O	-72.12	C00466	cpd00361
cpd11255_c0	1,2-dihydroxy-3-keto-5-methylthiopentene_c0	C6H10O3S	0	CILXJJLQPTUUSS-XQRVVYSFSA-N	CSCCC(-O)C(O)-CO	-76.09	C15606	cpd11255
cpd15606_e0	Gly-Tyr_e0	C11H14N2O4	0					cpd15606
cpd00791_c0	ProtoporphyrinogenIX_c0	C34H38N4O4	-2	UHSGPDMIQQYNAX-UHFFFAOYSA-L	C-Cc1c2[nH]c(c1C)Cc1[nH]c(c(CCC(-O)[O-])c1C)Cc1[nH]c(c(C)c1CCC(-O)[O-])Cc1[nH]c(c(C)c1C-C)C2		C01079	cpd00791
cpd01476_c0	Protoporphyrin_c0	C34H32N4O4	-2	KSFOVUSSGSKXFI-UJJXFSCMSA-L	C-Cc1c(C)c2cc3[nH]c(cc4nc(cc5[nH]c(cc1n2)c(C)c5CCC(-O)[O-])c(CCC(-O)[O-])c4C)c(C)c3C-C		C02191	cpd01476
cpd11621_c0	Oxidizedferredoxin_c0	Fe2R4S6	6				C00139	cpd11621
cpd11620_c0	Reducedferredoxin_c0	Fe2R4S6	4				C00138	cpd11620
cpd00129_e0	L-Proline_e0	C5H9NO2	0	ONIBWKKTOPOVIA-BYPYZUCNSA-N	O-C(O)C1CCCN1	-62.54	C00148	cpd00129
cpd11510_c0	10-methyl-trans-dodec-2-enoyl-ACP_c0	C24H43N2O8PRS	-1					cpd11510
cpd11511_c0	10-methyl-dodecanoyl-ACP_c0	C24H45N2O8PRS	-1					cpd11511
cpd12005_c0	Lipoylprotein_c0	CHRS2	0				C02051	cpd12005
cpd11830_c0	S-Aminomethyldihydrolipoylprotein_c0	C2H7NRS2	1				C01242	cpd11830
cpd15697_c0	Diisotetradecanoylphosphatidylethanolamine_c0	C33H66NO8P	0			-351.33		cpd15697
cpd01080_c0	ocdca_c0	C18H35O2	-1	QIQXTHQIDYTFRH-UHFFFAOYSA-M	CCCCCCCCCCCCCCCCCC(-O)[O-]	-60.83	C01530	cpd01080
cpd00299_c0	dUMP_c0	C9H11N2O8P	-2	JSRLJPSBLDHEIO-SHYZEUOFSA-L	O-c1nc([O-])ccn1C1CC(O)C(COP(-O)([O-])O)O1	-357.93	C00365	cpd00299
cpd00729_c0	5-Aminopentanamide_c0	C5H13N2O	1	OTIAVLWNTIXJDO-UHFFFAOYSA-O	N-C(O)CCCC[NH3+]	-40.43	C00990	cpd00729
cpd00200_c0	4MOP_c0	C6H9O3	-1	BKAJNAXTPSGJCU-UHFFFAOYSA-M	CC(C)CC(-O)C(-O)[O-]	-109.64	C00233	cpd00200
cpd00609_e0	D-Glucarate_e0	C6H8O8	-2	DSLZVSRJTYRBFB-LLEIAEIESA-L	O-C([O-])C(O)C(O)C(O)C(O)C(-O)[O-]	-311.88	C00818	cpd00609
cpd00609_c0	D-Glucarate_c0	C6H8O8	-2	DSLZVSRJTYRBFB-LLEIAEIESA-L	O-C([O-])C(O)C(O)C(O)C(O)C(-O)[O-]	-311.88	C00818	cpd00609
cpd04099_e0	Phosphonate_e0	H2O3P	-1	ABLZXFCXXLZCGV-UHFFFAOYSA-M	O-[PH]([O-])O		C06701	cpd04099
cpd04099_c0	Phosphonate_c0	H2O3P	-1	ABLZXFCXXLZCGV-UHFFFAOYSA-M	O-[PH]([O-])O		C06701	cpd04099
cpd03833_c0	Precorrin 3B_c0	C43H44N4O17	-6	KJHZYYJBHKAUHS-NXWQJPGNSA-H	CC1(CC(-O)O)C2-NC(-Cc3[nH]c(c(CCC(-O)[O-])c3CC(-O)[O-])Cc3[nH]c(c(CC(-O)[O-])c3CCC(-O)[O-])C(C)(O)C34NC(-C2)C(CCC(-O)[O-])C3(C)CC(-O)O4)C1CCC(-O)[O-]		C06406	cpd03833
cpd00030_e0	Mn2+_e0	Mn	2	PWHULOQIROXLJO-UHFFFAOYSA-N	[Mn]		C00034	cpd00030
cpd00030_c0	Mn2+_c0	Mn	2	PWHULOQIROXLJO-UHFFFAOYSA-N	[Mn]		C00034	cpd00030
cpd00149_e0	Co2+_e0	Co	2	XLJKHNWPARRRJB-UHFFFAOYSA-N	[Co+2]		C00175	cpd00149
cpd03127_c0	(2E)-Tetradecenoyl-CoA_c0	C35H56N7O17P3S	-4	MBCVYCOKMMMWLX-YYMFEJJQSA-J	CCCCCCCCCCCC-CC(-O)SCCN-C([O-])CCN-C([O-])C(O)C(C)(C)COP(-O)(O)OP(-O)(O)OCC1OC(n2cnc3c(N)ncnc32)C(O)C1OP(-O)([O-])[O-]	-745.58	C05273	cpd03127
cpd01914_e0	L-Methionine S-oxide_e0	C5H11NO3S	0	QEFRNWWLZKMPFJ-UHFFFAOYSA-N	CS(-O)CCC(N)C(-O)O		C02989	cpd01914
cpd00099_c0	Cl-_c0	Cl	-1	VEXZGXHMUGYJMC-UHFFFAOYSA-M	[Cl-]		C00698	cpd00099
cpd00099_e0	Cl-_e0	Cl	-1	VEXZGXHMUGYJMC-UHFFFAOYSA-M	[Cl-]		C00698	cpd00099
cpd03198_c0	Melibiose_c0	C12H22O11	0	DLRVVLDZNNYCBX-ZZFZYMBESA-N	OCC1OC(OCC2OC(O)C(O)C(O)C2O)C(O)C(O)C1O	-376.76	C05402	cpd03198
cpd00141_c0	Propionate_c0	C3H5O2	-1	XBDQKXXYIPTUBI-UHFFFAOYSA-M	CCC(-O)[O-]	-85.13	C00163	cpd00141
cpd02692_c0	2-Amino-3-carboxymuconate semialdehyde_c0	C7H5NO5	-2	KACPVQQHDVBVFC-OIFXTYEKSA-L	NC(C(-O)[O-])-C(C-CC-O)C(-O)[O-]	-147.03	C04409	cpd02692
cpd11430_c0	fa1_c0	C14H27O2	-1			-67.31		cpd11430
cpd11435_c0	fa1coa_c0	C35H59N7O17P3S	-3			-768.2		cpd11435
cpd00042_c0	GSH_c0	C10H16N3O6S	-1	RWSXRVCMGQZWBV-WDSKDSINSA-M	NC(CCC([O-])-NC(CS)C(O)-NCC(-O)O)C(-O)O	-220.954	C00051	cpd00042
cpd00158_c0	CELB_c0	C12H22O11	0	GUBGYTABKSRVRQ-CUHNMECISA-N	OCC1OC(OC2C(CO)OC(O)C(O)C2O)C(O)C(O)C1O	-376.76	C00185	cpd00158
cpd02591_c0	pendp_c0	C25H42O7P2	-2	JMVSBFJBMXQNJW-GIXZANJISA-L	CC(C)-CCCC(C)-CCCC(C)-CCCC(C)-CCCC(C)-CCOP(-O)(O)OP(-O)([O-])[O-]	-326.82	C04217	cpd02591
cpd00382_c0	Melitose_c0	C18H32O16	0	MUPFEKGTMRGPLJ-ZQSKZDJDSA-N	OCC1OC(OCC2OC(OC3(CO)OC(CO)C(O)C3O)C(O)C(O)C2O)C(O)C(O)C1O	-536.13	C00492	cpd00382
cpd00076_c0	Sucrose_c0	C12H22O11	0	CZMRCDWAGMRECN-UGDNZRGBSA-N	OCC1OC(OC2(CO)OC(CO)C(O)C2O)C(O)C(O)C1O	-377.65	C00089	cpd00076
cpd02826_c0	5'-Phosphoribosylformylglycinamidine_c0	C8H15N3O8P	-1	PMCOGCVKOAOZQM-XVFCMESISA-M	N-C(CN-C[O-])NC1OC(COP(-O)(O)O)C(O)C1O	-381.6	C04640	cpd02826
cpd02140_c0	AIR_c0	C8H13N3O7P	-1	PDACUKOKVHBVHJ-XVFCMESISA-M	Nc1cncn1C1OC(COP(-O)([O-])O)C(O)C1O	-297.44	C03373	cpd02140
cpd02258_c0	4-Hydroxy-2-oxovalerate_c0	C5H7O4	-1	HFKQINMYQUXOCH-UHFFFAOYSA-M	CC(O)CC(-O)C(-O)[O-]	-147.49	C03589	cpd02258
cpd00024_e0	2-Oxoglutarate_e0	C5H4O5	-2	KPGXRSRHYNQIFN-UHFFFAOYSA-L	O-C([O-])CCC(-O)C(-O)[O-]	-188.9	C00026	cpd00024
cpd02039_c0	1-Aminopropan-2-ol_c0	C3H10NO	1	HXKKHQJGJAFBHI-UHFFFAOYSA-O	CC(O)C[NH3+]	-44.7	C03194	cpd02039
cpd00531_c0	Hg2+_c0	Hg	2	BQPIGGFYSBELGY-UHFFFAOYSA-N	[Hg+2]		C00703	cpd00531
cpd00531_e0	Hg2+_e0	Hg	2	BQPIGGFYSBELGY-UHFFFAOYSA-N	[Hg+2]		C00703	cpd00531
cpd11583_e0	Ala-Leu_e0	C9H18N2O3	0	RDIKFPRVLJLMER-BQBZGAKWSA-N	CC(C)CC(N-C(O)C(C)N)C(-O)O	-115.64		cpd11583
cpd00797_c0	(R)-3-Hydroxybutanoate_c0	C4H7O3	-1	WHBMMWSBFZVSSR-GSVOUGTGSA-M	CC(O)CC(-O)[O-]	-121.55	C01089	cpd00797
cpd00592_c0	Formyl-CoA_c0	C22H33N7O17P3S	-3	SXMOKYXNAPLNCW-GORZOVPNSA-J	CC(C)(COP(-O)(O)OP(-O)(O)OCC1OC(n2cnc3c(N)ncnc32)C(O)C1OP(-O)([O-])[O-])C(O)C([O-])-NCCC([O-])-NCCSC-O	-784.18	C00798	cpd00592
cpd00262_c0	Oxalyl-CoA_c0	C23H32N7O19P3S	-4	QVXMZFTWJVBUHP-IBOSZNHHSA-I	CC(C)(COP(-O)(O)OP(-O)(O)OCC1OC(n2cnc3c(N)ncnc32)C(O)C1OP(-O)([O-])[O-])C(O)C([O-])-NCCC([O-])-NCCSC(-O)C(-O)[O-]	-862.82	C00313	cpd00262
cpd15683_c0	CDP-1,2-diisoheptadecanoylglycerol_c0	C46H83N3O15P2	-2			-637.98		cpd15683
cpd15689_c0	Diisoheptadecanoylphosphatidylserine_c0	C40H76NO10P	-2			-422.26		cpd15689
cpd00946_c0	Undecaprenyl diphospho N-acetyl-glucosamine_c0	C63H103NO12P2	-2	NEVJGTXBHJNFAZ-JXCMATCVSA-L	CC(C)-CCCC(C)-CCCC(C)-CCCC(C)-CCCC(C)-CCCC(C)-CCCC(C)-CCCC(C)-CCCC(C)-CCCC(C)-CCCC(C)-CCOP(-O)([O-])OP(-O)(O)OC1OC(CO)C(O)C(O)C1N-C(C)[O-]	-309.41	C01289	cpd00946
cpd15558_c0	phosphatidylserine dioctadec-11-enoyl_c0	C42H76NO10P	-2			-370.68		cpd15558
cpd00731_c0	Ala-Ala_c0	C6H12N2O3	0	DEFJQIDDEAULHB-QWWZWVQMSA-N	CC(N)C(O)-NC(C)C(-O)O	-118.69	C00993	cpd00731
cpd03490_c0	UDP-N-acetylmuramoyl-L-alanyl-gamma-D-glutamyl-L-lysine_c0	C34H52N7O24P2	-3	WXBLSQNZKMJACT-BYEZXYKXSA-K	CC([O-])-NC1C(OP(-O)(O)OP(-O)(O)OCC2OC(n3ccc([O-])nc3-O)C(O)C2O)OC(CO)C(O)C1OC(C)C(O)-NC(C)C(O)-NC(CCC([O-])-NC(CCCCN)C(-O)O)C(-O)O	-984.91	C05892	cpd03490
cpd00412_c0	Deoxyuridine_c0	C9H12N2O5	0	MXHRCPNRJAMMIM-SHYZEUOFSA-N	O-c1nc(O)ccn1C1CC(O)C(CO)O1	-145.43	C00526	cpd00412
cpd15524_c0	1,2-dihexadecanoyl-sn-glycerol 3-phosphate_c0	C35H68O8P	-1			-358.22		cpd15524
cpd08210_c0	ADC_c0	C10H10NO5	-1	OIUJHGOLFKDBSU-HTQZYQBOSA-M	C-C(OC1C-C(C(-O)O)C-CC1N)C(-O)[O-]	-134.24	C11355	cpd08210
cpd03122_c0	(S)-Hydroxyhexanoyl-CoA_c0	C27H42N7O18P3S	-4	VAAHKRMGOFIORX-DWUFXMDISA-J	CCCC(O)CC(-O)SCCN-C([O-])CCN-C([O-])C(O)C(C)(C)COP(-O)(O)OP(-O)(O)OCC1OC(n2cnc3c(N)ncnc32)C(O)C1OP(-O)([O-])[O-]	-817.39	C05268	cpd03122
cpd03123_c0	3-Oxohexanoyl-CoA_c0	C27H40N7O18P3S	-4	NFOYYXQAVVYWKV-UHFFFAOYSA-J	CCCC(-O)CC(-O)SCCN-C([O-])CCN-C([O-])C(O)C(C)(C)COP(-O)(O)OP(-O)(O)OCC1OC(n2cnc3c(N)ncnc32)C(O)C1OP(-O)([O-])[O-]	-809.37	C05269	cpd03123
cpd00386_e0	D-Malate_e0	C4H4O5	-2	BJEPYKJPYRNKOW-UWTATZPHSA-L	O-C([O-])CC(O)C(-O)[O-]	-201	C00497	cpd00386
cpd09806_c0	m-Cresotic acid_c0	C8H7O3	-1	NJESAXZANHETJV-UHFFFAOYSA-M	Cc1ccc(C(-O)O)c([O-])c1	-94.16	C14103	cpd09806
cpd04117_c0	4-Methylcatechol_c0	C7H8O2	0	ZBCATMYQYDCTIZ-UHFFFAOYSA-N	Cc1ccc(O)c(O)c1	-51.01	C06730	cpd04117
cpd03421_c0	Cobyrinate_c0	C45H55CoN4O14	-3	LJIADSVNZPDEQI-OKJGWHJPSA-F	CC1-C2N-C(C-C3N-C(C(C)-C4[N-]C(C)(C5N-C1C(C)(CCC(-O)[O-])C5CC(-O)[O-])C(C)(CC(-O)[O-])C4CCC(-O)[O-])C(C)(CC(-O)[O-])C3CCC(-O)[O-])C(C)(C)C2CCC(-O)[O-].[Co+6]		C05773	cpd03421
cpd00395_e0	L-Cysteate_e0	C3H6NO5S	-1	XVOYSCVBGLVSOL-REOHCLBHSA-M	NC(CS(-O)(-O)O)C(-O)[O-]	-206.402	C00506	cpd00395
cpd00395_c0	L-Cysteate_c0	C3H6NO5S	-1	XVOYSCVBGLVSOL-REOHCLBHSA-M	NC(CS(-O)(-O)O)C(-O)[O-]	-206.402	C00506	cpd00395
cpd15440_c0	Carnitinyl-CoA_c0	C28H46N8O18P3S	-3	BBRISSLDTUHWKG-PVMHLSDZSA-K	CC(C)(COP(-O)([O-])OP(-O)(O)OCC1OC(n2cnc3c(N)ncnc32)C(O)C1OP(-O)([O-])O)C(O)C([O-])-NCCC([O-])-NCCSC(-O)CC(O)C[N+](C)(C)C	-764.91		cpd15440
cpd15441_c0	crotonobetainyl-CoA_c0	C28H44N8O17P3S	-3	WAUPBDVHJXXZGW-VOTSOKGWSA-K	CC(C)(COP(-O)([O-])OP(-O)(O)OCC1OC(n2cnc3c(N)ncnc32)C(O)C1OP(-O)([O-])O)C(O)C([O-])-NCCC([O-])-NCCSC(-O)C-CC[N+](C)(C)C	-706.06		cpd15441
cpd00138_c0	D-Mannose_c0	C6H12O6	0	WQZGKKKJIJFFOK-PQMKYFCFSA-N	OCC1OC(O)C(O)C(O)C1O	-218.28	C00159	cpd00138
cpd11531_c0	9-methyl-trans-dec-2-enoyl-ACP_c0	C22H39N2O8PRS	-1					cpd11531
cpd11532_c0	9-methyl-decanoyl-ACP_c0	C22H41N2O8PRS	-1					cpd11532
cpd15468_c0	Glycerophosphoserine_c0	C6H13NO8P	-1	ZWZWYGMENQVNFU-AKGZTFGVSA-M	NC(COP(-O)(O)OCC(O)CO)C(-O)[O-]	-391.33		cpd15468
cpd00294_c0	dAMP_c0	C10H12N5O6P	-2	KHWCHTKSEGGWEX-RRKCRQDMSA-L	Nc1ncnc2c1ncn2C1CC(O)C(COP(-O)([O-])[O-])O1	-218.01	C00360	cpd00294
cpd11589_e0	gly-asp-L_e0	C6H9N2O5	-1	SCCPDJAQCXWPTF-VKHMYHEASA-M	NCC([O-])-NC(CC(-O)O)C(-O)O	-196.33		cpd11589
cpd01078_c0	Selenide_c0	H2Se	0	SPVXKVOXSXTJOY-UHFFFAOYSA-N	[SeH2]		C01528	cpd01078
cpd03078_c0	Selenophosphate_c0	H2O3PSe	-1	JRPHGDYSKGJTKZ-UHFFFAOYSA-K	[O-]P([O-])([O-])-[Se]		C05172	cpd03078
cpd15294_c0	Tetradecenoyl-ACP_c0	C25H45N2O8PRS	-1					cpd15294
cpd15330_c0	1-tetradec-7-enoyl-sn-glycerol 3-phosphate_c0	C17H32O7P	-1			-324.33		cpd15330
cpd08023_c0	methanesulfonate_c0	CH3O3S	-1	AFVFQIVMOAPDHO-UHFFFAOYSA-M	CS(-O)(-O)[O-]	-127.403	C11145	cpd08023
cpd11548_c0	4-methyl-trans-pent-2-enoyl-ACP_c0	C17H29N2O8PRS	-1					cpd11548
cpd11549_c0	4-methyl-pentanoyl-ACP_c0	C17H31N2O8PRS	-1					cpd11549
cpd11483_c0	(R)-3-Hydroxyoctanoyl-[acyl-carrier protein]_c0	C19H36N2O9PRS	-2				C04620	cpd11483
cpd03443_c0	3-Octaprenyl-4-hydroxybenzoate_c0	C47H69O3	-1	UTIBHEBNILDQKX-LQOKPSQISA-M	CC(C)-CCCC(C)-CCCC(C)-CCCC(C)-CCCC(C)-CCCC(C)-CCCC(C)-CCCC(C)-CCc1cc(C(-O)O)ccc1[O-]	128.94	C05809	cpd03443
cpd03444_c0	2-Octaprenylphenol_c0	C46H70O	0	VUNQJPPPTJIREN-CMAXTTDKSA-N	CC(C)-CCCC(C)-CCCC(C)-CCCC(C)-CCCC(C)-CCCC(C)-CCCC(C)-CCCC(C)-CCc1ccccc1O	211.57	C05810	cpd03444
cpd15401_c0	1,6-anhydrous-N-Acetylmuramyl-tetrapeptide_c0	C29H44N6O15	-2	OUWAMZWZTFUVMV-NPLPHQDTSA-L	CC([O-])-NC1COC(CO)C(O)C1OC(C)C(O)-NC(C)C(O)-NC(CCC(-O)[O-])C(O)-NC(CCCC(N)C(-O)O)C(O)-NC(C)C(-O)O	-511.21		cpd15401
cpd15387_c0	L-alanine-D-glutamate-meso-2,6-diaminoheptanedioate-D-alanine_c0	C18H30N5O9	-1	BAPAFFOXTCMVCC-UHFFFAOYSA-M	CC(N)C(O)-NC(CCCC(N-C([O-])CCC(N-C(O)C(C)N)C(-O)O)C(-O)O)C(-O)O	-332.2		cpd15387
cpd11564_c0	12-methyl-trans-tridec-2-enoyl-ACP_c0	C25H45N2O8PRS	-1					cpd11564
cpd11565_c0	12-methyl-tridecanoyl-ACP_c0	C25H47N2O8PRS	-2					cpd11565
cpd00337_c0	Hydrouracil_c0	C4H6N2O2	0	OIVLITBTBDPEFK-UHFFFAOYSA-N	OC1-NC(O)-NCC1	-70.08	C00429	cpd00337
cpd01720_c0	3-Ureidopropanoate_c0	C4H7N2O3	-1	JSJWCHRYRHKBBW-UHFFFAOYSA-M	N-C(O)NCCC(-O)[O-]	-124.32	C02642	cpd01720
cpd12237_c0	Peptide-L-methionine_c0	C6H10N2O2R2S	0				C03023	cpd12237
cpd14507_c0	Peptide-L-methionine (R)-S-oxide_c0	C6H10N2O3R2S	0				C15653	cpd14507
cpd00403_c0	D-Mannonate_c0	C6H11O7	-1	RGHNJXZEOKUKBD-MBMOQRBOSA-M	O-C([O-])C(O)C(O)C(O)C(O)CO	-268.66	C00514	cpd00403
cpd00672_c0	D-Fructuronate_c0	C6H9O7	-1	PTCIWUZVDIQTOW-XDJBDKDSSA-M	O-C([O-])C1OC(O)(CO)C(O)C1O	-262.39	C00905	cpd00672
cpd00938_c0	4-Carboxymuconolactone_c0	C7H4O6	-2	DHCUIDTZCMREHG-ZETCQYMHSA-L	O-C([O-])CC1(C(-O)[O-])C-CC(-O)O1	-213.04	C01278	cpd00938
cpd03897_c0	4a-Hydroxytetrahydrobiopterin_c0	C9H15N5O4	0	KJKIEFUPAPPGBC-XXKOCQOQSA-N	CC(O)C(O)C1CN-C2NC(-N)N-C(O)C2(O)N1	-92.82	C15522	cpd03897
cpd00231_c0	Dihydrobiopterin_c0	C9H13N5O3	0	ZHQJVZLJDXWFFX-RPDRRWSUSA-N	CC(O)C(O)C1CN-c2[nH]c(-N)nc(O)c2-N1	-35.76	C00268	cpd00231
cpd03725_e0	Fe(III)dicitrate_e0	C12H10FeO14	0	ISOHCBXAFHMIHK-UHFFFAOYSA-N	[Fe+6].[O-]C(O)CC(O)(CC([O-])O)C([O-])O.[O-]C(O)CC(O)(CC([O-])O)C([O-])O		C06229	cpd03725
cpd03725_c0	Fe(III)dicitrate_c0	C12H10FeO14	0	ISOHCBXAFHMIHK-UHFFFAOYSA-N	[Fe+6].[O-]C(O)CC(O)(CC([O-])O)C([O-])O.[O-]C(O)CC(O)(CC([O-])O)C([O-])O		C06229	cpd03725
cpd02027_c0	S-Methyl-L-methionine_c0	C6H14NO2S	1	YDBYJHTYSHBBAU-YFKPBYRVSA-O	C[S+](C)CCC(N)C(-O)O	-66.43	C03172	cpd02027
cpd00434_c0	4-Aminobutanal_c0	C4H10NO	1	DZQLQEYLEYWJIB-UHFFFAOYSA-O	[NH3+]CCCC-O	-31.79	C00555	cpd00434
cpd11431_c0	fa11_c0	C17H33O2	-1			-62.45		cpd11431
cpd11432_c0	fa11coa_c0	C38H65N7O17P3S	-3			-763.34		cpd11432
cpd00209_e0	Nitrate_e0	NO3	-1	NHNBFGGVMKEFGY-UHFFFAOYSA-N	O-[N+]([O-])[O-]	-26.61	C00244	cpd00209
cpd00339_c0	5-Aminopentanoate_c0	C5H11NO2	0	JJMDCOVWQOJGCB-UHFFFAOYSA-N	NCCCCC(-O)O	-82.87	C00431	cpd00339
cpd11584_c0	Ala-His_c0	C9H14N4O3	0	XZWXFWBHYRFLEF-FSPLSTOPSA-N	CC(N)C(O)-NC(Cc1cnc[nH]1)C(-O)O	-76.4		cpd11584
cpd11575_e0	MOPS_e0	C7H14NO4S	-1	DVLFYONBTKHTER-UHFFFAOYSA-M	O-S(-O)([O-])CCCN1CCOCC1	-120.672		cpd11575
cpd11575_c0	MOPS_c0	C7H14NO4S	-1	DVLFYONBTKHTER-UHFFFAOYSA-M	O-S(-O)([O-])CCCN1CCOCC1	-120.672		cpd11575
cpd16335_c0	2-Succinyl-5-enolpyruvyl-6-hydroxy-3-cyclohexene-1-carboxylate_c0	C14H13O9	-3	JKJGLRGLOMRXFN-MVWJERBFSA-K	C-C(OC1CC-C(C(-O)CCC(-O)[O-])C(C(-O)[O-])C1O)C(-O)[O-]	-281.83	C16519	cpd16335
cpd00291_c0	L-Dopa_c0	C9H11NO4	0	WTDRDQBEARUVNC-LURJTMIESA-N	NC(Cc1ccc(O)c(O)c1)C(-O)O	-130.01	C00355	cpd00291
cpd02357_c0	Dopamine_c0	C8H12NO2	1	VYFYYTLLBUKUHU-UHFFFAOYSA-O	[NH3+]CCc1ccc(O)c(O)c1	-50.37	C03758	cpd02357
cpd02069_c0	3-Phosphonooxypyruvate_c0	C3H2O7P	-3	LFLUCDOSQPJJBE-UHFFFAOYSA-K	O-C([O-])C(-O)COP(-O)([O-])[O-]	-361.42	C03232	cpd02069
cpd00348_c0	D-Galactose 1-phosphate_c0	C6H11O9P	-2	HXXFSFRBOHSIMQ-FPRJBGLDSA-L	O-P([O-])([O-])OC1OC(CO)C(O)C(O)C1O	-430.78	C00446	cpd00348
cpd02631_c0	DKDI_c0	C6H8O5	0	SHFQRUVRUBHHRE-CJPQEGFPSA-N	O-C1CC(O)C(O)C(O)C1-O	-164.54	C04287	cpd02631
cpd15696_c0	Dianteisoheptadecanoylphosphatidylethanolamine_c0	C39H78NO8P	0			-341.61		cpd15696
cpd12225_c0	Dihydrolipolprotein_c0	CH3RS2	0				C02972	cpd12225
cpd00794_e0	TRHL_e0	C12H22O11	0	HDTRYLNUVZCQOY-LIZSDCNHSA-N	OCC1OC(OC2OC(CO)C(O)C(O)C2O)C(O)C(O)C1O	-376.76	C01083	cpd00794
cpd00438_c0	Deoxyadenosine_c0	C10H13N5O3	0	OLXZPDWKRNYJJZ-RRKCRQDMSA-N	Nc1ncnc2c1ncn2C1CC(O)C(CO)O1	-5.51	C00559	cpd00438
cpd11477_c0	(2E)-Hexadecenoyl-[acp]_c0	C27H49N2O8PRS	-2				C05763	cpd11477
cpd00105_e0	D-Ribose_e0	C5H10O5	0	HMFHBZSHGGEWLO-AIHAYLRMSA-N	OCC1OC(O)C(O)C1O	-181.62	C00121	cpd00105
cpd11217_c0	1,4-Dihydroxy-2-naphthoyl-CoA_c0	C32H38N7O19P3S	-4	PYTINLGPKDJURZ-HSJNEKGZSA-J	CC(C)(COP(-O)(O)OP(-O)(O)OCC1OC(n2cnc3c(N)ncnc32)C(O)C1OP(-O)(O)O)C(O)C([O-])-NCCC([O-])-NCCSC(-O)c1cc([O-])c2ccccc2c1[O-]	-821.279	C15547	cpd11217
cpd11467_c0	(2E)-Tetradecenoyl-[acp]_c0	C25H45N2O8PRS	-2				C05760	cpd11467
cpd08305_e0	crotonobetaine_e0	C8H16NO	1	LPHLEOXDGOXACA-AATRIKPKSA-N	CC-CC(-O)C[N+](C)(C)C	44.07	C11458	cpd08305
cpd08305_c0	crotonobetaine_c0	C8H16NO	1	LPHLEOXDGOXACA-AATRIKPKSA-N	CC-CC(-O)C[N+](C)(C)C	44.07	C11458	cpd08305
cpd09878_e0	Sulfoacetate_e0	C2H2O5S	-2	AGGIJOLULBJGTQ-UHFFFAOYSA-L	O-C([O-])CS(-O)(-O)[O-]	-205.232	C14179	cpd09878
cpd11588_e0	gly-pro-L_e0	C7H12N2O3	0			-93.95		cpd11588
cpd00408_c0	Pantoate_c0	C6H11O4	-1	OTOIIPJYVQJATP-BYPYZUCNSA-M	CC(C)(CO)C(O)C(-O)[O-]	-159.58	C00522	cpd00408
cpd00712_c0	2-Dehydropantoate_c0	C6H9O4	-1	PKVVTUWHANFMQC-UHFFFAOYSA-M	CC(C)(CO)C(-O)C(-O)[O-]	-149.1	C00966	cpd00712
cpd00331_c0	cis-Aconitate_c0	C6H3O6	-3	GTZCVFVGUGFEME-IWQZZHSRSA-K	O-C([O-])C-C(CC(-O)[O-])C(-O)[O-]	-222.28	C00417	cpd00331
cpd03671_c0	D-Glucosamine1-phosphate_c0	C6H13NO8P	-1	YMJBYRVFGYXULK-QZABAPFNSA-M	NC1C(OP(-O)([O-])O)OC(CO)C(O)C1O	-395.53	C06156	cpd03671
cpd02611_c0	N-Acetyl-D-glucosamine1-phosphate_c0	C8H14NO9P	-2	FZLJPEPAYPUMMR-UOLFYFMNSA-L	CC([O-])-NC1C(OP(-O)([O-])O)OC(CO)C(O)C1O	-425.13	C04256	cpd02611
cpd11518_c0	14-methyl-trans-hexa-dec-2-enoyl-ACP_c0	C28H51N2O8PRS	-1					cpd11518
cpd11519_c0	14-methyl-hexa-decanoyl-ACP_c0	C28H53N2O8PRS	-2					cpd11519
cpd01997_c0	Dimethylbenzimidazole_c0	C9H10N2	0	LJUQGASMPRMWIW-UHFFFAOYSA-N	Cc1cc2nc[nH]c2cc1C	46.86	C03114	cpd01997
cpd02904_c0	alpha-Ribazole 5'-phosphate_c0	C14H17N2O7P	-2	ZMRGXEJKZPRBPJ-SYQHCUMBSA-L	Cc1cc2ncn(C3OC(COP(-O)([O-])[O-])C(O)C3O)c2cc1C	-289.84	C04778	cpd02904
cpd00837_c0	S-Adenosylmethioninamine_c0	C14H24N6O3S	2	ZUNBITIXDCPNSD-LSRJEVITSA-O	C[S+](CCC[NH3+])CC1OC(n2cnc3c(N)ncnc32)C(O)C1O	13.01	C01137	cpd00837
cpd00147_c0	5-Methylthioadenosine_c0	C11H15N5O3S	0	WUUGFSXJNOTRMR-IOSLPCCCSA-N	CSCC1OC(n2cnc3c(N)ncnc32)C(O)C1O	1.27	C00170	cpd00147
cpd11436_c0	fa3_c0	C15H29O2	-1			-65.69		cpd11436
cpd11437_c0	fa3coa_c0	C36H61N7O17P3S	-3			-766.58		cpd11437
cpd00557_c0	Siroheme_c0	C42H36FeN4O16	-8	DLKSSIHHLYNIKN-QIISWYHFSA-D	CC1(CC(-O)[O-])c2cc3nc(cc4[n-]c(cc5[n-]c(cc(n2)C1CCC(-O)[O-])c(CC(-O)[O-])c5CCC(-O)[O-])c(CCC(-O)[O-])c4CC(-O)[O-])C(C)(CC(-O)[O-])C3CCC(-O)[O-].[Fe+2]		C00748	cpd00557
cpd02211_c0	L-2-Amino-acetoacetate_c0	C4H7NO3	0	SAUCHDKDCUROAO-VKHMYHEASA-N	CC(-O)C(N)C(-O)O	-116.32	C03508	cpd02211
cpd08369_c0	Cobalt-precorrin 3_c0	C43H41CoN4O16	-7	AXMGUHGNWRKQHH-LPFAUARPSA-E	CC1-C2N-C(C-C3N-C(C-C4[N-]C(-C(CCC(-O)[O-])C4CC(-O)[O-])Cc4[n-]c1c(CC(-O)[O-])c4CCC(-O)[O-])C(CCC(-O)[O-])C3(C)CC(-O)[O-])C(CCC(-O)[O-])C2(C)CC(-O)[O-].[Co+4]		C11539	cpd08369
cpd08370_c0	Cobalt-precorrin 4_c0	C44H44CoN4O16	-6	QYZXELMKMXMGDC-CDNVWSQKSA-F	CC1OC(-O)CC2(C)C(CCC(-O)[O-])C3-CC4-NC(-C(CCC(-O)[O-])C4(C)CC(-O)[O-])Cc4[n-]c(c(CCC(-O)[O-])c4CC(-O)[O-])CC4-NC(-C(CC(-O)[O-])C4(C)CCC(-O)[O-])C12[N-]3.[Co+4]		C11540	cpd08370
cpd01311_c0	Dethiobiotin_c0	C10H17N2O3	-1	AUTOLBMXDDTRRT-UHFFFAOYSA-M	CC1N-C(O)NC1CCCCCC(-O)[O-]	-115.31	C01909	cpd01311
cpd03812_c0	N-Acetyl-D-galactosamine 6-phosphate_c0	C8H15NO9P	-1	BRGMHAYQAZFZDJ-KEWYIRBNSA-L	CC([O-])-NC1C(O)OC(COP(-O)([O-])O)C(O)C1O	-425.13	C06376	cpd03812
cpd03813_c0	D-Galactosamine 6-phosphate_c0	C6H14NO8P	0	XHMJOUIAFHJHBW-GASJEMHNSA-M	NC1C(O)OC(COP(-O)([O-])O)C(O)C1O	-395.53	C06377	cpd03813
cpd15680_c0	1,2-diisopentadecanoyl-sn-glycerol 3-phosphate_c0	C33H64O8P	-1			-365.08		cpd15680
cpd01133_c0	Stachyose_c0	C24H42O21	0	UQZIYBXSHAGNOE-XNSRJBNMSA-N	OCC1OC(OCC2OC(OCC3OC(OC4(CO)OC(CO)C(O)C4O)C(O)C(O)C3O)C(O)C(O)C2O)C(O)C(O)C1O	-694.61	C01613	cpd01133
cpd15717_c0	Dianteisoheptadecanoylphosphatidylglycerophosphate_c0	C40H78O13P2	-2			-625.78		cpd15717
cpd00550_c0	D-Serine_c0	C3H7NO3	0	MTCFGRXMJLQNBG-UWTATZPHSA-N	NC(CO)C(-O)O	-124.15	C00740	cpd00550
cpd15554_c0	phosphatidylserine ditetradec-7-enoyl_c0	C34H60NO10P	-2			-383.64		cpd15554
cpd15530_c0	phosphatidylethanolamine ditetradec-7-enoyl_c0	C33H62NO8P	0			-302.99		cpd15530
cpd15543_c0	Phosphatidylglycerophosphate ditetradecanoyl_c0	C34H66O13P2	-2			-631.88		cpd15543
cpd02113_c0	dTDP-rhamnose_c0	C16H24N2O15P2	-2	ZOSQFDVXNQFKBY-CGAXJHMRSA-L	Cc1cn(C2CC(O)C(COP(-O)([O-])OP(-O)(O)OC3OC(C)C(O)C(O)C3O)O2)c(-O)nc1[O-]	-686.89	C03319	cpd02113
cpd00222_c0	GLCN_c0	C6H11O7	-1	RGHNJXZEOKUKBD-SQOUGZDYSA-M	O-C([O-])C(O)C(O)C(O)C(O)CO	-268.66	C00257	cpd00222
cpd14961_c0	Cobalt-precorrin 7_c0	C45H50CoN4O16	-6	HNBYEDSKGNPTKQ-LBSHSCIKSA-F	CC1-C(CCC(-O)[O-])C2-NC1(C)CC1-C(CCC(-O)[O-])C(C)(CC(-O)[O-])C(-N1)C-C1[N-]C(C)(C3N-C(C2C)C(C)(CCC(-O)[O-])C3CC(-O)[O-])C(C)(CC(-O)[O-])C1CCC(-O)[O-].[Co+4]		C16244	cpd14961
cpd08375_c0	Cobalt-precorrin 8_c0	C45H53CoN4O14	-5	DPVDDBUQBNNVPO-WTEINHRPSA-G	CC1-C2[N-]C(C)(C3N-C(C(C)C4-NC(C)(CC5-C(CCC(-O)[O-])C(C)(CC(-O)[O-])C1-N5)C(C)-C4CCC(-O)[O-])C(C)(CCC(-O)[O-])C3CC(-O)[O-])C(C)(CC(-O)O)C2CCC(-O)[O-].[Co+2]		C11545	cpd08375
cpd03832_c0	Hydrogenobyrinate_c0	C45H56N4O14	-4	ALLJLLMNGBKZLT-BRPYDKQXSA-J	CC1-C2N-C(C-C3N-C(C(C)-C4NC(C(CC(-O)O)C4(C)CCC(-O)[O-])C4(C)N-C1C(CCC(-O)[O-])C4(C)CC(-O)O)C(CCC(-O)[O-])C3(C)C)C(CCC(-O)[O-])C2(C)CC(-O)O		C06399	cpd03832
cpd00417_c0	L-Lyxitol_c0	C5H12O5	0	HEBKCHPVOIAQTA-IMJSIDKUSA-N	OCC(O)C(O)C(O)CO	-189.02	C00532	cpd00417
cpd00224_c0	L-Arabinose_c0	C5H10O5	0	PYMYPHUHKUWMLA-VAYJURFESA-N	O-CC(O)C(O)C(O)CO	-179.54	C00259	cpd00224
cpd15508_c0	three disacharide linked murein units (tetrapeptide crosslinked tetrapeptide (A2pm->D-ala) & tetrapeptide corsslinked tetrapeptide (A2pm->D-ala)) (middle of chain)_c0	C111H167N21O58	-6			-1825.76		cpd15508
cpd15507_c0	three disacharide linked murein units (tetrapeptide crosslinked tetrapeptide (A2pm->D-ala), one uncrosslinked tetrapaptide) (middle of chain)_c0	C111H169N21O59	-6	NPJMJVATSCHTAI-UHFFFAOYSA-H	CC([O-])-NC1-COC(CO)C2OC3OC(CO)C(OC4OC(CO)C(OC5OC(CO)C(OC6OC(CO)C(OC7OC(CO)C(O)C(O)C7N-C(C)[O-])C(OC(C)C(O)-NC(C)C(O)-NC(CCC(-O)O)C(O)-NC(CCCC(N)C(-O)O)C(O)-NC(C)C(-O)O)C6N-C(C)[O-])C(O)C5N-C(C)[O-])C(OC(C)C(O)-NC(C)C(O)-NC(CCC(-O)O)C(O)-NC(CCCC(N)C(-O)O)C(O)-NC(C)C(O)-NC(C(-O)O)CCCC(C(O)-NC(C)C(-O)O)N-C(O)C(CCC(-O)O)N-C(O)C(C)N-C(O)C(C)OC12)C4N-C(C)[O-])C(O)C3N-C(C)[O-]	-1882.91		cpd15507
cpd15604_e0	Gly-Leu_e0	C8H16N2O3	0					cpd15604
cpd15514_c0	two disacharide linked murein units, pentapeptide crosslinked tetrapeptide (A2pm->D-ala) (middle of chain)_c0	C77H117N15O40	-4	NQXCJQVWBSGGNW-UHFFFAOYSA-J	CC([O-])-NC1-COC(CO)C2OC3OC(CO)C(OC4OC(CO)C(OC5OC(CO)C(O)C(O)C5N-C(C)[O-])C(OC(C)C(O)-NC(C)C(O)-NC(CCC(-O)O)C(O)-NC(CCCC(N)C(-O)O)C(O)-NC(C)C(O)-NC(C(-O)O)CCCC(C(O)-NC(C)C(O)-NC(C)C(-O)O)N-C(O)C(CCC(-O)O)N-C(O)C(C)N-C(O)C(C)OC12)C4N-C(C)[O-])C(O)C3N-C(C)[O-]	-1269.6		cpd15514
cpd03761_c0	Precorrin 6A_c0	C44H47N4O16	-7	SOHWQLUTRKYCGZ-YBYDRZSWSA-G	CC12CC3-C(CCC(-O)[O-])C(C)(CC(-O)[O-])C(-N3)C-C3NC(C)(C4-C(CC(-O)[O-])C(C)(CCC(-O)[O-])C(-N4)CC(-N1)C(CCC(-O)[O-])-C2CC(-O)[O-])C(C)(CC(-O)O)C3CCC(-O)[O-]		C06320	cpd03761
cpd15716_c0	Diisoheptadecanoylphosphatidylglycerophosphate_c0	C40H78O13P2	-2			-625.78		cpd15716
cpd02569_c0	2-Oxo-3-hydroxyisovalerate_c0	C5H7O4	-1	DNOPJXBPONYBLB-UHFFFAOYSA-M	CC(C)(O)C(-O)C(-O)[O-]	-150.72	C04181	cpd02569
cpd00104_e0	BIOT_e0	C10H15N2O3S	-1	YBJHBAHKTGYVGT-ZKWXMUAHSA-M	O-C([O-])CCCCC1SCC2N-C(O)NC21	-109.02	C00120	cpd00104
cpd02799_c0	Methylisocitrate_c0	C7H7O7	-3	HHKPKXCSHMJWCF-WVBDSBKLSA-K	CC(O)(C(-O)[O-])C(CC(-O)[O-])C(-O)[O-]	-280.63	C04593	cpd02799
cpd02597_c0	cis-2-Methylaconitate_c0	C7H5O6	-3	NUZLRKBHOBPTQV-ARJAWSKDSA-K	CC(C(-O)[O-])-C(CC(-O)[O-])C(-O)[O-]	-223.03	C04225	cpd02597
cpd11498_c0	4-methyl-trans-hex-2-enoyl-ACP_c0	C18H31N2O8PRS	-1					cpd11498
cpd11499_c0	4-methyl-hexanoyl-ACP_c0	C18H33N2O8PRS	-1					cpd11499
cpd03115_c0	(S)-3-Hydroxytetradecanoyl-CoA_c0	C35H58N7O18P3S	-4	OXBHKMHNDGRDCZ-UHFFFAOYSA-J	CCCCCCCCCCCC(O)CC(-O)SCCN-C([O-])CCN-C([O-])C(O)C(C)(C)COP(-O)(O)OP(-O)(O)OCC1OC(n2cnc3c(N)ncnc32)C(O)C1OP(-O)([O-])[O-]	-804.43	C05260	cpd03115
cpd11590_c0	met-L-ala-L_c0	C8H15N2O3S	-1			-98.39		cpd11590
cpd03641_c0	6-Hydroxyhexanoate_c0	C6H11O3	-1	IWHLYPDWHHPVAA-UHFFFAOYSA-M	O-C([O-])CCCCCO	-116.5	C06103	cpd03641
cpd11550_c0	6-methyl-3-oxo-heptanoyl-ACP_c0	C19H33N2O9PRS	-1					cpd11550
cpd11551_c0	6-methyl-3-hydroxy-heptanoyl-ACP_c0	C19H35N2O9PRS	-1					cpd11551
cpd04511_c0	4-Hydroxy-3-methoxyphenyl-beta-hydroxypropionyl-CoA_c0	C31H43N7O20P3S	-3	SDNPOBCYTJKZSD-XWQDBIPASA-J	COc1cc(C(O)CC(-O)SCCN-C([O-])CCN-C([O-])C(O)C(C)(C)COP(-O)(O)OP(-O)(O)OCC2OC(n3cnc4c(N)ncnc43)C(O)C2OP(-O)([O-])O)ccc1[O-]	-849.69	C07303	cpd04511
cpd00561_c0	Vanillin_c0	C8H8O3	0	MWOOGOJBHIARFG-UHFFFAOYSA-N	COc1cc(C-O)ccc1O	-64.66	C00755	cpd00561
cpd00400_c0	Acrylate_c0	C3H3O2	-1	NIXOWILDQLNWCW-UHFFFAOYSA-M	C-CC(-O)[O-]	-64.98	C00511	cpd00400
cpd01150_c0	Acrylamide_c0	C3H5NO	0	HRPVXLWXLXDGHG-UHFFFAOYSA-N	C-CC(-N)O	-22.54	C01659	cpd01150
cpd00666_c0	Tartrate_c0	C4H4O6	-2	FEWJPZIEWOKRBE-JCYAYHJZSA-L	O-C([O-])C(O)C(O)C(-O)[O-]	-239.04	C00898	cpd00666
cpd15277_c0	Palmitoyl-ACP_c0	C27H51N2O8PRS	-2					cpd15277
cpd15327_c0	1-hexadecanoyl-sn-glycerol 3-phosphate_c0	C19H38O7P	-1			-343.45		cpd15327
cpd15414_c0	d-biotin d-sulfoxide_c0	C10H15N2O4S	-1	KCSKCIQYNAOBNQ-YBSFLMRUSA-M	O-C([O-])CCCCC1C2NC(O)-NC2CS1-O			cpd15414
cpd02760_c0	cellobiose 6-phoshate_c0	C12H21O14P	-2	ITPHOIFCAFNCLL-QRZGKKJRSA-L	O-P([O-])([O-])OCC1OC(OC2C(CO)OC(O)C(O)C2O)C(O)C(O)C1O	-589.26	C04534	cpd02760
cpd00007_e0	O2_e0	O2	0	MYMOFIZGZYHOMD-UHFFFAOYSA-N	O-O	3.9197	C00007	cpd00007
cpd11556_c0	8-methyl-trans-non-2-enoyl-ACP_c0	C21H37N2O8PRS	-1					cpd11556
cpd11557_c0	8-methyl-nonanoyl-ACP_c0	C21H39N2O8PRS	-1					cpd11557
cpd00283_c0	Geranyldiphosphate_c0	C10H18O7P2	-2	GVVPGTZRZFNKDS-JXMROGBWSA-L	CC(C)-CCCC(C)-CCOP(-O)(O)OP(-O)([O-])[O-]	-411.09	C00341	cpd00283
cpd11296_c0	2-Hydroxy-3-keto-5-methylthiopentenyl-1-phosphate_c0	C6H9O6PS	-2	YIEMFVNCENFBSD-XQRVVYSFSA-L	CSCCC(-O)C([O-])-COP(-O)([O-])O	-288.59	C15651	cpd11296
cpd03424_e0	Vitamin B12_e0	C61H86CoN13O14PR	6				C05776	cpd03424
cpd03424_c0	Vitamin B12_c0	C61H86CoN13O14PR	6				C05776	cpd03424
cpd03496_c0	Undecaprenyl-diphospho-N-acetylmuramoyl-(N-acetylglucosamine)-L-alanyl-D-glutaminyl-meso-2,6-diaminopimeloyl-D-alanyl-D-alanine_c0	C95H154N9O27P2	-3			-788.99		cpd03496
cpd01700_c0	D-Citramalate_c0	C5H6O5	-2	XFTRTWQBIOMVPK-RXMQYKEDSA-L	CC(O)(CC(-O)[O-])C(-O)[O-]	-202.61	C02612	cpd01700
cpd00490_c0	5-Hydroxy-L-tryptophan_c0	C11H12N2O3	0	LDCYZAJDBXYCGN-VIFPVBQESA-N	NC(Cc1c[nH]c2ccc(O)cc12)C(-O)O	-64.48	C00643	cpd00490
cpd00579_c0	Serotonin_c0	C10H13N2O	1	QZAYGJVTTNCVMB-UHFFFAOYSA-O	[NH3+]CCc1c[nH]c2ccc(O)cc12	15.16	C00780	cpd00579
cpd03282_c0	L-Allothreonine_c0	C4H9NO3	0	AYFVYJQAPQTCCC-HRFVKAFMSA-N	CC(O)C(N)C(-O)O	-124.34	C05519	cpd03282
cpd00186_c0	D-Glutamate_c0	C5H8NO4	-1	WHUUTDBJXJRKMK-GSVOUGTGSA-M	NC(CCC(-O)[O-])C(-O)O	-164.13	C00217	cpd00186
cpd00155_c0	Glycogen_c0	C30H52O26	0	BYSGBSNPRWKUQH-UJDJLXLFSA-N	OCC1OC(OCC2OC(OC3C(CO)OC(O)C(O)C3O)C(O)C(O)C2OC2OC(CO)C(O)C(O)C2O)C(O)C(O)C1O	-693.72	C00182	cpd00155
cpd15302_c0	glycogen(n-1)_c0	C24H42O21	0			-693.72		cpd15302
cpd15534_c0	phosphatidylethanolamine dioctadec-11-enoyl_c0	C41H78NO8P	0			-290.03		cpd15534
cpd02968_c0	UDP-N-acetylmuramoyl-L-alanyl-D-glutamyl-6-carboxy-L-lysyl-D-alanyl- D-alanine_c0	C41H61N9O28P2	-4	IMWOXEZVYQDRDF-MCZXNMLPSA-J	CC([O-])-NC1C(OP(-O)(O)OP(-O)(O)OCC2OC(n3ccc([O-])nc3-O)C(O)C2O)OC(CO)C(O)C1OC(C)C(O)-NC(C)C(O)-NC(CCC([O-])-NC(CCCC(N)C(-O)O)C(O)-NC(C)C([O-])-NC(C)C(-O)O)C(-O)O	-1126.09	C04882	cpd02968
cpd00190_c0	beta-D-Glucose_c0	C6H12O6	0	WQZGKKKJIJFFOK-VFUOTHLCSA-N	OCC1OC(O)C(O)C(O)C1O	-218.28	C00221	cpd00190
cpd02083_c0	CoproporphyrinogenIII_c0	C36H40N4O8	-4	NIUVHXTXUXOFEB-UHFFFAOYSA-J	Cc1c2[nH]c(c1CCC(-O)[O-])Cc1[nH]c(c(CCC(-O)[O-])c1C)Cc1[nH]c(c(CCC(-O)[O-])c1C)Cc1[nH]c(c(C)c1CCC(-O)[O-])C2		C03263	cpd02083
cpd15666_c0	Peptidoglycan polymer (n-1 subunits)_c0	C40H63N8O21R	-2					cpd15666
cpd02229_c0	Bactoprenyl diphosphate_c0	C55H90O7P2	-2	NTXGVHCCXVHYCL-NTDVEAECSA-L	CC(C)-CCCC(C)-CCCC(C)-CCCC(C)-CCCC(C)-CCCC(C)-CCCC(C)-CCCC(C)-CCCC(C)-CCCC(C)-CCCC(C)-CCOP(-O)(O)OP(-O)([O-])[O-]	-158.28	C04574	cpd02229
cpd15665_c0	Peptidoglycan polymer (n subunits)_c0	C80H125N16O42R	-4					cpd15665
cpd01772_c0	Succinylbenzoate_c0	C11H8O5	-2	YIVWQNVQRXFZJB-UHFFFAOYSA-L	O-C([O-])CCC(-O)c1ccccc1C(-O)[O-]	-160.84	C02730	cpd01772
cpd00170_c0	Gluconolactone_c0	C6H10O6	0	PHOQVHQSTUBQQK-SQOUGZDYSA-N	O-C1OC(CO)C(O)C(O)C1O	-216.02	C00198	cpd00170
cpd11592_e0	gly-glu-L_e0	C7H11N2O5	-1			-194.71		cpd11592
cpd00620_c0	Pantetheine_c0	C11H22N2O4S	0	ZNXZGRMVNNHPCA-VIFPVBQESA-N	CC(C)(CO)C(O)C(O)-NCCC(O)-NCCS	-135.144	C00831	cpd00620
cpd00977_c0	dITP_c0	C10H12N4O13P3	-3	UFJPAQSLHAGEBL-RRKCRQDMSA-K	O-P([O-])([O-])OP(-O)(O)OP(-O)(O)OCC1OC(n2cnc3c([O-])ncnc32)CC1O	-689.74	C01345	cpd00977
cpd03704_c0	dIMP_c0	C10H11N4O7P	-2	PHNGFPPXDJJADG-RRKCRQDMSA-L	O-P([O-])(O)OCC1OC(n2cnc3c([O-])ncnc32)CC1O	-273.74	C06196	cpd03704
cpd03279_c0	Deoxyinosine_c0	C10H12N4O4	0	VGONTNSXDCQUGY-RRKCRQDMSA-N	OCC1OC(n2cnc3c(O)ncnc32)CC1O	-49.05	C05512	cpd03279
cpd03451_c0	SHCHC_c0	C11H10O6	-2	QJYRAJSESKVEAE-PSASIEDQSA-L	O-C([O-])CCC(-O)C1-CC-CC(O)C1C(-O)[O-]	-192.47	C05817	cpd03451
cpd08023_e0	methanesulfonate_e0	CH3O3S	-1	AFVFQIVMOAPDHO-UHFFFAOYSA-M	CS(-O)(-O)[O-]	-127.403	C11145	cpd08023
cpd11587_e0	Ala-Gln_e0	C8H15N3O4	0	HJCMDXDYPOUFDY-WHFBIAKZSA-N	CC(N)C(O)-NC(CCC(-N)O)C(-O)O	-152.46		cpd11587
cpd11473_c0	(2E)-Hexenoyl-[acp]_c0	C17H29N2O8PRS	-1				C05748	cpd11473
cpd00092_e0	Uracil_e0	C4H4N2O2	0	ISAKRJDGNUQOIC-UHFFFAOYSA-N	Oc1ccnc(O)n1	-61.07	C00106	cpd00092
cpd01504_c0	3-Aminopropanal_c0	C3H8NO	1	PCXDJQZLDDHMGX-UHFFFAOYSA-O	[NH3+]CCC-O	-33.41	C05665	cpd01504
cpd03125_c0	(2E)-Hexenoyl-CoA_c0	C27H40N7O17P3S	-4	OINXHIBNZUUIMR-HSRXZYSASA-J	CCCC-CC(-O)SCCN-C([O-])CCN-C([O-])C(O)C(C)(C)COP(-O)(O)OP(-O)(O)OCC1OC(n2cnc3c(N)ncnc32)C(O)C1OP(-O)([O-])[O-]	-758.54	C05271	cpd03125
cpd02135_c0	4-Nitrophenyl phosphate_c0	C6H4NO6P	-2	XZKIHKMTEMTJQX-UHFFFAOYSA-L	O-[N+]([O-])c1ccc(OP(-O)([O-])[O-])cc1		C03360	cpd02135
cpd00646_c0	PNP_c0	C6H5NO3	0	BTJIUGUIPKRLHP-UHFFFAOYSA-N	O-[N+]([O-])c1ccc(O)cc1		C00870	cpd00646
cpd15695_c0	Diisoheptadecanoylphosphatidylethanolamine_c0	C39H78NO8P	0			-341.61		cpd15695
cpd11590_e0	met-L-ala-L_e0	C8H15N2O3S	-1			-98.39		cpd11590
cpd02886_c0	UDP-3-O-(beta-hydroxymyristoyl)-N-acetylglucosamine_c0	C31H51N3O19P2	-2	TZSJGZGYQDNRRX-MPLCHSTDSA-L	CCCCCCCCCCCC(O)CC(-O)OC1C(O)C(CO)OC(OP(-O)(O)OP(-O)(O)OCC2OC(n3ccc([O-])nc3-O)C(O)C2O)C1N-C(C)[O-]	-812.95	C04738	cpd02886
cpd11581_e0	gly-asn-L_e0	C6H11N3O4	0			-153.89		cpd11581
cpd11581_c0	gly-asn-L_c0	C6H11N3O4	0			-153.89		cpd11581
cpd11504_c0	8-methyl-3-oxo-decanoyl-ACP_c0	C22H39N2O9PRS	-1					cpd11504
cpd11505_c0	8-methyl-3-hydroxy-decanoyl-ACP_c0	C22H41N2O9PRS	-1					cpd11505
cpd02279_c0	NG,NG-Dimethyl-L-arginine_c0	C8H19N4O2	1	YDGMGEXADBMOMJ-LURJTMIESA-O	CN(C)C(-N)NCCCC([NH3+])C(-O)O	-58.71	C03626	cpd02279
cpd00425_c0	(CH3)2NH_c0	C2H8N	1	ROSDSFDQCJNGOL-UHFFFAOYSA-O	C[NH2+]C	-1.35	C00543	cpd00425
cpd03734_c0	Acetamide_c0	C2H5NO	0	DLFVBJFMPXGRIB-UHFFFAOYSA-N	CC(-N)O	-44.31	C06244	cpd03734
cpd11496_c0	4-methyl-3-oxo-hexanoyl-ACP_c0	C18H31N2O9PRS	-1					cpd11496
cpd11497_c0	4-methyl-3-hydroxy-hexanoyl-ACP_c0	C18H33N2O9PRS	-1					cpd11497
cpd00782_c0	Pimeloyl-CoA_c0	C28H41N7O19P3S	-5	LYCRXMTYUZDUGA-AMIBDLERSA-I	CC(C)(COP(-O)(O)OP(-O)(O)OCC1OC(n2cnc3c(N)ncnc32)C(O)C1OP(-O)([O-])[O-])C(O)C([O-])-NCCC([O-])-NCCSC(-O)CCCCCC(-O)[O-]	-857.18	C01063	cpd00782
cpd00116_e0	Methanol_e0	CH4O	0	OKKJLVBELUTLKV-UHFFFAOYSA-N	CO	-41.9	C00132	cpd00116
cpd00116_c0	Methanol_c0	CH4O	0	OKKJLVBELUTLKV-UHFFFAOYSA-N	CO	-41.9	C00132	cpd00116
cpd01107_c0	Decanoate_c0	C10H19O2	-1	GHVNFZFCNZKVNT-UHFFFAOYSA-M	CCCCCCCCCC(-O)[O-]	-73.79	C01571	cpd01107
cpd15572_c0	trans-octadec-2-enoyl-[acyl-carrier protein]_c0	C29H53N2O8PRS	-1					cpd15572
cpd15268_c0	Octadecanoyl-ACP_c0	C29H55N2O8PRS	-2					cpd15268
cpd00673_c0	Dihydrothymine_c0	C5H8N2O2	0	NBAKTGXDIBVZOO-UHFFFAOYSA-N	CC1CN-C(O)N-C1O	-72.07	C00906	cpd00673
cpd03034_c0	3-Ureidoisobutyrate_c0	C5H9N2O3	-1	PHENTZNALBMCQD-UHFFFAOYSA-M	CC(CNC(-N)O)C(-O)[O-]	-124.51	C05100	cpd03034
cpd00151_e0	Thymine_e0	C5H6N2O2	0	RWQNBRDOKXIBIV-UHFFFAOYSA-N	Cc1cnc(O)nc1O	-61.48	C00178	cpd00151
cpd01747_c0	Indole-3-acetamide_c0	C10H10N2O	0	ZOAMBXDOGPRZLP-UHFFFAOYSA-N	N-C(O)Cc1c[nH]c2ccccc12	18.61	C02693	cpd01747
cpd00703_c0	Indoleacetate_c0	C10H8NO2	-1	SEOVTRFCIGRIMH-UHFFFAOYSA-M	O-C([O-])Cc1c[nH]c2ccccc12	-23.83	C00954	cpd00703
cpd00371_c0	Propanal_c0	C3H6O	0	NBBJYMSMWIIQGU-UHFFFAOYSA-N	CCC-O	-32.43	C00479	cpd00371
cpd03559_c0	Optal_c0	C3H8O	0	BDERNNFJNOPAEC-UHFFFAOYSA-N	CCCO	-41.91	C05979	cpd03559
cpd15385_c0	L-alanine-D-glutamate_c0	C8H13N2O5	-1	VYZAGTDAHUIRQA-CRCLSJGQSA-M	CC(N)C(O)-NC(CCC(-O)[O-])C(-O)O	-194.9		cpd15385
cpd15388_c0	L-alanine-L-glutamate_c0	C8H13N2O5	-1	VYZAGTDAHUIRQA-WHFBIAKZSA-M	CC(N)C(O)-NC(CCC(-O)[O-])C(-O)O	-194.9		cpd15388
cpd11584_e0	Ala-His_e0	C9H14N4O3	0	XZWXFWBHYRFLEF-FSPLSTOPSA-N	CC(N)C(O)-NC(Cc1cnc[nH]1)C(-O)O	-76.4		cpd11584
cpd00742_c0	Allophanate_c0	C2H3N2O3	-1	AVWRKZWQTYIKIY-UHFFFAOYSA-M	N-C([O-])NC(-O)O	-127.56	C01010	cpd00742
cpd00956_c0	1-(2-carboxyphenylamino)-1-deoxyribulose 5-phosphate_c0	C12H13NO9P	-3	QKMBYNRMPRKVTO-MNOVXSKESA-K	O-C([O-])c1ccccc1NCC(-O)C(O)C(O)COP(-O)([O-])[O-]	-392.53	C01302	cpd00956
cpd00498_c0	2-Aceto-2-hydroxybutanoate_c0	C6H9O4	-1	VUQLHQFKACOHNZ-LURJTMIESA-M	CCC(O)(C(C)-O)C(-O)[O-]	-151.56	C00659	cpd00498
cpd15677_c0	1,2-diisoheptadecanoyl-sn-glycerol 3-phosphate_c0	C37H72O8P	-1			-358.6		cpd15677
cpd15718_c0	Diisotetradecanoylphosphatidylglycerophosphate_c0	C34H66O13P2	-2			-635.5		cpd15718
cpd15398_c0	N-Acetyl-D-glucosamine(anhydrous)N-Acetylmuramyl-tetrapeptide_c0	C37H57N7O20	-2	ZTOWCORYLXDAAW-JOUWMGDHSA-L	CC([O-])-NC1C(OC2C3COC(O3)C(N-C(C)[O-])C2OC(C)C(O)-NC(C)C(O)-NC(CCC(-O)O)C(O)-NC(CCCC(N)C(-O)O)C(O)-NC(C)C(-O)O)OC(CO)C(O)C1O			cpd15398
cpd08373_c0	Cobalt-precorrin 6B_c0	C44H48CoN4O16	-6	BEIPXGVDFXIUDR-KKDNDJEHSA-D	CC12CC3-C(CCC(-O)[O-])C(C)(CC(-O)[O-])C(-N3)C-C3[N-]C(C)(C4N-C(C-C([N-]1)C(CCC(-O)[O-])-C2CC(-O)[O-])C(C)(CCC(-O)[O-])C4CC(-O)[O-])C(C)(CC(-O)[O-])C3CCC(-O)[O-].[Co+4]		C11543	cpd08373
cpd00164_c0	Glucuronate_c0	C6H9O7	-1	IAJILQKETJEXLJ-QTBDOELSSA-M	O-CC(O)C(O)C(O)C(O)C(-O)[O-]	-259.18	C00191	cpd00164
cpd15542_c0	Phosphatidylglycerophosphate didodecanoyl_c0	C30H58O13P2	-2			-638.36		cpd15542
cpd11508_c0	10-methyl-3-oxo-dodecanoyl-ACP_c0	C24H43N2O9PRS	-1					cpd11508
cpd11509_c0	10-methyl-3-hydroxy-dodecanoyl-ACP_c0	C24H45N2O9PRS	-1					cpd11509
cpd12689_c0	3-Oxotetradecanoyl-CoA_c0	C35H56N7O18P3S	-4	IQNFBGHLIVBNOU-QSGBVPJFSA-J	CCCCCCCCCCCC(-O)CC(-O)SCCN-C([O-])CCN-C([O-])C(O)C(C)(C)COP(-O)(O)OP(-O)(O)OCC1OC(n2cnc3c(N)ncnc32)C(O)C1OP(-O)([O-])[O-]	-796.41	C05261	cpd12689
cpd01563_c0	trans-Aconitate_c0	C6H3O6	-3	GTZCVFVGUGFEME-HNQUOIGGSA-K	O-C([O-])C-C(CC(-O)[O-])C(-O)[O-]	-222.28	C02341	cpd01563
cpd08353_c0	(E)-3-(Methoxycarbonyl)pent-2-enedioate_c0	C7H6O6	-2	BRYKYSQCLNCYQW-DUXPYHPUSA-L	COC(-O)C(-CC(-O)[O-])CC(-O)[O-]	-218.13	C11514	cpd08353
cpd00668_c0	ALCTT_c0	C5H7O4	-1	NMDWGEGFJUBKLB-YFKPBYRVSA-M	CC(-O)C(C)(O)C(-O)[O-]	-153.18	C00900	cpd00668
cpd11562_c0	12-methyl-3-oxo-tridecanoyl-ACP_c0	C25H45N2O9PRS	-1					cpd11562
cpd11563_c0	12-methyl-3-hydroxy-tridecanoyl-ACP_c0	C25H47N2O9PRS	-1					cpd11563
cpd00478_c0	Pyridoxine phosphate_c0	C8H10NO6P	-2	WHOMFKWHIQZTHY-UHFFFAOYSA-L	Cc1ncc(COP(-O)([O-])O)c(CO)c1[O-]	-279.93	C00627	cpd00478
cpd02720_c0	5-Amino-6--5-phosphoribitylaminouracil_c0	C9H15N4O9P	-2	RQRINYISXYAZKL-RPDRRWSUSA-L	Nc1c([O-])nc([O-])nc1NCC(O)C(O)C(O)COP(-O)(O)O	-402.07	C04454	cpd02720
cpd09812_c0	4-Hydroxymethylsalicylate_c0	C8H7O4	-1	DSQWHAJLUOQMFI-UHFFFAOYSA-M	O-C(O)c1ccc(CO)cc1[O-]	-130.39	C14109	cpd09812
cpd09813_c0	4-Hydroxymethylcatechol_c0	C7H8O3	0	PCYGLFXKCBFGPC-UHFFFAOYSA-N	OCc1ccc(O)c(O)c1	-87.24	C14110	cpd09813
cpd15269_c0	octadecenoate_c0	C18H33O2	-1			-38.47		cpd15269
cpd15274_c0	Octadecenoyl-CoA_c0	C39H65N7O17P3S	-3			-739.1		cpd15274
cpd11523_c0	5-methyl-trans-hex-2-enoyl-ACP_c0	C18H31N2O8PRS	-1					cpd11523
cpd11524_c0	5-methyl-hexanoyl-ACP_c0	C18H33N2O8PRS	-1					cpd11524
cpd00039_e0	L-Lysine_e0	C6H15N2O2	1	KDXKERNSBIXSRK-YFKPBYRVSA-O	NC(CCCC[NH3+])C(-O)O	-84.04	C00047	cpd00039
cpd00121_e0	L-Inositol_e0	C6H12O6	0	CDAISMWEOUEBRE-GPIVLXJGSA-N	OC1C(O)C(O)C(O)C(O)C1O	-219.96	C00137	cpd00121
cpd00330_c0	Dihydrofolate_c0	C19H19N7O6	-2	OZRNSSUDZOLUSN-LBPRGKRZSA-L	N-c1nc([O-])c2c([nH]1)NCC(CNc1ccc(C(-O)NC(CCC(-O)[O-])C(-O)O)cc1)-N2	-109.12	C00415	cpd00330
cpd01644_c0	2-Hydroxymuconate_c0	C6H4O5	-2	JBEBGTMCZIGUTK-HSFFGMMNSA-L	O-C([O-])C-CC-C([O-])C(-O)O	-161.52	C02501	cpd01644
cpd02183_c0	4-Oxalocrotonate_c0	C6H4O5	-2	OOEDHTCVMHDXRH-HNQUOIGGSA-L	O-C([O-])C-CCC(-O)C(-O)[O-]	-166.47	C03453	cpd02183
cpd15546_c0	Phosphatidylglycerophosphate dihexadec-9-enoyl_c0	C38H70O13P2	-2			-580.68		cpd15546
cpd06227_c0	THF-L-glutamate_c0	C24H27N8O9	-3	ZAOGJXDWOQXFBW-KKUMJFAQSA-K	N-c1nc([O-])c2c([nH]1)NCC(CNc1ccc(C(-O)NC(CCC([O-])-NC(CCC(-O)[O-])C(-O)O)C(-O)O)cc1)N2	-220.95	C03541	cpd06227
cpd15494_c0	Maltoheptaose_c0	C42H72O36	0	BNABBHGYYMZMOA-QJBBZCPBSA-N	OCC1OC(OC2C(CO)OC(OC3C(CO)OC(OC4C(CO)OC(OC5C(CO)OC(OC6C(CO)OC(OC7C(CO)OC(O)C(O)C7O)C(O)C6O)C(O)C5O)C(O)C4O)C(O)C3O)C(O)C2O)C(O)C(O)C1O	-1169.16		cpd15494
cpd00011_e0	CO2_e0	CO2	0	CURLTUGMZLYLDI-UHFFFAOYSA-N	O-C-O	-92.26	C00011	cpd00011
cpd03606_c0	2-Oxo-3-hydroxy-4-phosphobutanoate_c0	C4H4O8P	-3	MZJFVXDTNBHTKZ-UHFFFAOYSA-K	O-C([O-])C(-O)C(O)COP(-O)([O-])[O-]	-397.84	C06054	cpd03606
cpd00321_c0	Feruloyl-CoA_c0	C31H40N7O19P3S	-4	GBXZVJQQDAJGSO-NBXNMEGSSA-J	COc1cc(C-CC(-O)SCCN-C([O-])CCN-C([O-])C(O)C(C)(C)COP(-O)(O)OP(-O)(O)OCC2OC(n3cnc4c(N)ncnc43)C(O)C2OP(-O)([O-])O)ccc1[O-]	-795.66	C00406	cpd00321
cpd03200_c0	Manninotriose_c0	C18H32O16	0	FBJQEBRMDXPWNX-YOFXRGKYSA-N	OCC1OC(OCC2OC(OCC3OC(O)C(O)C(O)C3O)C(O)C(O)C2O)C(O)C(O)C1O	-535.24	C05404	cpd03200
cpd22027_c0	3-Ketoglutaryl-ACP-methyl-ester_c0	C20H32N3O12PR2S	0					cpd22027
cpd22022_c0	3-Hydroxyglutaryl-ACP-methyl-ester_c0	C20H34N3O12PR2S	0					cpd22022
cpd21479_c0	2-[(2R,5Z)-2-Carboxy-4-methylthiazol-5(2H)-ylidene]ethyl phosphate_c0	C7H7NO6PS	-3	PQMCQNOVNFNPFJ-DJWKRKHSSA-K	CC1-NC(C(-O)[O-])SC1-CCOP(-O)([O-])[O-]	-278.09	C20246	cpd21479
cpd14545_c0	Iminoglycine_c0	C2H2NO2	-1	TVMUHOAONWHJBV-UHFFFAOYSA-M	N-CC(-O)[O-]	-95.02	C15809	cpd14545
cpd26978_c0	Donor-H2_c0	H2R	0					cpd26978
cpd03091_c0	5'-Deoxyadenosine_c0	C10H13N5O3	0	XGYIMTFOTBMPFP-KQYNXXCUSA-N	CC1OC(n2cnc3c(N)ncnc32)C(O)C1O	-9.12	C05198	cpd03091
cpd22290_c0	Acceptor_c0	nan	0					cpd22290
cpd36025_c0	(8S)-3',8-cyclo-7,8-dihydroguanosine 5'-triphosphate_c0	C10H12N5O14P3	-4					cpd36025
cpd27021_c0	Enoylpimeloyl-ACP-methyl-esters_c0	C22H36N3O11PR2S	0					cpd27021
cpd21088_c0	Pimelyl-[acyl-carrier protein] methyl ester_c0	C8H13O3RS	0				C19846	cpd21088
cpd19505_c0	Precursor Z_c0	C10H13N5O8P	-1	PWFXLXMPGSLEOZ-QQVWSJFJSA-M	N-c1nc([O-])c2c([nH]1)NC1OC3COP(-O)(O)OC3C(-O)C1N2	-255.82	C18239	cpd19505
cpd21488_c0	(2S,4S)-4-Hydroxy-2,3,4,5-tetrahydrodipicolinate_c0	C7H7NO5	-2	DVTPRYHENFBCII-IMJSIDKUSA-L	O-C([O-])C1-NC(C(-O)[O-])CC(O)C1	-178.81	C20258	cpd21488
cpd21120_c0	D-glycero-alpha-D-manno-Heptose 1-phosphate_c0	C7H13O10P	-2	KMEJCSKJXSBBAN-ZUHYCWGWSA-L	O-P([O-])([O-])OC1OC(C(O)CO)C(O)C(O)C1O	-467.2	C19880	cpd21120
cpd21121_c0	GDP-D-glycero-alpha-D-manno-heptose_c0	C17H25N5O17P2	-2	HRUXIQZFNLQZQA-DVGKUFMDSA-L	N-c1nc([O-])c2ncn(C3OC(COP(-O)([O-])OP(-O)(O)OC4OC(C(O)CO)C(O)C(O)C4O)C(O)C3O)c2[nH]1	-709.5	C19881	cpd21121
cpd33930_c0	dialurate_c0	C4H3N2O4	-1					cpd33930
cpd21118_c0	D-glycero-alpha-D-manno-Heptose 7-phosphate_c0	C7H13O10P	-2	SDADNVAZGVDAIM-QQABCQGCSA-L	O-P([O-])([O-])OCC(O)C1OC(O)C(O)C(O)C1O	-467.2	C19878	cpd21118
cpd21497_c0	4-Amino-5-aminomethyl-2-methylpyrimidine_c0	C6H11N4	1	OZOHTVFCSKFMLL-UHFFFAOYSA-O	Cc1ncc(C[NH3+])c(-N)[nH]1	43.71	C20267	cpd21497
cpd11574_c0	Molybdate_c0	H2MoO4	0	VLAPMBHFAWRUQP-UHFFFAOYSA-L	[Mo+2].[OH-].[OH-].[O].[O]		C06232	cpd11574
cpd21090_c0	Adenylated molybdopterin_c0	C20H23N10O12P2S2	-3	XJXFAXLUOKQPAQ-YPRLVJTJSA-K	N-c1nc([O-])c2c([nH]1)NC1OC(COP(-O)([O-])OP(-O)([O-])OCC3OC(n4cnc5c(N)ncnc54)C(O)C3O)C(S)-C(S)C1N2	-411.534	C19848	cpd21090
cpd19503_c0	Molybdoenzyme molybdenum cofactor_c0	C10H10MoN5O8PS2	-2	HDAJUGGARUFROU-JSUDGWJLSA-J	N-c1nc([O-])c2c([nH]1)NC1OC(COP(-O)([O-])[O-])C([S-])-C(S)C1N2.[Mo+2].[O].[O]		C18237	cpd19503
cpd28259_c0	Thiocarboxyadenylated-ThiS-Proteins_c0	C4H7N2O2RS	0					cpd28259
cpd28253_c0	Thi-S_c0	C4H7N2O3R	0					cpd28253
cpd27020_c0	Enoylglutaryl-ACP-methyl-esters_c0	C20H32N3O11PR2S	0					cpd27020
cpd27180_c0	Glutaryl-ACP-methyl-esters_c0	C20H34N3O11PR2S	0					cpd27180
cpd15807_c0	2,5-diamino-6-ribitylamino-4(3H)-pyrimidinone 5'-phosphate_c0	C9H16N5O8P	-2	ACIVVGBVOVHFPQ-IWGUZYHVSA-L	N-c1nc([O-])c(N)c(NCC(O)C(O)C(O)COP(-O)([O-])O)[nH]1	-345.94	C18910	cpd15807
cpd28070_c0	Reduced-Flavoproteins_c0	C12H11N4O2R	0					cpd28070
cpd33817_c0	Cbi(II)_c0	C48H72CoN11O8	1					cpd33817
cpd27744_c0	Oxidized-Flavoproteins_c0	C12H8N4O2R	-1					cpd27744
cpd33647_c0	bis(molybdenum cofactor)_c0	C20H20MoN10O13P2S4	-4					cpd33647
cpd35194_c0	Mo(Dtpp-mGDP)2_c0	C40H44MoN20O27P4S4	-4					cpd35194
cpd21288_c0	Mast cell degranulating peptide_c0	C19H22MoN8O15P2S2	-2	KGCKMLSJAXDKBP-RRNIHQQDSA-J	N-c1ccn(C2OC(COP(-O)([O-])OP(-O)([O-])OCC3OC4Nc5[nH]c(-N)nc([O-])c5NC4C(S)-C3S)C(O)C2O)c([O-])n1.[Mo+2].[O].[O]		C20049	cpd21288
cpd36635_c0	Malonyl-acp-methyl-ester_c0	C18H30N3O11PR2S	0					cpd36635
cpd00204_c0	CO_c0	CHO	1	UGFAIRIUMAVXCW-UHFFFAOYSA-N	[C-]#[O+]	-28.6568	C00237	cpd00204
cpd21087_c0	Pimelyl-[acyl-carrier protein]_c0	C7H11O3RS	0				C19845	cpd21087
cpd17040_c0	DMAP_c0	C5H9O4P	-2	MQCJHQBRIPSIKA-UHFFFAOYSA-L	CC(C)-CCOP(-O)([O-])[O-]	-231.18		cpd17040
cpd32452_c0	3,3,4,5-tetramethyl-7-[(2S,3S,4R)-2,3,4-trihydroxy-5-(phosphonatooxy)pentyl]-2,3-dihydro-1H,7H-naphtho[1,8-fg]pteridine-9,11(8H,10H)-dione_c0	C22H29N4O9P	-2					cpd32452
cpd22028_c0	3-Ketopimeloyl-ACP-methyl-esters_c0	C22H36N3O12PR2S	0					cpd22028
cpd22065_c0	3-hydroxypimeloyl-ACP-methyl-esters_c0	C22H38N3O12PR2S	0					cpd22065
cpd01046_c0	Allysine_c0	C6H11NO3	0	GFXYTQPNNXGICT-YFKPBYRVSA-N	NC(CCCC-O)C(-O)O	-109.81		cpd01046
cpd03520_c0	Molybdopterin_c0	C10H11N5O6PS2	-3	HPEUEJRPDGMIMY-IFQPEPLCSA-K	N-c1nc([O-])c2c([nH]1)NC1OC(COP(-O)([O-])[O-])C(S)-C(S)C1N2	-219.684	C05924	cpd03520
cpd22312_c0	Adenylated-ThiS-Proteins_c0	C14H19N7O9PR	0					cpd22312
cpd19020_c0	(S)(+)-Allantoin_c0	C4H6N4O3	0	POJWUDADGALRAB-SFOWXEAESA-N	N-C(O)NC1N-C(O)N-C1O	-116.06		cpd19020
cpd21167_c0	MGD_c0	C20H22MoN10O15P2S2	-2	RQPREYSMTBNTJA-JNXJJIQFSA-J	N-c1nc([O-])c2c([nH]1)NC1OC(COP(-O)([O-])OP(-O)([O-])OCC3OC(n4cnc5c([O-])nc(-N)[nH]c54)C(O)C3O)C(S)-C(S)C1N2.[Mo+2].[O].[O]		C19928	cpd21167
cpd21480_c0	2-(2-Carboxy-4-methylthiazol-5-yl)ethyl phosphate_c0	C7H7NO6PS	-3	XWECMAHAKFWYNV-UHFFFAOYSA-K	Cc1nc(C(-O)[O-])sc1CCOP(-O)([O-])[O-]	-302.49	C20247	cpd21480
cpd00549_c0	D-Lysine_c0	C6H15N2O2	1	KDXKERNSBIXSRK-RXMQYKEDSA-O	NC(CCCC[NH3+])C(-O)O	-84.04	C00739	cpd00549
cpd18074_c0	Cytochrome-C-red_c0	FeR	2					cpd18074
cpd18072_c0	Cytochrome-C-ox_c0	FeR	3					cpd18072
cpd21032_c0	5'-S-Methyl-5'-thioinosine_c0	C11H14N4O4S	0	GXYLOXCSJFJFKA-IOSLPCCCSA-N	CSCC1OC(n2cnc3c(O)ncnc32)C(O)C1O	-54.46	C19787	cpd21032
cpd19019_c0	L-Cystathionine_c0	C7H14N2O4S	0	ILRYLPWNYFXEMH-WHFBIAKZSA-N	NC(CCSCC(N)C(-O)O)C(-O)O	-154.91		cpd19019
cpd11209_c0	N-Acetyl-L-citrulline_c0	C8H14N3O4	-1	WMQMIOYQXNRROC-LURJTMIESA-M	CC([O-])-NC(CCCNC(-N)O)C(-O)O	-153.47	C15532	cpd11209
cpd00945_c0	2-Dehydro-3-deoxy-D-galactonate 6-phosphate_c0	C6H8O9P	-3	OVPRPPOVAXRCED-NQXXGFSBSA-K	O-C([O-])C(-O)CC(O)C(O)COP(-O)([O-])[O-]	-432.64	C01286	cpd00945
cpd05262_c0	galacturonate_c0	C6H9O7	-1	AEMOLEFTQBMNLQ-DTEWXJGMSA-M	O-C([O-])C1OC(O)C(O)C(O)C1O	-261.5	C08348	cpd05262
cpd00166_e0	Calomide_e0	C72H102CoN18O17P	2	IHEDCYSDKCCEPU-YGHJOQEPSA-L	CC1-C2N-C(C-C3N-C(C(C)-C4NC(C)(C5N-C1C(C)(CCC(O)-NCC(C)OP(-O)(O)OC1C(CO)OC([n+]6c[nH]c7cc(C)c(C)cc76)C1O)C5CC(-N)O)C(C)(CC(-N)O)C4CCC(-N)[O-])C(C)(CC(-N)O)C3CCC(-N)[O-])C(C)(C)C2CCC(-N)[O-].[CH2]C1OC(n2cnc3c(N)ncnc32)C(O)C1O.[Co+5]		C00194	cpd00166
cpd00731_e0	Ala-Ala_e0	C6H12N2O3	0	DEFJQIDDEAULHB-QWWZWVQMSA-N	CC(N)C(O)-NC(C)C(-O)O	-118.69	C00993	cpd00731
cpd20413_c0	Coenzyme F420-0_c0	C19H19N3O12P	-3	QNHKLTYSDLGJSR-GQPBWUKJSA-L	CC(OP(-O)(O)OCC(O)C(O)C(O)Cn1c2nc(-O)nc([O-])c-2cc2ccc([O-])cc21)C(-O)O	-439.76	C19153	cpd20413
cpd20412_c0	Coenzyme F420-1_c0	C24H25N4O15P	-4	WVEYWCGUSMKKMF-LADHFWMSSA-K	CC(OP(-O)(O)OCC(O)C(O)C(O)Cn1c2nc(-O)nc(O)c-2cc2ccc([O-])cc21)C([O-])-NC(CCC(-O)[O-])C(-O)O	-546.74	C19152	cpd20412
cpd00649_c0	Coenzyme F420_c0	C29H32N5O18P	-4	GEHSZWRGPHDXJO-NALJQGANSA-J	CC(OP(-O)(O)OCC(O)C(O)C(O)Cn1c2nc(-O)nc(O)c-2cc2ccc([O-])cc21)C([O-])-NC(CCC([O-])-NC(CCC(-O)[O-])C(-O)O)C(-O)O	-653.72	C00876	cpd00649
cpd21005_c0	7,9,9'-tricis-Neurosporene_c0	C40H58	0	ATCICVFRSJQYDV-IFJQPPEWSA-N	CC(C)-CCCC(C)-CC-CC(C)-CC-CC(C)-CC-CC-C(C)C-CC-C(C)CCC-C(C)CCC-C(C)C	268.74	C19759	cpd21005
cpd14589_c0	7,9,7',9'-Tetra-cis-lycopene_c0	C40H56	0	OAIJSZIZWZSQBC-BYUNHUQQSA-N	CC(C)-CCCC(C)-CC-CC(C)-CC-CC(C)-CC-CC-C(C)C-CC-C(C)C-CC-C(C)CCC-C(C)C	281.46	C15858	cpd14589
cpd27758_c0	Oxidized-flavodoxins_c0	R	0					cpd27758
cpd28083_c0	Reduced-flavodoxins_c0	R	0					cpd28083
cpd00489_c0	4-Hydroxyphenylacetate_c0	C8H7O3	-1	XQXPVVBIMDBYFF-UHFFFAOYSA-M	O-C(O)Cc1ccc([O-])cc1	-89.36	C00642	cpd00489
cpd00854_c0	Homoprotocatechuate_c0	C8H7O4	-1	CFFZDZCDUFSOFZ-UHFFFAOYSA-M	O-C(O)Cc1ccc([O-])c(O)c1	-128.84	C01161	cpd00854
cpd21301_c0	2-(1,2-Epoxy-1,2-dihydrophenyl)acetyl-CoA_c0	C29H38N7O18P3S	-4	ZTMHVINYLDVBNO-FOGVYBFTSA-J	CC(C)(COP(-O)(O)OP(-O)(O)OCC1OC(n2cnc3c(N)ncnc32)C(O)C1OP(-O)([O-])[O-])C(O)C([O-])-NCCC([O-])-NCCSC(-O)CC12C-CC-CC1O2	-775.03	C20062	cpd21301
cpd17150_c0	(2Z,6E)-Farnesyl diphosphate_c0	C15H26O7P2	-2	VWFJDQUYCIWHTN-PVMFERMNSA-L	CC(C)-CCCC(C)-CCCC(C)-CCOP(-O)(O)OP(-O)([O-])[O-]	-383	C16826	cpd17150
cpd19587_c0	(2Z,6Z,10Z,14Z,18Z,22Z,26Z,30Z,34E)-Decaprenyl diphosphate_c0	C50H82O7P2	-2	FSCYHDCTHRVSKN-DJNGBRKISA-L	CC(C)-CCCC(C)-CCCC(C)-CCCC(C)-CCCC(C)-CCCC(C)-CCCC(C)-CCCC(C)-CCCC(C)-CCCC(C)-CCOP(-O)(O)OP(-O)([O-])[O-]	-186.37	C18321	cpd19587
cpd00180_e0	Oxalate_e0	C2O4	-2	MUBZPKHOEPUJKR-UHFFFAOYSA-L	O-C([O-])C(-O)[O-]	-161	C00209	cpd00180
cpd00047_e0	Formate_e0	CHO2	-1	BDAGIHXWWSANSR-UHFFFAOYSA-M	O-C[O-]	-83.9	C00058	cpd00047
cpd21036_c0	2-O-(alpha-D-Glucopyranosyl)-3-phospho-D-glycerate_c0	C9H14O12P	-3	RJDBNSZFZDWPFL-VFGZTOMLSA-K	O-C([O-])C(COP(-O)([O-])[O-])OC1OC(CO)C(O)C(O)C1O	-530.38	C19791	cpd21036
cpd21037_c0	2-O-(alpha-D-Glucopyranosyl)-D-glycerate_c0	C9H15O9	-1	DDXCFDOPXBPUJC-VFGZTOMLSA-M	O-C([O-])C(CO)OC1OC(CO)C(O)C(O)C1O	-317.88	C19792	cpd21037
cpd27144_c0	Gcv-H_c0	C6H14N2OR2	2					cpd27144
cpd27713_c0	Octanoylated-Gcv-H_c0	C14H27N2O2R2	1					cpd27713
cpd14958_c0	(R)-Lipoic acid_c0	C8H13O2S2	-1	AGBQKNBQESQNJD-SSDOTTSWSA-M	O-C([O-])CCCCC1CCSS1	-63.98	C16241	cpd14958
cpd03453_e0	Enterobactin_e0	C30H27N3O15	0	SERBHKJMVBATSJ-BZSNNMDCSA-N	O-C1OCC(N-C(O)c2cccc(O)c2O)C(-O)OCC(N-C(O)c2cccc(O)c2O)C(-O)OCC1N-C(O)c1cccc(O)c1O		C05821	cpd03453
cpd03726_e0	Fe-enterochlin_e0	C30H27FeN3O15	0	NGILTSZTOFYVBF-UVJOBNTFSA-N	O-C1OCC(N-C(O)c2cccc(O)c2O)C(-O)OCC(N-C(O)c2cccc(O)c2O)C(-O)OCC1N-C(O)c1cccc(O)c1O.[Fe+3]		C06230	cpd03726
cpd23005_c0	N5-hydroxy-L-ornithine_c0	C5H12N2O3	0	OZMJDTPATROLQC-BYPYZUCNSA-N	NC(CCCNO)C(-O)O	-110.41		cpd23005
cpd00063_c0	Ca2+_c0	Ca	2	BHPQYMZQTOCNFJ-UHFFFAOYSA-N	[Ca+2]		C00076	cpd00063
cpd15540_c0	Phosphatidylglycerol dioctadecanoyl_c0	C42H82O10P	-1			-406.42		cpd15540
cpd11416_c0	Biomass_c0	null	0					cpd11416
cpd15793_c0	Stearoylcardiolipin (B. subtilis)_c0	C81H156O17P2	-2			-696.66		cpd15793
cpd15432_c0	core oligosaccharide lipid A_c0	C176H303N2O100P4	-11	SFVRSCGTAWOHDB-JMYCZVSXSA-C	CCCCCCCCCCCCCC(-O)OC(CCCCCCCCCCC)CC(-O)OC1C(N-C([O-])CC(CCCCCCCCCCC)OC(-O)CCCCCCCCCCC)C(OCC2OC(OP(-O)(O)O)C(N-C([O-])CC(O)CCCCCCCCCCC)C(OC(-O)CC(O)CCCCCCCCCCC)C2O)OC(COC2(C(-O)[O-])CC(OC3(C(-O)[O-])CC(OC4(C(-O)[O-])CC(O)C(O)C(C(O)CO)O4)C(OC4OC(C)C(O)C(O)C4O)C(C(O)CO)O3)C(OC3OC(C(O)CO)C(OP(-O)([O-])[O-])C(OC4OC(C(O)COC5OC(C(O)CO)C(O)C(O)C5O)C(OP(-O)([O-])[O-])C(OC5OC(COC6OC(CO)C(O)C(O)C6O)C(O)C(OC…	-3647.28		cpd15432
cpd00119_e0	L-Histidine_e0	C6H9N3O2	0	HNDVDQJCIGZPNO-YFKPBYRVSA-N	NC(Cc1cnc[nH]1)C(-O)O	-45.63	C00135	cpd00119
cpd00033_e0	Glycine_e0	C2H5NO2	0	DHMQDGOQFOQNFH-UHFFFAOYSA-N	NCC(-O)O	-87.73	C00037	cpd00033
cpd00215_e0	Pyridoxal_e0	C8H9NO3	0	RADKZDMFGJYCBB-UHFFFAOYSA-N	Cc1ncc(CO)c(C-O)c1O	-59.5	C00250	cpd00215
cpd00051_e0	L-Arginine_e0	C6H15N4O2	1	ODKSFYDXXFIFQN-BYPYZUCNSA-O	N-C(N)NCCCC([NH3+])C(-O)O	-73.77	C00062	cpd00051
cpd00322_e0	L-Isoleucine_e0	C6H13NO2	0	AGPKZVBTJJNPAG-WHFBIAKZSA-N	CCC(C)C(N)C(-O)O	-84.87	C00407	cpd00322
cpd00069_e0	L-Tyrosine_e0	C9H11NO3	0	OUYCCCASQSFEME-QMMMGPOBSA-N	NC(Cc1ccc(O)cc1)C(-O)O	-90.53	C00082	cpd00069
cpd00041_e0	L-Aspartate_e0	C4H6NO4	-1	CKLJMWTZIZZHCS-REOHCLBHSA-M	NC(CC(-O)[O-])C(-O)O	-165.75	C00049	cpd00041
cpd00017_e0	S-Adenosyl-L-methionine_e0	C15H23N6O5S	1	MEFKEPWMEQBLKI-AIRLBKTGSA-O	C[S+](CCC(N)C(-O)O)CC1OC(n2cnc3c(N)ncnc32)C(O)C1O	-66.63	C00019	cpd00017
cpd00161_e0	L-Threonine_e0	C4H9NO3	0	AYFVYJQAPQTCCC-GBXIJSLDSA-N	CC(O)C(N)C(-O)O	-124.34	C00188	cpd00161
cpd00220_e0	Riboflavin_e0	C17H19N4O6	-1	AUNGANRZJHBGPY-SCRDCRAPSA-M	Cc1cc2nc3c([O-])nc(-O)nc-3n(CC(O)C(O)C(O)CO)c2cc1C	-110.72	C00255	cpd00220
cpd00107_e0	L-Leucine_e0	C6H13NO2	0	ROHFNLRQFUQHCH-YFKPBYRVSA-N	CC(C)CC(N)C(-O)O	-84.87	C00123	cpd00107
cpd00393_e0	Folate_e0	C19H17N7O6	-2	OVBPIULPVIDEAO-LBPRGKRZSA-L	N-c1nc([O-])c2nc(CNc3ccc(C(-O)NC(CCC(-O)[O-])C(-O)O)cc3)cnc2[nH]1	-107.8	C00504	cpd00393
cpd00393_c0	Folate_c0	C19H17N7O6	-2	OVBPIULPVIDEAO-LBPRGKRZSA-L	N-c1nc([O-])c2nc(CNc3ccc(C(-O)NC(CCC(-O)[O-])C(-O)O)cc3)cnc2[nH]1	-107.8	C00504	cpd00393
cpd00028_e0	Heme_e0	C34H30FeN4O4	-2	KABFMIBPWCXCRK-RGGAHWMASA-J	C-Cc1c(C)c2cc3[n-]c(cc4nc(cc5nc(cc1[n-]2)c(C)c5CCC(-O)[O-])c(CCC(-O)[O-])c4C)c(C)c3C-C.[Fe+2]		C00032	cpd00028
cpd00054_e0	L-Serine_e0	C3H7NO3	0	MTCFGRXMJLQNBG-REOHCLBHSA-N	NC(CO)C(-O)O	-124.15	C00065	cpd00054
cpd00084_e0	L-Cysteine_e0	C3H7NO2S	0	XUJNEKJLAYXESH-REOHCLBHSA-N	NC(CS)C(-O)O	-83.394	C00097	cpd00084
cpd00218_e0	Niacin_e0	C6H4NO2	-1	PVNIIMVLHYAWGP-UHFFFAOYSA-M	O-C([O-])c1cccnc1	-36.89	C00253	cpd00218
cpd00023_e0	L-Glutamate_e0	C5H8NO4	-1	WHUUTDBJXJRKMK-VKHMYHEASA-M	NC(CCC(-O)[O-])C(-O)O	-164.13	C00025	cpd00023
cpd00035_e0	L-Alanine_e0	C3H7NO2	0	QNAYBMKLOCPYGJ-REOHCLBHSA-N	CC(N)C(-O)O	-87.92	C00041	cpd00035
cpd00066_e0	L-Phenylalanine_e0	C9H11NO2	0	COLNVLDHVKWLRT-QMMMGPOBSA-N	NC(Cc1ccccc1)C(-O)O	-51.05	C00079	cpd00066
cpd00053_e0	L-Glutamine_e0	C5H10N2O3	0	ZDXPYRJPNDTMRX-VKHMYHEASA-N	N-C(O)CCC(N)C(-O)O	-121.69	C00064	cpd00053
cpd00156_e0	L-Valine_e0	C5H11NO2	0	KZSNJWFQEVHDMF-BYPYZUCNSA-N	CC(C)C(N)C(-O)O	-86.49	C00183	cpd00156
cpd00065_e0	L-Tryptophan_e0	C11H12N2O2	0	QIVBCDIJIAJPQS-VIFPVBQESA-N	NC(Cc1c[nH]c2ccccc12)C(-O)O	-25	C00078	cpd00065
cpd00875_c0	KDO_c0	C8H13O8	-1	KYQCXUMVJGMDNG-SHUUEZRQSA-M	O-C([O-])C(-O)CC(O)C(O)C(O)C(O)CO	-292.98	C01187	cpd00875
cpd00185_c0	D-Arabinose_c0	C5H10O5	0	SRBFZHDQGSBBOR-ZRMNMSDTSA-N	OC1COC(O)C(O)C1O	-180.06	C00216	cpd00185
cpd15475_c0	glucosyl-galactosyl-glucosyl-inner core oligosaccharide lipid A_c0	C163H281N2O89P4	-11	WLEFLXRCTUWFSD-CCRRCLIHSA-C	CCCCCCCCCCCCCC(-O)OC(CCCCCCCCCCC)CC(-O)OC1C(N-C([O-])CC(CCCCCCCCCCC)OC(-O)CCCCCCCCCCC)C(OCC2OC(OP(-O)(O)O)C(N-C([O-])CC(O)CCCCCCCCCCC)C(OC(-O)CC(O)CCCCCCCCCCC)C2O)OC(COC2(C(-O)[O-])CC(OC3(C(-O)[O-])CC(OC4(C(-O)[O-])CC(O)C(O)C(C(O)CO)O4)C(OC4OC(C)C(O)C(O)C4O)C(C(O)CO)O3)C(OC3OC(C(O)CO)C(OP(-O)([O-])[O-])C(OC4OC(C(O)COC5OC(C(O)CO)C(O)C(O)C5O)C(OP(-O)([O-])[O-])C(OC5OC(COC6OC(CO)C(O)C(O)C6O)C(O)C(OC…	-3293.9		cpd15475
cpd15477_c0	glucosyl-glucosyl-galactosyl-glucosyl-inner core oligosaccharide lipid A_c0	C169H291N2O94P4	-11	DJHBKVISRABJNG-HEIPHTFDSA-C	CCCCCCCCCCCCCC(-O)OC(CCCCCCCCCCC)CC(-O)OC1C(N-C([O-])CC(CCCCCCCCCCC)OC(-O)CCCCCCCCCCC)C(OCC2OC(OP(-O)(O)O)C(N-C([O-])CC(O)CCCCCCCCCCC)C(OC(-O)CC(O)CCCCCCCCCCC)C2O)OC(COC2(C(-O)[O-])CC(OC3(C(-O)[O-])CC(OC4(C(-O)[O-])CC(O)C(O)C(C(O)CO)O4)C(OC4OC(C)C(O)C(O)C4O)C(C(O)CO)O3)C(OC3OC(C(O)CO)C(OP(-O)([O-])[O-])C(OC4OC(C(O)COC5OC(C(O)CO)C(O)C(O)C5O)C(OP(-O)([O-])[O-])C(OC5OC(COC6OC(CO)C(O)C(O)C6O)C(O)C(OC…	-3452.38		cpd15477
cpd02835_c0	UDP-2,3-bis(3-hydroxytetradecanoyl)glucosamine_c0	C43H75N3O20P2	-2	KOJCFMYSTWNMQW-RUAJDYCTSA-L	CCCCCCCCCCCC(O)CC(-O)OC1C(O)C(CO)OC(OP(-O)(O)OP(-O)(O)OCC2OC(n3ccc([O-])nc3-O)C(O)C2O)C1N-C([O-])CC(O)CCCCCCCCCCC	-831.55	C04652	cpd02835
cpd02930_c0	Lipid X_c0	C34H64NO12P	-2	HEHQDWUWJVPREQ-XQJZMFRCSA-L	CCCCCCCCCCCC(O)CC(-O)OC1C(O)C(CO)OC(OP(-O)([O-])O)C1N-C([O-])CC(O)CCCCCCCCCCC	-499.78	C04824	cpd02930
cpd03002_c0	Lipid A disaccharide_c0	C68H127N2O20P	-2	HLDJGHAAKRKPAV-QDORLFPLSA-L	CCCCCCCCCCCC(O)CC(-O)OC1C(O)C(CO)OC(OCC2OC(OP(-O)(O)O)C(N-C([O-])CC(O)CCCCCCCCCCC)C(OC(-O)CC(O)CCCCCCCCCCC)C2O)C1N-C([O-])CC(O)CCCCCCCCCCC	-727.26	C04932	cpd03002
cpd02546_c0	CMP-KDO_c0	C17H24N3O15P	-2	YWWJKULNWGRYAS-FBQOMBIUSA-L	N-c1ccn(C2OC(COP(-O)(O)OC3(C(-O)[O-])CC(O)C(O)C(C(O)CO)O3)C(O)C2O)c([O-])n1	-579.51	C04121	cpd02546
cpd00063_e0	Ca2+_e0	Ca	2	BHPQYMZQTOCNFJ-UHFFFAOYSA-N	[Ca+2]		C00076	cpd00063
cpd03584_c0	UDP-3-O-(beta-hydroxymyristoyl)-D-glucosamine_c0	C29H50N3O18P2	-1	ZFPNNOXCEDQJQS-SSVOXRMNSA-M	CCCCCCCCCCCC(O)CC(-O)OC1C(N)C(OP(-O)(O)OP(-O)(O)OCC2OC(n3ccc([O-])nc3-O)C(O)C2O)OC(CO)C1O	-783.35	C06022	cpd03584
cpd03587_c0	kdo2-lipid a_c0	C110H196N2O39P2	-6	DIXUKJUHGLIZGU-NPKHCFROSA-H	CCCCCCCCCCCCCC(-O)OC(CCCCCCCCCCC)CC(-O)OC1C(N-C([O-])CC(CCCCCCCCCCC)OC(-O)CCCCCCCCCCC)C(OCC2OC(OP(-O)(O)O)C(N-C([O-])CC(O)CCCCCCCCCCC)C(OC(-O)CC(O)CCCCCCCCCCC)C2O)OC(COC2(C(-O)[O-])CC(OC3(C(-O)[O-])CC(O)C(O)C(C(O)CO)O3)C(O)C(C(O)CO)O2)C1OP(-O)([O-])[O-]	-1450.68	C06026	cpd03587
cpd03736_c0	Lauroyl-KDO2-lipid IV(A)_c0	C96H170N2O38P2	-6	JVUUYJGQIVCMIU-ZODGSCPMSA-H	CCCCCCCCCCCC(-O)OC(CCCCCCCCCCC)CC([O-])-NC1C(OCC2OC(OP(-O)(O)O)C(N-C([O-])CC(O)CCCCCCCCCCC)C(OC(-O)CC(O)CCCCCCCCCCC)C2O)OC(COC2(C(-O)[O-])CC(OC3(C(-O)[O-])CC(O)C(O)C(C(O)CO)O3)C(O)C(C(O)CO)O2)C(OP(-O)([O-])[O-])C1OC(-O)CC(O)CCCCCCCCCCC	-1432.67	C06251	cpd03736
cpd15550_c0	phospho-heptosyl-phospho-heptosyl-heptosyl-kdo2-lipidA_c0	C131H230N2O63P4	-10	MVYTXVAKEAWEGM-WMKPBWIYSA-D	CCCCCCCCCCCCCC(-O)OC(CCCCCCCCCCC)CC(-O)OC1C(N-C([O-])CC(CCCCCCCCCCC)OC(-O)CCCCCCCCCCC)C(OCC2OC(OP(-O)(O)O)C(N-C([O-])CC(O)CCCCCCCCCCC)C(OC(-O)CC(O)CCCCCCCCCCC)C2O)OC(COC2(C(-O)[O-])CC(OC3(C(-O)[O-])CC(O)C(O)C(C(O)CO)O3)C(OC3OC(C(O)CO)C(OP(-O)([O-])[O-])C(OC4OC(C(O)COC5OC(C(O)CO)C(O)C(O)C5O)C(OP(-O)([O-])[O-])C(O)C4O)C3O)C(C(O)CO)O2)C1OP(-O)([O-])[O-]	-2460.38		cpd15550
cpd15492_c0	kdo-phospho-heptosyl-phospho-heptosyl-heptosyl-kdo2-lipidA_c0	C139H241N2O70P4	-11	HKWVBDGTKAFRJF-UHFFFAOYSA-C	CCCCCCCCCCCCCC(-O)OC(CCCCCCCCCCC)CC(-O)OC1C(N-C([O-])CC(CCCCCCCCCCC)OC(-O)CCCCCCCCCCC)C(OCC2OC(OP(-O)(O)O)C(N-C([O-])CC(O)CCCCCCCCCCC)C(OC(-O)CC(O)CCCCCCCCCCC)C2O)OC(COC2(C(-O)[O-])CC(OC3(C(-O)[O-])CC(OC4(C(-O)[O-])CC(O)C(O)C(C(O)CO)O4)C(O)C(C(O)CO)O3)C(OC3OC(C(O)CO)C(OP(-O)([O-])[O-])C(OC4OC(C(O)COC5OC(C(O)CO)C(O)C(O)C5O)C(OP(-O)([O-])[O-])C(O)C4O)C3O)C(C(O)CO)O2)C1OP(-O)([O-])[O-]	-2696.21		cpd15492
cpd00185_e0	D-Arabinose_e0	C5H10O5	0	SRBFZHDQGSBBOR-ZRMNMSDTSA-N	OC1COC(O)C(O)C1O	-180.06	C00216	cpd00185
cpd15489_c0	inner core oligosaccharide lipid A_c0	C145H255N2O74P4	-7			-2818.46		cpd15489
cpd15479_c0	glucosyl-inner core oligosaccharide lipid A_c0	C151H261N2O79P4	-11	JIYBFSMTJJSDHN-XHEUBBKESA-C	CCCCCCCCCCCCCC(-O)OC(CCCCCCCCCCC)CC(-O)OC1C(N-C([O-])CC(CCCCCCCCCCC)OC(-O)CCCCCCCCCCC)C(OCC2OC(OP(-O)(O)O)C(N-C([O-])CC(O)CCCCCCCCCCC)C(OC(-O)CC(O)CCCCCCCCCCC)C2O)OC(COC2(C(-O)[O-])CC(OC3(C(-O)[O-])CC(OC4(C(-O)[O-])CC(O)C(O)C(C(O)CO)O4)C(OC4OC(C)C(O)C(O)C4O)C(C(O)CO)O3)C(OC3OC(C(O)CO)C(OP(-O)([O-])[O-])C(OC4OC(C(O)COC5OC(C(O)CO)C(O)C(O)C5O)C(OP(-O)([O-])[O-])C(OC5OC(CO)C(O)C(O)C5O)C4O)C3O)C(C(O)C…	-2976.94		cpd15479
cpd03445_c0	2-Octaprenyl-6-hydroxyphenol_c0	C46H70O2	0	YNPGYMZVNLIZLD-BQFKTQOQSA-N	CC(C)-CCCC(C)-CCCC(C)-CCCC(C)-CCCC(C)-CCCC(C)-CCCC(C)-CCCC(C)-CCc1cccc(O)c1O	172.09	C05811	cpd03445
cpd15311_e0	1,2-Diacyl-sn-glycerol dioctadecanoyl_e0	C39H76O5	0			-139.24		cpd15311
cpd15311_c0	1,2-Diacyl-sn-glycerol dioctadecanoyl_c0	C39H76O5	0			-139.24		cpd15311
cpd00048_e0	Sulfate_e0	O4S	-2	QAOWNCQODCNURD-UHFFFAOYSA-L	O-S(-O)([O-])[O-]	-177.97	C00059	cpd00048
cpd15549_c0	phospho-heptosyl-heptosyl-kdo2-lipidA_c0	C124H219N2O54P3	-8	XNYUHCDJIRFEJF-LIOVHSHWSA-F	CCCCCCCCCCCCCC(-O)OC(CCCCCCCCCCC)CC(-O)OC1C(N-C([O-])CC(CCCCCCCCCCC)OC(-O)CCCCCCCCCCC)C(OCC2OC(OP(-O)(O)O)C(N-C([O-])CC(O)CCCCCCCCCCC)C(OC(-O)CC(O)CCCCCCCCCCC)C2O)OC(COC2(C(-O)[O-])CC(OC3(C(-O)[O-])CC(O)C(O)C(C(O)CO)O3)C(OC3OC(C(O)CO)C(O)C(OC4OC(C(O)CO)C(OP(-O)([O-])[O-])C(O)C4O)C3O)C(C(O)CO)O2)C1OP(-O)([O-])[O-]	-2052.98		cpd15549
cpd15488_c0	heptosyl-phospho-heptosyl-heptosyl-kdo2-lipidA_c0	C131H231N2O60P3	-8	OCKKDDJUVZAABC-XSAOWLIJSA-F	CCCCCCCCCCCCCC(-O)OC(CCCCCCCCCCC)CC(-O)OC1C(N-C([O-])CC(CCCCCCCCCCC)OC(-O)CCCCCCCCCCC)C(OCC2OC(OP(-O)(O)O)C(N-C([O-])CC(O)CCCCCCCCCCC)C(OC(-O)CC(O)CCCCCCCCCCC)C2O)OC(COC2(C(-O)[O-])CC(OC3(C(-O)[O-])CC(O)C(O)C(C(O)CO)O3)C(OC3OC(C(O)CO)C(O)C(OC4OC(C(O)COC5OC(C(O)CO)C(O)C(O)C5O)C(OP(-O)([O-])[O-])C(O)C4O)C3O)C(C(O)CO)O2)C1OP(-O)([O-])[O-]	-2247.88		cpd15488
cpd02993_c0	Lipid IV(A)_c0	C68H126N2O23P2	-4	KVJWZTLXIROHIL-QDORLFPLSA-J	CCCCCCCCCCCC(O)CC(-O)OC1C(O)C(COC2OC(CO)C(OP(-O)([O-])[O-])C(OC(-O)CC(O)CCCCCCCCCCC)C2N-C([O-])CC(O)CCCCCCCCCCC)OC(OP(-O)(O)O)C1N-C([O-])CC(O)CCCCCCCCCCC	-939.76	C04919	cpd02993
cpd03585_c0	KDO-lipid IV(A)_c0	C76H137N2O30P2	-5	GPNCBCJEDRRCDW-ACUQGRCXSA-I	CCCCCCCCCCCC(O)CC(-O)OC1C(O)C(COC2OC(COC3(C(-O)[O-])CC(O)C(O)C(C(O)CO)O3)C(OP(-O)([O-])[O-])C(OC(-O)CC(O)CCCCCCCCCCC)C2N-C([O-])CC(O)CCCCCCCCCCC)OC(OP(-O)(O)O)C1N-C([O-])CC(O)CCCCCCCCCCC	-1175.59	C06024	cpd03585
cpd15469_c0	galactosyl-glucosyl-inner core oligosaccharide lipid A_c0	C157H271N2O84P4	-11	XCYFJKYUDKZCQY-RQZVRRRJSA-C	CCCCCCCCCCCCCC(-O)OC(CCCCCCCCCCC)CC(-O)OC1C(N-C([O-])CC(CCCCCCCCCCC)OC(-O)CCCCCCCCCCC)C(OCC2OC(OP(-O)(O)O)C(N-C([O-])CC(O)CCCCCCCCCCC)C(OC(-O)CC(O)CCCCCCCCCCC)C2O)OC(COC2(C(-O)[O-])CC(OC3(C(-O)[O-])CC(OC4(C(-O)[O-])CC(O)C(O)C(C(O)CO)O4)C(OC4OC(C)C(O)C(O)C4O)C(C(O)CO)O3)C(OC3OC(C(O)CO)C(OP(-O)([O-])[O-])C(OC4OC(C(O)COC5OC(C(O)CO)C(O)C(O)C5O)C(OP(-O)([O-])[O-])C(OC5OC(COC6OC(CO)C(O)C(O)C6O)C(O)C(O)…	-3135.42		cpd15469
cpd03586_c0	kdo2-lipid iva_c0	C84H148N2O37P2	-6	XAOLJGCZESYRFT-VHSKNIDJSA-H	CCCCCCCCCCCC(O)CC(-O)OC1C(O)C(COC2OC(COC3(C(-O)[O-])CC(OC4(C(-O)[O-])CC(O)C(O)C(C(O)CO)O4)C(O)C(C(O)CO)O3)C(OP(-O)([O-])[O-])C(OC(-O)CC(O)CCCCCCCCCCC)C2N-C([O-])CC(O)CCCCCCCCCCC)OC(OP(-O)(O)O)C1N-C([O-])CC(O)CCCCCCCCCCC	-1411.42	C06025	cpd03586
cpd03446_c0	2-Octaprenyl-6-methoxyphenol_c0	C47H72O2	0	MARGKPIMNMASKJ-CMAXTTDKSA-N	COc1cccc(CC-C(C)CCC-C(C)CCC-C(C)CCC-C(C)CCC-C(C)CCC-C(C)CCC-C(C)CCC-C(C)C)c1O	186.74	C05812	cpd03446
cpd03449_c0	2-Octaprenyl-3-methyl-5-hydroxy-6-methoxy-1,4-benzoquinone_c0	C48H72O4	0	JCTZZCUQMAEFJG-WDXILIIOSA-N	COC1-C(O)C(-O)C(C)-C(CC-C(C)CCC-C(C)CCC-C(C)CCC-C(C)CCC-C(C)CCC-C(C)CCC-C(C)CCC-C(C)C)C1-O	127.85	C05815	cpd03449
cpd01741_e0	ddca_e0	C12H23O2	-1	POULHZVOKOAJMA-UHFFFAOYSA-M	CCCCCCCCCCCC(-O)[O-]	-70.55	C02679	cpd01741
cpd03847_e0	Myristic acid_e0	C14H27O2	-1	TUNFSRHWOTWDNC-UHFFFAOYSA-M	CCCCCCCCCCCCCC(-O)[O-]	-67.31	C06424	cpd03847
cpd00357_e0	TTP_e0	C10H14N2O14P3	-3	NHVNXKFIZYSCEB-XLPZGREQSA-K	Cc1cn(C2CC(O)C(COP(-O)(O)OP(-O)(O)OP(-O)([O-])[O-])O2)c(-O)nc1[O-]	-774.34	C00459	cpd00357
cpd15329_c0	1-octadecanoyl-sn-glycerol 3-phosphate_c0	C21H41O7P	-2	LAYXSTYJRSVXIH-HXUWFJFHSA-L	CCCCCCCCCCCCCCCCCC(-O)OCC(O)COP(-O)([O-])[O-]	-340.21		cpd15329
cpd00258_c0	D-Ribulose_c0	C5H10O5	0	ZAQJHHRNXZUBTE-NQXXGFSBSA-N	O-C(CO)C(O)C(O)CO	-181	C00309	cpd00258
cpd15378_c0	4-Hydroxy-benzylalcohol_c0	C7H8O2	0	BVJSUAQZOZWCKN-UHFFFAOYSA-N	OCc1ccc(O)cc1	-47.76		cpd15378
cpd15378_e0	4-Hydroxy-benzylalcohol_e0	C7H8O2	0	BVJSUAQZOZWCKN-UHFFFAOYSA-N	OCc1ccc(O)cc1	-47.76		cpd15378
cpd00108_e0	Galactose_e0	C6H12O6	0	WQZGKKKJIJFFOK-SVZMEOIVSA-N	OCC1OC(O)C(O)C(O)C1O	-218.28	C00124	cpd00108
cpd00421_e0	Triphosphate_e0	H2O10P3	-3	UNXRWKVEANCORM-UHFFFAOYSA-K	O-P([O-])([O-])OP(-O)(O)OP(-O)([O-])O		C00536	cpd00421
cpd00233_c0	Tetrahydrobiopterin_c0	C9H15N5O3	0	FNKQXYHWGSIFBK-RPDRRWSUSA-N	CC(O)C(O)C1CNc2[nH]c(-N)nc(O)c2N1	-44.57	C00272	cpd00233
cpd19006_c0		alpha-D-Glucose 6-phosphate	C6H11O9P	-2	NBSCHQHZLSJFNQ-DVKNGEFBSA-L	O-P([O-])([O-])OCC1OC(O)C(O)C(O)C1O	-430.78		cpd19006

## Sheet: ModelReactions
id	direction	compartment	gpr	name	enzyme	deltag	reference	equation	definition	ms id	bigg id	kegg id	kegg pathways	metacyc pathways
rxn05561_c0	>	Cytosol_0	(Saccharopolyspora_rosea.CDS.4937 or Saccharopolyspora_rosea.CDS.3426 or Saccharopolyspora_rosea.CDS.5571)	Transport of dicarboxylates, extracellular_c0		0		(1) cpd00067[e0] + (1) cpd00106[e0] -> (1) cpd00067[c0] + (1) cpd00106[c0]	(1) H+_e0[e0] + (1) Fumarate_e0[e0] -> (1) H+_c0[c0] + (1) Fumarate_c0[c0]	rxn05561	FUMt2r
rxn02342_c0	>	Cytosol_0	(Saccharopolyspora_rosea.CDS.1275 or (Saccharopolyspora_rosea.CDS.4872 and Saccharopolyspora_rosea.CDS.4871))	R03270_c0		-2.81		(1) cpd00213[c0] + (1) cpd03049[c0] -> (1) cpd00056[c0] + (1) cpd00836[c0]	(1) Lipoamide_c0[c0] + (1) 2-Hydroxyethyl-ThPP_c0[c0] -> (1) TPP_c0[c0] + (1) S-Acetyldihydrolipoamide_c0[c0]	rxn02342		R03270	Glycolysis / Gluconeogenesis|Citrate cycle (TCA cycle)|Pyruvate metabolism
rxn01452_c0	<	Cytosol_0	Saccharopolyspora_rosea.CDS.1635	(S)-3-Hydroxybutanoyl-CoA:NADP+ oxidoreductase_c0		3.76		(1) cpd00006[c0] + (1) cpd00842[c0] <- (1) cpd00005[c0] + (1) cpd00067[c0] + (1) cpd00279[c0]	(1) NADP_c0[c0] + (1) (S) -3-Hydroxybutyryl-CoA_c0[c0] <- (1) NADPH_c0[c0] + (1) H+_c0[c0] + (1) Acetoacetyl-CoA_c0[c0]	rxn01452		R01976	Benzoate degradation|Butanoate metabolism
rxn08734_c0	>	Cytosol_0	Saccharopolyspora_rosea.CDS.108	hydrogenase (ubiquinone-8: 2 protons) (periplasm)_c0		-25.91		(2) cpd00067[c0] + (1) cpd11640[c0] + (1) cpd15560[c0] -> (2) cpd00067[e0] + (1) cpd15561[c0]	(2) H+_c0[c0] + (1) H2_c0[c0] + (1) Ubiquinone-8_c0[c0] -> (2) H+_e0[e0] + (1) Ubiquinol-8_c0[c0]	rxn08734	HYD1pp
rxn00199_c0	>	Cytosol_0	Saccharopolyspora_rosea.CDS.5729	oxalosuccinate carboxy-lyase (2-oxoglutarate-forming)_c0		-3.09		(1) cpd00067[c0] + (1) cpd03187[c0] -> (1) cpd00011[c0] + (1) cpd00024[c0]	(1) H+_c0[c0] + (1) Oxalosuccinate_c0[c0] -> (1) CO2_c0[c0] + (1) 2-Oxoglutarate_c0[c0]	rxn00199	IDP2_2	R00268	Citrate cycle (TCA cycle)
rxn00172_c0	<	Cytosol_0	(Saccharopolyspora_rosea.CDS.3304 or Saccharopolyspora_rosea.CDS.1999)	Acetate:CoA ligase (ADP-forming)_c0		0.48		(1) cpd00002[c0] + (1) cpd00010[c0] + (1) cpd00029[c0] <- (1) cpd00008[c0] + (1) cpd00009[c0] + (1) cpd00022[c0]	(1) ATP_c0[c0] + (1) CoA_c0[c0] + (1) Acetate_c0[c0] <- (1) ADP_c0[c0] + (1) Phosphate_c0[c0] + (1) Acetyl-CoA_c0[c0]	rxn00172		R00229	Glycolysis / Gluconeogenesis|Pyruvate metabolism	Acetate-Formation|CARBOXYLATES-DEG|Degradation|Energy-Metabolism|Fermentation|Pyruvate-Degradation
rxn10126_c0	>	Cytosol_0	(Saccharopolyspora_rosea.CDS.5636 or Saccharopolyspora_rosea.CDS.5637)	succinate dehyrdogenase_c0		-8.12		(1) cpd00982[c0] + (1) cpd15560[c0] -> (1) cpd00015[c0] + (1) cpd00067[c0] + (1) cpd15561[c0]	(1) FADH2_c0[c0] + (1) Ubiquinone-8_c0[c0] -> (1) FAD_c0[c0] + (1) H+_c0[c0] + (1) Ubiquinol-8_c0[c0]	rxn10126	SUCD4
rxn05040_c0	>	Cytosol_0	(Saccharopolyspora_rosea.CDS.2748 or Saccharopolyspora_rosea.CDS.4410 or Saccharopolyspora_rosea.CDS.2606 or Saccharopolyspora_rosea.CDS.3645 or Saccharopolyspora_rosea.CDS.4636)	D-ribulose 5-phosphate formate-lyase (L-3,4-dihydroxybutan-2-one 4-phosphate-forming)_c0	4.1.99.12	-20.78		(1) cpd00171[c0] -> (1) cpd00047[c0] + (1) cpd00067[c0] + (1) cpd11225[c0]	(1) D-Ribulose5-phosphate_c0[c0] -> (1) Formate_c0[c0] + (1) H+_c0[c0] + (1) 3-4-dihydroxy-2-butanone4-phosphate_c0[c0]	rxn05040	DB4PS	R07281	Riboflavin metabolism	Biosynthesis|Cofactor-Biosynthesis|Flavin-Biosynthesis|RIBOSYN2-PWY|Vitamin-Biosynthesis
rxn02376_c0	-	Cytosol_0	Saccharopolyspora_rosea.CDS.5456	R03316_c0		6.72		(1) cpd00213[c0] + (1) cpd03189[c0] <-> (1) cpd00056[c0] + (1) cpd00860[c0]	(1) Lipoamide_c0[c0] + (1) 3-Carboxy-1-hydroxypropyl-ThPP_c0[c0] <-> (1) TPP_c0[c0] + (1) S-Succinyldihydrolipoamide_c0[c0]	rxn02376		R03316	Citrate cycle (TCA cycle)
rxn00568_c0	<	Cytosol_0	(Saccharopolyspora_rosea.CDS.3085 and (Saccharopolyspora_rosea.CDS.3086 or Saccharopolyspora_rosea.CDS.3087) and Saccharopolyspora_rosea.CDS.3088)	NIRBD-RXN.c_c0		-91.6		(2) cpd00001[c0] + (3) cpd00003[c0] + (1) cpd00013[c0] <- (3) cpd00004[c0] + (5) cpd00067[c0] + (1) cpd00075[c0]	(2) H2O_c0[c0] + (3) NAD_c0[c0] + (1) NH3_c0[c0] <- (3) NADH_c0[c0] + (5) H+_c0[c0] + (1) Nitrite_c0[c0]	rxn00568	NTRIR2x			Degradation|NITROGEN-DEG|Nitrate-Reduction|Noncarbon-Nutrients|Other-Degradation
rxn08971_c0	>	Cytosol_0	(Saccharopolyspora_rosea.CDS.908 or Saccharopolyspora_rosea.CDS.2874 or Saccharopolyspora_rosea.CDS.4374 or Saccharopolyspora_rosea.CDS.719 or Saccharopolyspora_rosea.CDS.530)	NADH dehydrogenase (menaquinone-8 & 0 protons)_c0		147.01		(1) cpd00004[c0] + (1) cpd00067[c0] + (1) cpd15500[c0] -> (1) cpd00003[c0] + (1) cpd15499[c0]	(1) NADH_c0[c0] + (1) H+_c0[c0] + (1) Menaquinone 8_c0[c0] -> (1) NAD_c0[c0] + (1) Menaquinol 8_c0[c0]	rxn08971	NADH10
rxn00225_c0	<	Cytosol_0	Saccharopolyspora_rosea.CDS.1651	ATP:acetate phosphotransferase_c0		-5.36		(1) cpd00002[c0] + (1) cpd00029[c0] <- (1) cpd00008[c0] + (1) cpd00196[c0]	(1) ATP_c0[c0] + (1) Acetate_c0[c0] <- (1) ADP_c0[c0] + (1) Acetylphosphate_c0[c0]	rxn00225	ACKr	R00315	Taurine and hypotaurine metabolism|Pyruvate metabolism|Methane metabolism|Carbon fixation pathways in prokaryotes	ACETATEUTIL-PWY|AROMATIC-COMPOUNDS-DEGRADATION|Acetate-Formation|Acetyl-CoA-Butyrate|Amino-Acid-Degradation|CARBOXYLATES-DEG|Carbohydrates-Degradation|Degradation|Energy-Metabolism|FERMENTATION-PWY|Fermentation|GALLATE-DEG|LYSINE-DEG|METH-ACETATE-PWY|METHANOGENESIS|NUCLEO-DEG|Other-Degradation|P124-PWY|P142-PWY|P161-PWY|P163-PWY|P164-PWY|P3-PWY|P41-PWY|P441-PWY|P461-PWY|PROPFERM-PWY|PWY0-1312|Pur…
rxn00148_c0	<	Cytosol_0	Saccharopolyspora_rosea.CDS.4903	ATP:pyruvate 2-O-phosphotransferase_c0		-4.92		(1) cpd00002[c0] + (1) cpd00020[c0] <- (1) cpd00008[c0] + (1) cpd00061[c0] + (1) cpd00067[c0]	(1) ATP_c0[c0] + (1) Pyruvate_c0[c0] <- (1) ADP_c0[c0] + (1) Phosphoenolpyruvate_c0[c0] + (1) H+_c0[c0]	rxn00148	CDC19	R00200	Glycolysis / Gluconeogenesis|Purine metabolism|Pyruvate metabolism|Carbon fixation in photosynthetic organisms	ANAEROBIC-RESPIRATION|ANAEROFRUCAT-PWY|ANAGLYCOLYSIS-PWY|ANARESP1-PWY|Biosynthesis|CARBO-BIOSYNTHESIS|CARBOXYLATES-DEG|Carbohydrates-Biosynthesis|Carbohydrates-Degradation|Degradation|Energy-Metabolism|FERMENTATION-PWY|Fermentation|GLYCOLYSIS|GLYCOLYSIS-E-D|GLYCOLYSIS-TCA-GLYOX-BYPASS|GLYCOLYSIS-VARIANTS|Gluconeogenesis|NPGLUCAT-PWY|P122-PWY|P124-PWY|P341-PWY|P441-PWY|P461-PWY|Respiration|SECONDA…
rxn00781_c0	-	Cytosol_0	(Saccharopolyspora_rosea.CDS.4619 or Saccharopolyspora_rosea.CDS.4618)	D-glyceraldehyde-3-phosphate:NAD+ oxidoreductase (phosphorylating)_c0		-9.89		(1) cpd00003[c0] + (1) cpd00009[c0] + (1) cpd00102[c0] <-> (1) cpd00004[c0] + (1) cpd00067[c0] + (1) cpd00203[c0]	(1) NAD_c0[c0] + (1) Phosphate_c0[c0] + (1) Glyceraldehyde3-phosphate_c0[c0] <-> (1) NADH_c0[c0] + (1) H+_c0[c0] + (1) 1,3-Bisphospho-D-glycerate_c0[c0]	rxn00781	GAPD	R01061	Glycolysis / Gluconeogenesis|Carbon fixation in photosynthetic organisms	ANAEROFRUCAT-PWY|ANAGLYCOLYSIS-PWY|Biosynthesis|C1-COMPOUNDS|CARBO-BIOSYNTHESIS|CARBOXYLATES-DEG|Carbohydrates-Biosynthesis|Carbohydrates-Degradation|Degradation|Energy-Metabolism|Fermentation|Formaldehyde-Assimilation|GLUCONEO-PWY|GLYCOLYSIS|GLYCOLYSIS-E-D|GLYCOLYSIS-TCA-GLYOX-BYPASS|GLYCOLYSIS-VARIANTS|Gluconeogenesis|P122-PWY|P124-PWY|P185-PWY|P441-PWY|P461-PWY|SECONDARY-METABOLITE-DEGRADATION…
rxn05319_c0	-	Cytosol_0	Unknown	TRANS-RXNBWI-115401.ce.maizeexp.OH_c0		0		(1) cpd00001[e0] <-> (1) cpd00001[c0]	(1) H2O_e0[e0] <-> (1) H2O_c0[c0]	rxn05319	H2Ot
rxn00250_c0	-	Cytosol_0	Saccharopolyspora_rosea.CDS.5216	Pyruvate:carbon-dioxide ligase (ADP-forming)_c0		-1.07		(1) cpd00002[c0] + (1) cpd00020[c0] + (1) cpd00242[c0] <-> (1) cpd00008[c0] + (1) cpd00009[c0] + (1) cpd00032[c0] + (1) cpd00067[c0]	(1) ATP_c0[c0] + (1) Pyruvate_c0[c0] + (1) H2CO3_c0[c0] <-> (1) ADP_c0[c0] + (1) Phosphate_c0[c0] + (1) Oxaloacetate_c0[c0] + (1) H+_c0[c0]	rxn00250	PC	R00344	Citrate cycle (TCA cycle)|Pyruvate metabolism|Carbon fixation pathways in prokaryotes	Autotrophic-CO2-Fixation|Biosynthesis|C1-COMPOUNDS|CARBO-BIOSYNTHESIS|CO2-Fixation|Carbohydrates-Biosynthesis|Degradation|Gluconeogenesis|P42-PWY|Reductive-TCA-Cycles
rxn00171_c0	-	Cytosol_0	(Saccharopolyspora_rosea.CDS.4412 or Saccharopolyspora_rosea.CDS.2575 or Saccharopolyspora_rosea.CDS.1137 or Saccharopolyspora_rosea.CDS.2916 or Saccharopolyspora_rosea.CDS.1636 or Saccharopolyspora_rosea.CDS.1849 or Saccharopolyspora_rosea.CDS.5166 or Saccharopolyspora_rosea.CDS.60 or Saccharopolyspora_rosea.CDS.4812)	acetaldehyde:NAD+ oxidoreductase (CoA-acetylating)_c0		-4.7		(1) cpd00003[c0] + (1) cpd00010[c0] + (1) cpd00071[c0] <-> (1) cpd00004[c0] + (1) cpd00022[c0] + (1) cpd00067[c0]	(1) NAD_c0[c0] + (1) CoA_c0[c0] + (1) Acetaldehyde_c0[c0] <-> (1) NADH_c0[c0] + (1) Acetyl-CoA_c0[c0] + (1) H+_c0[c0]	rxn00171	ACALD	R00228	Benzoate degradation|Pyruvate metabolism|Dioxin degradation|Xylene degradation	2-Aminoethylphosphonate-Degradation|AROMATIC-COMPOUNDS-DEGRADATION|Alcohol-Degradation|Amino-Acid-Biosynthesis|Amino-Acid-Degradation|Benzoate-Degradation|Biosynthesis|CARBOXYLATES-DEG|Catechol-Degradation|Degradation|ETOH-ACETYLCOA-ANA-PWY|Energy-Metabolism|Ethanol-Degradation|FERMENTATION-PWY|Fermentation|GLYCINE-SYN|IND-AMINO-ACID-SYN|MANDELATE-DEG|NUCLEO-DEG|Noncarbon-Nutrients|Other-Degradat…
rxn00178_c0	>	Cytosol_0	((Saccharopolyspora_rosea.CDS.3282 or Saccharopolyspora_rosea.CDS.5433 or Saccharopolyspora_rosea.CDS.1786 or Saccharopolyspora_rosea.CDS.976 or Saccharopolyspora_rosea.CDS.732 or Saccharopolyspora_rosea.CDS.1829 or Saccharopolyspora_rosea.CDS.6249 or Saccharopolyspora_rosea.CDS.5310 or Saccharopolyspora_rosea.CDS.1593) or (Saccharopolyspora_rosea.CDS.5310 or Saccharopolyspora_rosea.CDS.1786 or S…	Acetyl-CoA:acetyl-CoA C-acetyltransferase_c0		7.06		(2) cpd00022[c0] -> (1) cpd00010[c0] + (1) cpd00279[c0]	(2) Acetyl-CoA_c0[c0] -> (1) CoA_c0[c0] + (1) Acetoacetyl-CoA_c0[c0]	rxn00178	AACOAT	R00238	Fatty acid degradation|Synthesis and degradation of ketone bodies|Valine, leucine and isoleucine degradation|Lysine degradation|Benzoate degradation|Tryptophan metabolism|Pyruvate metabolism|Glyoxylate and dicarboxylate metabolism|Propanoate metabolism|Butanoate metabolism|Carbon fixation pathways in prokaryotes|Terpenoid backbone biosynthesis	ACETOACETATE-DEG-PWY|AROMATIC-COMPOUNDS-DEGRADATION|Acetyl-CoA-Butyrate|Amino-Acid-Degradation|Autotrophic-CO2-Fixation|Biosynthesis|C1-COMPOUNDS|CARBOXYLATES-DEG|CENTFERM-PWY|CO2-Fixation|Cofactor-Biosynthesis|DITERPENOID-SYN|Degradation|ERGOSTEROL-SYN-PWY|Energy-Metabolism|Fatty-Acid-and-Lipid-Degradation|Fermentation|GGPP-Biosynthesis|GLUDEG-II-PWY|GLUTAMATE-DEG|ISOPRENOIDS|LYSINE-DEG|Lipid-Bi…
rxn09295_c0	>	Cytosol_0	(Saccharopolyspora_rosea.CDS.4964 or Saccharopolyspora_rosea.CDS.4962 or Saccharopolyspora_rosea.CDS.4963)	NAD(P) transhydrogenase (periplasm)_c0		0		(1) cpd00004[c0] + (1) cpd00006[c0] + (2) cpd00067[e0] -> (1) cpd00003[c0] + (1) cpd00005[c0] + (2) cpd00067[c0]	(1) NADH_c0[c0] + (1) NADP_c0[c0] + (2) H+_e0[e0] -> (1) NAD_c0[c0] + (1) NADPH_c0[c0] + (2) H+_c0[c0]	rxn09295	THD2pp
rxn00549_c0	>	Cytosol_0	(Saccharopolyspora_rosea.CDS.763 or Saccharopolyspora_rosea.CDS.5484)	D-Fructose-1,6-bisphosphate 1-phosphohydrolase_c0		7.21		(1) cpd00001[c0] + (1) cpd00290[c0] -> (1) cpd00009[c0] + (1) cpd00072[c0]	(1) H2O_c0[c0] + (1) D-fructose-1,6-bisphosphate_c0[c0] -> (1) Phosphate_c0[c0] + (1) D-fructose-6-phosphate_c0[c0]	rxn00549	FBP	R00762	Methane metabolism|Carbon fixation in photosynthetic organisms
rxn00506_c0	>	Cytosol_0	(Saccharopolyspora_rosea.CDS.3329 or Saccharopolyspora_rosea.CDS.5467 or Saccharopolyspora_rosea.CDS.1104 or Saccharopolyspora_rosea.CDS.5625 or Saccharopolyspora_rosea.CDS.1753 or Saccharopolyspora_rosea.CDS.3896 or Saccharopolyspora_rosea.CDS.2794 or Saccharopolyspora_rosea.CDS.5323 or Saccharopolyspora_rosea.CDS.4987 or Saccharopolyspora_rosea.CDS.2749 or Saccharopolyspora_rosea.CDS.1851 or Sa…	Acetaldehyde:NAD+ oxidoreductase_c0		-11.99		(1) cpd00001[c0] + (1) cpd00003[c0] + (1) cpd00071[c0] -> (1) cpd00004[c0] + (1) cpd00029[c0] + (2) cpd00067[c0]	(1) H2O_c0[c0] + (1) NAD_c0[c0] + (1) Acetaldehyde_c0[c0] -> (1) NADH_c0[c0] + (1) Acetate_c0[c0] + (2) H+_c0[c0]	rxn00506	ALD2	R00710	Glycolysis / Gluconeogenesis|Pyruvate metabolism	Alcohol-Degradation|Degradation|Ethanol-Degradation|PWY66-161|PWY66-162|PWY66-21
rxn00305_c0	>	Cytosol_0	Saccharopolyspora_rosea.CDS.6278	GTP:oxaloacetate carboxy-lyase (adding GTP;phosphoenolpyruvate-forming)_c0		-9.82		(1) cpd00032[c0] + (1) cpd00038[c0] -> (1) cpd00011[c0] + (1) cpd00031[c0] + (1) cpd00061[c0]	(1) Oxaloacetate_c0[c0] + (1) GTP_c0[c0] -> (1) CO2_c0[c0] + (1) GDP_c0[c0] + (1) Phosphoenolpyruvate_c0[c0]	rxn00305	PEPCK_re	R00431	Glycolysis / Gluconeogenesis|Citrate cycle (TCA cycle)|Pyruvate metabolism
rxn02380_c0	-	Cytosol_0	(Saccharopolyspora_rosea.CDS.2423 or Saccharopolyspora_rosea.CDS.4602)	beta-D-Glucose 6-phosphate ketol-isomerase_c0		-0.89		(1) cpd00863[c0] <-> (1) cpd00072[c0]	(1) beta-D-Glucose 6-phosphate_c0[c0] <-> (1) D-fructose-6-phosphate_c0[c0]	rxn02380	G6PI2	R03321	Glycolysis / Gluconeogenesis	ANAEROFRUCAT-PWY|ANAGLYCOLYSIS-PWY|Biosynthesis|C1-COMPOUNDS|CARBO-BIOSYNTHESIS|COLANSYN-PWY|Carbohydrates-Biosynthesis|Carbohydrates-Degradation|Cell-Structure-Biosynthesis|Degradation|Energy-Metabolism|Fermentation|Formaldehyde-Oxidation|GDP-Mannose-Biosynthesis|GLUCONEO-PWY|GLYCOGEN-BIOSYN|GLYCOLYSIS|GLYCOLYSIS-E-D|GLYCOLYSIS-TCA-GLYOX-BYPASS|GLYCOLYSIS-VARIANTS|Gluconeogenesis|P122-PWY|P124-P…
rxn05581_c0	-	Cytosol_0	(Saccharopolyspora_rosea.CDS.5906 or Saccharopolyspora_rosea.CDS.5580)	RXN0-1683.ce.maizeexp.GLYCEROL_c0		0		(1) cpd00100[c0] <-> (1) cpd00100[e0]	(1) Glycerol_c0[c0] <-> (1) Glycerol_e0[e0]	rxn05581	FPS1
rxn00336_c0	>	Cytosol_0	Saccharopolyspora_rosea.CDS.1174	isocitrate glyoxylate-lyase (succinate-forming)_c0		5.02		(1) cpd00260[c0] -> (1) cpd00036[c0] + (1) cpd00040[c0]	(1) Isocitrate_c0[c0] -> (1) Succinate_c0[c0] + (1) Glyoxalate_c0[c0]	rxn00336	ICL	R00479	Glyoxylate and dicarboxylate metabolism
rxn05145_c0	>	Cytosol_0	(Saccharopolyspora_rosea.CDS.6117 or Saccharopolyspora_rosea.CDS.6116 or Saccharopolyspora_rosea.CDS.6114 or (Saccharopolyspora_rosea.CDS.3201 or Saccharopolyspora_rosea.CDS.2145 or Saccharopolyspora_rosea.CDS.5289) or Saccharopolyspora_rosea.CDS.6115)	phosphate-transporting ATPase_c0	3.A.1.7|TC-3.A.1.7	-6.82		(1) cpd00001[c0] + (1) cpd00002[c0] + (1) cpd00009[e0] -> (1) cpd00008[c0] + (2) cpd00009[c0] + (1) cpd00067[c0]	(1) H2O_c0[c0] + (1) ATP_c0[c0] + (1) Phosphate_e0[e0] -> (1) ADP_c0[c0] + (2) Phosphate_c0[c0] + (1) H+_c0[c0]	rxn05145	PIabc
rxn01872_c0	-	Cytosol_0	Saccharopolyspora_rosea.CDS.5456	succinyl-CoA:enzyme N6-(dihydrolipoyl)lysine S-succinyltransferase_c0		9.53		(1) cpd00078[c0] + (1) cpd00449[c0] <-> (1) cpd00010[c0] + (1) cpd00860[c0]	(1) Succinyl-CoA_c0[c0] + (1) Dihydrolipoamide_c0[c0] <-> (1) CoA_c0[c0] + (1) S-Succinyldihydrolipoamide_c0[c0]	rxn01872	AKGDbr	R02570	Citrate cycle (TCA cycle)
rxn00248_c0	-	Cytosol_0	(Saccharopolyspora_rosea.CDS.3159 or Saccharopolyspora_rosea.CDS.3457)	(S)-malate:NAD+ oxidoreductase_c0		6.22		(1) cpd00003[c0] + (1) cpd00130[c0] <-> (1) cpd00004[c0] + (1) cpd00032[c0] + (1) cpd00067[c0]	(1) NAD_c0[c0] + (1) L-Malate_c0[c0] <-> (1) NADH_c0[c0] + (1) Oxaloacetate_c0[c0] + (1) H+_c0[c0]	rxn00248	MDH	R00342	Citrate cycle (TCA cycle)|Pyruvate metabolism|Glyoxylate and dicarboxylate metabolism|Methane metabolism|Carbon fixation in photosynthetic organisms|Carbon fixation pathways in prokaryotes	ANAEROBIC-RESPIRATION|ANARESP1-PWY|ASPARTATE-DEG|Amino-Acid-Degradation|Autotrophic-CO2-Fixation|Biosynthesis|C1-COMPOUNDS|CARBO-BIOSYNTHESIS|CO2-Fixation|Carbohydrates-Biosynthesis|Degradation|Energy-Metabolism|FERMENTATION-PWY|Fermentation|Formaldehyde-Assimilation|GLUCONEO-PWY|GLUTAMATE-DEG|GLYCOLYSIS-TCA-GLYOX-BYPASS|GLYCOLYSIS-VARIANTS|GLYOXYLATE-BYPASS|Gluconeogenesis|MALATE-ASPARTATE-SHUTT…
rxn00499_c0	-	Cytosol_0	(Saccharopolyspora_rosea.CDS.5034 or Saccharopolyspora_rosea.CDS.485)	(S)-Lactate:NAD+ oxidoreductase_c0		6.22		(1) cpd00003[c0] + (1) cpd00159[c0] <-> (1) cpd00004[c0] + (1) cpd00020[c0] + (1) cpd00067[c0]	(1) NAD_c0[c0] + (1) L-Lactate_c0[c0] <-> (1) NADH_c0[c0] + (1) Pyruvate_c0[c0] + (1) H+_c0[c0]	rxn00499	LDH_L	R00703	Glycolysis / Gluconeogenesis|Pyruvate metabolism	ANAEROFRUCAT-PWY|Carbohydrates-Degradation|Degradation|Energy-Metabolism|Fermentation|P122-PWY|P124-PWY|P41-PWY|P461-PWY|Pyruvate-Degradation|SECONDARY-METABOLITE-DEGRADATION|SUCROSE-DEG|SUGAR-ALCOHOLS-DEG|Sugar-Derivatives|Sugars-And-Polysaccharides|Xylose-Degradation
rxn00392_c0	-	Cytosol_0	Saccharopolyspora_rosea.CDS.5056	ATP:riboflavin 5'-phosphotransferase_c0		-14.03		(1) cpd00002[c0] + (1) cpd00220[c0] <-> (1) cpd00008[c0] + (1) cpd00050[c0] + (1) cpd00067[c0]	(1) ATP_c0[c0] + (1) Riboflavin_c0[c0] <-> (1) ADP_c0[c0] + (1) FMN_c0[c0] + (1) H+_c0[c0]	rxn00392	FMN1_1	R00549	Riboflavin metabolism	Biosynthesis|Cobalamin-Biosynthesis|Cofactor-Biosynthesis|Flavin-Biosynthesis|PWY66-366|RIBOSYN2-PWY|Vitamin-Biosynthesis
rxn00747_c0	-	Cytosol_0	(Saccharopolyspora_rosea.CDS.3416 or Saccharopolyspora_rosea.CDS.4615)	D-glyceraldehyde-3-phosphate aldose-ketose-isomerase_c0		-1.46		(1) cpd00102[c0] <-> (1) cpd00095[c0]	(1) Glyceraldehyde3-phosphate_c0[c0] <-> (1) Glycerone-phosphate_c0[c0]	rxn00747	TPI	R01015	Glycolysis / Gluconeogenesis|Fructose and mannose metabolism|Inositol phosphate metabolism|Carbon fixation in photosynthetic organisms	ANAEROFRUCAT-PWY|ANAGLYCOLYSIS-PWY|Autotrophic-CO2-Fixation|Biosynthesis|C1-COMPOUNDS|CALVIN-PWY|CARBO-BIOSYNTHESIS|CARBOXYLATES-DEG|CO2-Fixation|Carbohydrates-Biosynthesis|Carbohydrates-Degradation|Degradation|Energy-Metabolism|Fermentation|Formaldehyde-Assimilation|GLYCOLYSIS|GLYCOLYSIS-E-D|GLYCOLYSIS-TCA-GLYOX-BYPASS|GLYCOLYSIS-VARIANTS|Gluconeogenesis|P185-PWY|P341-PWY|P441-PWY|P461-PWY|PHOTO…
rxn01334_c0	-	Cytosol_0	Saccharopolyspora_rosea.CDS.6187	Sedoheptulose 1,7-bisphosphate D-glyceraldehyde-3-phosphate-lyase_c0		2.56		(1) cpd00349[c0] <-> (1) cpd00095[c0] + (1) cpd00236[c0]	(1) Sedoheptulose 1,7-bisphosphate_c0[c0] <-> (1) Glycerone-phosphate_c0[c0] + (1) D-Erythrose4-phosphate_c0[c0]	rxn01334	FBA3	R01829	Carbon fixation in photosynthetic organisms	Autotrophic-CO2-Fixation|Biosynthesis|C1-COMPOUNDS|CALVIN-PWY|CARBO-BIOSYNTHESIS|CO2-Fixation|Carbohydrates-Biosynthesis|Degradation|Energy-Metabolism|PHOTOALL-PWY|PWY0-1517|Photosynthesis
rxn03884_c0	>	Cytosol_0	(Saccharopolyspora_rosea.CDS.2646 or Saccharopolyspora_rosea.CDS.5110 or Saccharopolyspora_rosea.CDS.1523)	2-dehydro-3-deoxy-D-gluconate-6-phosphate D-glyceraldehyde-3-phosphate-lyase_c0		0.75		(1) cpd02711[c0] -> (1) cpd00020[c0] + (1) cpd00102[c0]	(1) 2-Keto-3-deoxy-6-phosphogluconate_c0[c0] -> (1) Pyruvate_c0[c0] + (1) Glyceraldehyde3-phosphate_c0[c0]	rxn03884	EDA	R05605	Pentose phosphate pathway|Pentose and glucuronate interconversions	Carbohydrates-Degradation|Degradation|ENTNER-DOUDOROFF-PWY|Energy-Metabolism|GLYCOLYSIS-E-D|SECONDARY-METABOLITE-DEGRADATION|Sugar-Derivatives|Sugars-And-Polysaccharides
rxn00324_c0	<	Cytosol_0	Saccharopolyspora_rosea.CDS.4722	glycolate:NADP+ oxidoreductase_c0		7.68		(1) cpd00006[c0] + (1) cpd00139[c0] <- (1) cpd00005[c0] + (1) cpd00040[c0] + (1) cpd00067[c0]	(1) NADP_c0[c0] + (1) Glycolate_c0[c0] <- (1) NADPH_c0[c0] + (1) Glyoxalate_c0[c0] + (1) H+_c0[c0]	rxn00324	GLYCLTDy	R00465	Glyoxylate and dicarboxylate metabolism
rxn03240_c0	-	Cytosol_0	(Saccharopolyspora_rosea.CDS.817 or Saccharopolyspora_rosea.CDS.4212 or Saccharopolyspora_rosea.CDS.4211 or Saccharopolyspora_rosea.CDS.1792 or Saccharopolyspora_rosea.CDS.2899 or Saccharopolyspora_rosea.CDS.4244 or Saccharopolyspora_rosea.CDS.4219 or Saccharopolyspora_rosea.CDS.1842 or Saccharopolyspora_rosea.CDS.5288 or Saccharopolyspora_rosea.CDS.1592 or Saccharopolyspora_rosea.CDS.4572 or Sac…	(S)-3-Hydroxyhexadecanoyl-CoA hydro-lyase_c0		2.16		(1) cpd03113[c0] <-> (1) cpd00001[c0] + (1) cpd03126[c0]	(1) (S) -3-Hydroxyhexadecanoyl-CoA_c0[c0] <-> (1) H2O_c0[c0] + (1) (2E) -Hexadecenoyl-CoA_c0[c0]	rxn03240	ECOAH7	R04738	Fatty acid elongation|Fatty acid degradation
rxn00147_c0	>	Cytosol_0	Saccharopolyspora_rosea.CDS.312	ATP:pyruvate,water phosphotransferase_c0	2.7.9.2	-21.27		(1) cpd00001[c0] + (1) cpd00002[c0] + (1) cpd00020[c0] -> (1) cpd00009[c0] + (1) cpd00018[c0] + (1) cpd00061[c0] + (3) cpd00067[c0]	(1) H2O_c0[c0] + (1) ATP_c0[c0] + (1) Pyruvate_c0[c0] -> (1) Phosphate_c0[c0] + (1) AMP_c0[c0] + (1) Phosphoenolpyruvate_c0[c0] + (3) H+_c0[c0]	rxn00147	PPS	R00199	Pyruvate metabolism|Methane metabolism|Carbon fixation pathways in prokaryotes	ANAEROFRUCAT-PWY|Autotrophic-CO2-Fixation|Biosynthesis|C1-COMPOUNDS|CARBO-BIOSYNTHESIS|CARBOXYLATES-DEG|CO2-Fixation|Carbohydrates-Biosynthesis|Carbohydrates-Degradation|Degradation|Energy-Metabolism|Fermentation|GLUCONEO-PWY|GLYCOLYSIS|GLYCOLYSIS-E-D|GLYCOLYSIS-TCA-GLYOX-BYPASS|GLYCOLYSIS-VARIANTS|Gluconeogenesis|P23-PWY|P441-PWY|P461-PWY|Reductive-TCA-Cycles|SECONDARY-METABOLITE-DEGRADATION|SUC…
rxn00777_c0	-	Cytosol_0	(Saccharopolyspora_rosea.CDS.1111 or Saccharopolyspora_rosea.CDS.1964)	D-ribose-5-phosphate aldose-ketose-isomerase_c0		0.62		(1) cpd00101[c0] <-> (1) cpd00171[c0]	(1) ribose-5-phosphate_c0[c0] <-> (1) D-Ribulose5-phosphate_c0[c0]	rxn00777		R01056	Pentose phosphate pathway|Carbon fixation in photosynthetic organisms	Autotrophic-CO2-Fixation|Biosynthesis|C1-COMPOUNDS|CALVIN-PWY|CARBO-BIOSYNTHESIS|CO2-Fixation|Carbohydrates-Biosynthesis|Carbohydrates-Degradation|Degradation|Energy-Metabolism|Fermentation|Formaldehyde-Assimilation|NONOXIPENT-PWY|P124-PWY|P185-PWY|PENTOSE-P-PWY|PHOTOALL-PWY|Pentose-Phosphate-Cycle|Photosynthesis|Sugars-And-Polysaccharides|Xylose-Degradation
rxn05573_c0	>	Cytosol_0	Saccharopolyspora_rosea.CDS.6223	D-glucose transport in via proton symport_c0		0		(1) cpd00027[e0] + (1) cpd00067[e0] -> (1) cpd00027[c0] + (1) cpd00067[c0]	(1) D-Glucose_e0[e0] + (1) H+_e0[e0] -> (1) D-Glucose_c0[c0] + (1) H+_c0[c0]	rxn05573	GLCt2
rxn02314_c0	-	Cytosol_0	Saccharopolyspora_rosea.CDS.5406	ATP:D-tagatose-6-phosphate 1-phosphotransferase_c0	2.7.1.144	-14.03		(1) cpd00002[c0] + (1) cpd00805[c0] <-> (1) cpd00008[c0] + (1) cpd00067[c0] + (1) cpd02371[c0]	(1) ATP_c0[c0] + (1) D-Tagatose 6-phosphate_c0[c0] <-> (1) ADP_c0[c0] + (1) H+_c0[c0] + (1) D-Tagatose 1,6-biphosphate_c0[c0]	rxn02314		R03236	Galactose metabolism	Carbohydrates-Degradation|Degradation|GALACTITOLCAT-PWY|GALACTOSE-DEGRADATION|LACTOSE-DEG|LACTOSECAT-PWY|SECONDARY-METABOLITE-DEGRADATION|SUGAR-ALCOHOLS-DEG|Sugar-Derivatives|Sugars-And-Polysaccharides
rxn00995_c0	>	Cytosol_0	Saccharopolyspora_rosea.CDS.1721	Acetoacetate carboxy-lyase (acetone-forming)_c0	4.1.1.4	-7.72		(1) cpd00067[c0] + (1) cpd00142[c0] -> (1) cpd00011[c0] + (1) cpd00178[c0]	(1) H+_c0[c0] + (1) Acetoacetate_c0[c0] -> (1) CO2_c0[c0] + (1) Acetone_c0[c0]	rxn00995		R01366	Synthesis and degradation of ketone bodies|Propanoate metabolism	Acetone-Degradation|Degradation|Energy-Metabolism|Fatty-Acid-and-Lipid-Degradation|Fermentation|OTHER-ENERGY|PWY66-367|Pyruvate-Degradation
rxn00285_c0	-	Cytosol_0	(Saccharopolyspora_rosea.CDS.5766 and Saccharopolyspora_rosea.CDS.5765)	Succinate:CoA ligase (ADP-forming)_c0		-1.06		(1) cpd00002[c0] + (1) cpd00010[c0] + (1) cpd00036[c0] <-> (1) cpd00008[c0] + (1) cpd00009[c0] + (1) cpd00078[c0]	(1) ATP_c0[c0] + (1) CoA_c0[c0] + (1) Succinate_c0[c0] <-> (1) ADP_c0[c0] + (1) Phosphate_c0[c0] + (1) Succinyl-CoA_c0[c0]	rxn00285	SUCOAS	R00405	Citrate cycle (TCA cycle)|Propanoate metabolism|Carbon fixation pathways in prokaryotes	Autotrophic-CO2-Fixation|Biosynthesis|C1-COMPOUNDS|CO2-Fixation|Degradation|Energy-Metabolism|Fermentation|GLYCOLYSIS-TCA-GLYOX-BYPASS|GLYCOLYSIS-VARIANTS|P23-PWY|P42-PWY|Pyruvate-Degradation|Reductive-TCA-Cycles|TCA|TCA-GLYOX-BYPASS|TCA-VARIANTS
rxn01871_c0	<	Cytosol_0	(Saccharopolyspora_rosea.CDS.2086 or Saccharopolyspora_rosea.CDS.4870 or Saccharopolyspora_rosea.CDS.1451)	acetyl-CoA:enzyme N6-(dihydrolipoyl)lysine S-acetyltransferase_c0		0		(1) cpd00022[c0] + (1) cpd00449[c0] <- (1) cpd00010[c0] + (1) cpd00836[c0]	(1) Acetyl-CoA_c0[c0] + (1) Dihydrolipoamide_c0[c0] <- (1) CoA_c0[c0] + (1) S-Acetyldihydrolipoamide_c0[c0]	rxn01871		R02569	Glycolysis / Gluconeogenesis|Citrate cycle (TCA cycle)|Pyruvate metabolism
rxn00786_c0	-	Cytosol_0	Saccharopolyspora_rosea.CDS.6187	D-fructose-1,6-bisphosphate D-glyceraldehyde-3-phosphate-lyase (glycerone-phosphate-forming)_c0		4.31		(1) cpd00290[c0] <-> (1) cpd00095[c0] + (1) cpd00102[c0]	(1) D-fructose-1,6-bisphosphate_c0[c0] <-> (1) Glycerone-phosphate_c0[c0] + (1) Glyceraldehyde3-phosphate_c0[c0]	rxn00786	FBA	R01068	Methane metabolism|Carbon fixation in photosynthetic organisms
rxn01100_c0	-	Cytosol_0	Saccharopolyspora_rosea.CDS.4616	ATP:3-phospho-D-glycerate 1-phosphotransferase_c0		-6.9		(1) cpd00002[c0] + (1) cpd00169[c0] <-> (1) cpd00008[c0] + (1) cpd00203[c0]	(1) ATP_c0[c0] + (1) 3-Phosphoglycerate_c0[c0] <-> (1) ADP_c0[c0] + (1) 1,3-Bisphospho-D-glycerate_c0[c0]	rxn01100	PGK	R01512	Glycolysis / Gluconeogenesis|Carbon fixation in photosynthetic organisms	ANAEROFRUCAT-PWY|ANAGLYCOLYSIS-PWY|Autotrophic-CO2-Fixation|Biosynthesis|C1-COMPOUNDS|CALVIN-PWY|CARBO-BIOSYNTHESIS|CARBOXYLATES-DEG|CO2-Fixation|Carbohydrates-Biosynthesis|Carbohydrates-Degradation|Degradation|Energy-Metabolism|Fermentation|Formaldehyde-Assimilation|GLUCONEO-PWY|GLYCOLYSIS|GLYCOLYSIS-E-D|GLYCOLYSIS-TCA-GLYOX-BYPASS|GLYCOLYSIS-VARIANTS|Gluconeogenesis|P122-PWY|P124-PWY|P185-PWY|P…
rxn00102_c0	-	Cytosol_0	(Saccharopolyspora_rosea.CDS.350 or Saccharopolyspora_rosea.CDS.4725)	carbonate hydro-lyase (carbon-dioxide-forming)_c0		0.84		(1) cpd00067[c0] + (1) cpd00242[c0] <-> (1) cpd00001[c0] + (1) cpd00011[c0]	(1) H+_c0[c0] + (1) H2CO3_c0[c0] <-> (1) H2O_c0[c0] + (1) CO2_c0[c0]	rxn00102	H2CO3D	R00132	Nitrogen metabolism	Biosynthesis|C1-COMPOUNDS|CARBO-BIOSYNTHESIS|CO2-Fixation|CYANCAT-PWY|Carbohydrates-Biosynthesis|Degradation|Detoxification|Gluconeogenesis|NITROGEN-DEG|Noncarbon-Nutrients|PWYQT-4429
rxn00512_c0	<	Cytosol_0	Saccharopolyspora_rosea.CDS.4722	Glycolate:NAD+ oxidoreductase_c0		7.68		(1) cpd00003[c0] + (1) cpd00139[c0] <- (1) cpd00004[c0] + (1) cpd00040[c0] + (1) cpd00067[c0]	(1) NAD_c0[c0] + (1) Glycolate_c0[c0] <- (1) NADH_c0[c0] + (1) Glyoxalate_c0[c0] + (1) H+_c0[c0]	rxn00512	GLYCLTDx	R00717	Glyoxylate and dicarboxylate metabolism
rxn10114_c0	>	Cytosol_0	((Saccharopolyspora_rosea.CDS.3236 or Saccharopolyspora_rosea.CDS.3237) and Saccharopolyspora_rosea.CDS.3235)	formate dehydrogenase (quinone-8: 2 protons)_c0		-20.53		(1) cpd00047[c0] + (3) cpd00067[c0] + (1) cpd15560[c0] -> (1) cpd00011[c0] + (2) cpd00067[e0] + (1) cpd15561[c0]	(1) Formate_c0[c0] + (3) H+_c0[c0] + (1) Ubiquinone-8_c0[c0] -> (1) CO2_c0[c0] + (2) H+_e0[e0] + (1) Ubiquinol-8_c0[c0]	rxn10114	FDH2
rxn08527_c0	-	Cytosol_0	(Saccharopolyspora_rosea.CDS.5636 and Saccharopolyspora_rosea.CDS.5637)	fumarate reductase_c0		-162.01		(1) cpd00106[c0] + (1) cpd15499[c0] <-> (1) cpd00036[c0] + (1) cpd15500[c0]	(1) Fumarate_c0[c0] + (1) Menaquinol 8_c0[c0] <-> (1) Succinate_c0[c0] + (1) Menaquinone 8_c0[c0]	rxn08527	FRD2
rxn00173_c0	>	Cytosol_0	Saccharopolyspora_rosea.CDS.2975	acetyl-CoA:phosphate acetyltransferase_c0		-5.84		(1) cpd00009[c0] + (1) cpd00022[c0] -> (1) cpd00010[c0] + (1) cpd00196[c0]	(1) Phosphate_c0[c0] + (1) Acetyl-CoA_c0[c0] -> (1) CoA_c0[c0] + (1) Acetylphosphate_c0[c0]	rxn00173	PTA	R00230	Taurine and hypotaurine metabolism|Pyruvate metabolism|Methane metabolism|Carbon fixation pathways in prokaryotes	ACETATEUTIL-PWY|AROMATIC-COMPOUNDS-DEGRADATION|Acetate-Formation|Acetyl-CoA-Butyrate|Amino-Acid-Degradation|CARBOXYLATES-DEG|Degradation|Energy-Metabolism|FERMENTATION-PWY|Fermentation|GALLATE-DEG|LYSINE-DEG|METH-ACETATE-PWY|METHANOGENESIS|MISCELLANEOUS-DEG|NUCLEO-DEG|Noncarbon-Nutrients|Other-Degradation|P122-PWY|P142-PWY|P161-PWY|P163-PWY|P3-PWY|P41-PWY|P441-PWY|P461-PWY|PROPFERM-PWY|PWY0-1312|…
rxn10122_c0	>	Cytosol_0	(Saccharopolyspora_rosea.CDS.5961 and Saccharopolyspora_rosea.CDS.5954 and Saccharopolyspora_rosea.CDS.5952 and Saccharopolyspora_rosea.CDS.5962 and Saccharopolyspora_rosea.CDS.5951 and Saccharopolyspora_rosea.CDS.5958 and Saccharopolyspora_rosea.CDS.5955 and Saccharopolyspora_rosea.CDS.5959 and Saccharopolyspora_rosea.CDS.5953 and Saccharopolyspora_rosea.CDS.5957 and Saccharopolyspora_rosea.CDS.…	NADH dehydrogenase (ubiquinone-8 & 3.5 protons)_c0		-17.44		(1) cpd00004[c0] + (4.5) cpd00067[c0] + (1) cpd15560[c0] -> (1) cpd00003[c0] + (3.5) cpd00067[e0] + (1) cpd15561[c0]	(1) NADH_c0[c0] + (4.5) H+_c0[c0] + (1) Ubiquinone-8_c0[c0] -> (1) NAD_c0[c0] + (3.5) H+_e0[e0] + (1) Ubiquinol-8_c0[c0]	rxn10122	NADH6
rxn01477_c0	>	Cytosol_0	Saccharopolyspora_rosea.CDS.1524	6-Phospho-D-gluconate hydro-lyase(2-dehydro-3-deoxy-6-phospho-D-gluconate-forming)_c0		-8.17		(1) cpd00284[c0] -> (1) cpd00001[c0] + (1) cpd02711[c0]	(1) 6-Phospho-D-gluconate_c0[c0] -> (1) H2O_c0[c0] + (1) 2-Keto-3-deoxy-6-phosphogluconate_c0[c0]	rxn01477	EDD	R02036	Pentose phosphate pathway	ENTNER-DOUDOROFF-PWY|Energy-Metabolism|GLYCOLYSIS-E-D
rxn01123_c0	>	Cytosol_0	(Saccharopolyspora_rosea.CDS.5111 or Saccharopolyspora_rosea.CDS.2645)	ATP:2-dehydro-3-deoxy-D-gluconate 6-phosphotransferase_c0		-14.03		(1) cpd00002[c0] + (1) cpd00176[c0] -> (1) cpd00008[c0] + (1) cpd00067[c0] + (1) cpd02711[c0]	(1) ATP_c0[c0] + (1) 2-keto-3-deoxygluconate_c0[c0] -> (1) ADP_c0[c0] + (1) H+_c0[c0] + (1) 2-Keto-3-deoxy-6-phosphogluconate_c0[c0]	rxn01123	DDGLK	R01541	Pentose phosphate pathway|Pentose and glucuronate interconversions	Carbohydrates-Degradation|D-Galacturonate-Degradation|D-Glucuronate-Degradation|Degradation|GALACT-GLUCUROCAT-PWY|GALACTUROCAT-PWY|GLUCUROCAT-PWY|POLYSACCHARIDES-DEG|Polymer-Degradation|SECONDARY-METABOLITE-DEGRADATION|SUGAR-ACIDS-DEG|Sugar-Derivatives|Sugars-And-Polysaccharides
rxn01116_c0	-	Cytosol_0	Saccharopolyspora_rosea.CDS.4640	D-Ribulose-5-phosphate 3-epimerase_c0		0		(1) cpd00171[c0] <-> (1) cpd00198[c0]	(1) D-Ribulose5-phosphate_c0[c0] <-> (1) D-Xylulose5-phosphate_c0[c0]	rxn01116	RPE	R01529	Pentose phosphate pathway|Pentose and glucuronate interconversions|Carbon fixation in photosynthetic organisms	Autotrophic-CO2-Fixation|Biosynthesis|C1-COMPOUNDS|CALVIN-PWY|CARBO-BIOSYNTHESIS|CO2-Fixation|Carbohydrates-Biosynthesis|Carbohydrates-Degradation|D-Arabinose-Degradation|DARABCAT-PWY|Degradation|Energy-Metabolism|Fermentation|Formaldehyde-Assimilation|NONOXIPENT-PWY|P122-PWY|P124-PWY|P185-PWY|P21-PWY|PENTOSE-P-PWY|PHOTOALL-PWY|Pentose-Phosphate-Cycle|Photosynthesis|RIBITOLUTIL-PWY|SECONDARY-META…
rxn00670_c0	-	Cytosol_0	Saccharopolyspora_rosea.CDS.2975	propanoyl-CoA:phosphate propanoyltransferase_c0		-5.84		(1) cpd00009[c0] + (1) cpd00086[c0] <-> (1) cpd00010[c0] + (1) cpd01844[c0]	(1) Phosphate_c0[c0] + (1) Propionyl-CoA_c0[c0] <-> (1) CoA_c0[c0] + (1) Propionyl phosphate_c0[c0]	rxn00670	PTA2	R00921	Propanoate metabolism	Alcohol-Degradation|Amino-Acid-Biosynthesis|Amino-Acid-Degradation|Biosynthesis|Degradation|GLYCINE-SYN|IND-AMINO-ACID-SYN|THREOCAT-PWY|THREONINE-DEG
rxn01870_c0	-	Cytosol_0	Saccharopolyspora_rosea.CDS.6187	D-Fructose 1-phosphate D-glyceraldehyde-3-phosphate-lyase_c0		4.31		(1) cpd00802[c0] <-> (1) cpd00095[c0] + (1) cpd00448[c0]	(1) D-fructose-1-phosphate_c0[c0] <-> (1) Glycerone-phosphate_c0[c0] + (1) D-Glyceraldehyde_c0[c0]	rxn01870	FBA2	R02568	Fructose and mannose metabolism	Carbohydrates-Degradation|Degradation|PWY66-373|SUCROSE-DEG|Sugars-And-Polysaccharides
rxn01106_c0	-	Cytosol_0	Saccharopolyspora_rosea.CDS.6020	2-Phospho-D-glycerate 2,3-phosphomutase_c0		0		(1) cpd00482[c0] <-> (1) cpd00169[c0]	(1) 2-Phospho-D-glycerate_c0[c0] <-> (1) 3-Phosphoglycerate_c0[c0]	rxn01106	GPM1_2	R01518	Glycolysis / Gluconeogenesis|Glycine, serine and threonine metabolism|Methane metabolism	ANAEROFRUCAT-PWY|ANAGLYCOLYSIS-PWY|Biosynthesis|C1-COMPOUNDS|CARBO-BIOSYNTHESIS|CARBOXYLATES-DEG|Carbohydrates-Biosynthesis|Carbohydrates-Degradation|Degradation|Energy-Metabolism|Fermentation|Formaldehyde-Assimilation|GLUCONEO-PWY|GLYCOLYSIS|GLYCOLYSIS-E-D|GLYCOLYSIS-TCA-GLYOX-BYPASS|GLYCOLYSIS-VARIANTS|Gluconeogenesis|P122-PWY|P124-PWY|P341-PWY|P441-PWY|P461-PWY|SECONDARY-METABOLITE-DEGRADATION…
rxn08173_c0	-	Cytosol_0	((Saccharopolyspora_rosea.CDS.5347 and Saccharopolyspora_rosea.CDS.5348 and Saccharopolyspora_rosea.CDS.5354 and Saccharopolyspora_rosea.CDS.5350 and Saccharopolyspora_rosea.CDS.5346 and Saccharopolyspora_rosea.CDS.5349) or Saccharopolyspora_rosea.CDS.5351 or Saccharopolyspora_rosea.CDS.5352 or Saccharopolyspora_rosea.CDS.5353)	F(1)-ATPase_c0		-6.82		(1) cpd00008[c0] + (1) cpd00009[c0] + (4) cpd00067[e0] <-> (1) cpd00001[c0] + (1) cpd00002[c0] + (3) cpd00067[c0]	(1) ADP_c0[c0] + (1) Phosphate_c0[c0] + (4) H+_e0[e0] <-> (1) H2O_c0[c0] + (1) ATP_c0[c0] + (3) H+_c0[c0]	rxn08173	ATPS4rpp
rxn00543_c0	-	Cytosol_0	((Saccharopolyspora_rosea.CDS.2916 or Saccharopolyspora_rosea.CDS.1636 or Saccharopolyspora_rosea.CDS.1137 or Saccharopolyspora_rosea.CDS.4412 or Saccharopolyspora_rosea.CDS.2575 or Saccharopolyspora_rosea.CDS.60 or Saccharopolyspora_rosea.CDS.4812 or Saccharopolyspora_rosea.CDS.1849 or Saccharopolyspora_rosea.CDS.5166) or Saccharopolyspora_rosea.CDS.3591)	ethanol:NAD+ oxidoreductase_c0		5.78		(1) cpd00003[c0] + (1) cpd00363[c0] <-> (1) cpd00004[c0] + (1) cpd00067[c0] + (1) cpd00071[c0]	(1) NAD_c0[c0] + (1) Ethanol_c0[c0] <-> (1) NADH_c0[c0] + (1) H+_c0[c0] + (1) Acetaldehyde_c0[c0]	rxn00543	ADH1	R00754	Glycolysis / Gluconeogenesis	Alcohol-Degradation|Biosynthesis|CARBOXYLATES-DEG|Carbohydrates-Biosynthesis|Carbohydrates-Degradation|Degradation|ETOH-ACETYLCOA-ANA-PWY|Energy-Metabolism|Ethanol-Degradation|FERMENTATION-PWY|Fermentation|Other-Degradation|P122-PWY|P161-PWY|P441-PWY|P461-PWY|PWY66-21|Pyruvate-Degradation|SECONDARY-METABOLITE-DEGRADATION|SUCROSE-DEG|SUGAR-ALCOHOLS-DEG|Sugar-Derivatives|Sugars-And-Polysaccharides
rxn01996_c0	-	Cytosol_0	Saccharopolyspora_rosea.CDS.5312	Methylmalonyl-CoA epimerase_c0		0		(1) cpd00891[c0] <-> (1) cpd00519[c0]	(1) L-methylmalonyl-CoA_c0[c0] <-> (1) D-methylmalonyl-CoA_c0[c0]	rxn01996	MME	R02765	Valine, leucine and isoleucine degradation|Glyoxylate and dicarboxylate metabolism|Propanoate metabolism|Carbon fixation pathways in prokaryotes	2-Oxobutanoate-Degradation|Amino-Acid-Degradation|Autotrophic-CO2-Fixation|C1-COMPOUNDS|CARBOXYLATES-DEG|CO2-Fixation|Degradation|Energy-Metabolism|Fermentation|GLUTAMATE-DEG|METHIONINE-DEG|P108-PWY|PROPIONMET-PWY|Propionate-Degradation|Pyruvate-Degradation
rxn00548_c0	-	Cytosol_0	Saccharopolyspora_rosea.CDS.1650	D-fructose-6-phosphate D-erythrose-4-phosphate-lyase (adding phosphate; acetyl-phosphate-forming)_c0		-20.31		(1) cpd00009[c0] + (1) cpd00072[c0] <-> (1) cpd00001[c0] + (1) cpd00196[c0] + (1) cpd00236[c0]	(1) Phosphate_c0[c0] + (1) D-fructose-6-phosphate_c0[c0] <-> (1) H2O_c0[c0] + (1) Acetylphosphate_c0[c0] + (1) D-Erythrose4-phosphate_c0[c0]	rxn00548		R00761	Carbon fixation in photosynthetic organisms
rxn00160_c0	>	Cytosol_0	Saccharopolyspora_rosea.CDS.2545	(R)-Malate:NAD+ oxidoreductase (decarboxylating)_c0	1.1.1.83	1.32		(1) cpd00003[c0] + (1) cpd00386[c0] -> (1) cpd00004[c0] + (1) cpd00011[c0] + (1) cpd00020[c0]	(1) NAD_c0[c0] + (1) D-Malate_c0[c0] -> (1) NADH_c0[c0] + (1) CO2_c0[c0] + (1) Pyruvate_c0[c0]	rxn00160	MALDDH	R00215	Butanoate metabolism	CARBOXYLATES-DEG|Degradation|PWY0-1465
rxn05602_c0	-	Cytosol_0	Saccharopolyspora_rosea.CDS.5435	L-lactate reversible transport via proton symport_c0		0		(1) cpd00067[e0] + (1) cpd00159[e0] <-> (1) cpd00067[c0] + (1) cpd00159[c0]	(1) H+_e0[e0] + (1) L-Lactate_e0[e0] <-> (1) H+_c0[c0] + (1) L-Lactate_c0[c0]	rxn05602	L-LACt2
rxn01476_c0	>	Cytosol_0	Saccharopolyspora_rosea.CDS.4605	6-Phospho-D-glucono-1,5-lactone lactonohydrolase_c0		-5.48		(1) cpd00001[c0] + (1) cpd00911[c0] -> (1) cpd00067[c0] + (1) cpd00284[c0]	(1) H2O_c0[c0] + (1) 6-phospho-D-glucono-1-5-lactone_c0[c0] -> (1) H+_c0[c0] + (1) 6-Phospho-D-gluconate_c0[c0]	rxn01476	PGL	R02035	Pentose phosphate pathway	C1-COMPOUNDS|Carbohydrates-Degradation|Degradation|Energy-Metabolism|Fermentation|Formaldehyde-Oxidation|GLYCOLYSIS-E-D|OXIDATIVEPENT-PWY|P122-PWY|PENTOSE-P-PWY|Pentose-Phosphate-Cycle|RUMP-PWY|Sugars-And-Polysaccharides|Xylose-Degradation
rxn01333_c0	-	Cytosol_0	Saccharopolyspora_rosea.CDS.4601	sedoheptulose-7-phosphate:D-glyceraldehyde-3-phosphate glyceronetransferase_c0		-1.75		(1) cpd00102[c0] + (1) cpd00238[c0] <-> (1) cpd00072[c0] + (1) cpd00236[c0]	(1) Glyceraldehyde3-phosphate_c0[c0] + (1) Sedoheptulose7-phosphate_c0[c0] <-> (1) D-fructose-6-phosphate_c0[c0] + (1) D-Erythrose4-phosphate_c0[c0]	rxn01333		R01827	Pentose phosphate pathway	C1-COMPOUNDS|Carbohydrates-Degradation|Degradation|Energy-Metabolism|Fermentation|Formaldehyde-Assimilation|NONOXIPENT-PWY|P124-PWY|P185-PWY|PENTOSE-P-PWY|Pentose-Phosphate-Cycle|Sugars-And-Polysaccharides|Xylose-Degradation
rxn00159_c0	>	Cytosol_0	Saccharopolyspora_rosea.CDS.5480	(S)-malate:NAD+ oxidoreductase (decarboxylating)_c0		1.32		(1) cpd00003[c0] + (1) cpd00130[c0] -> (1) cpd00004[c0] + (1) cpd00011[c0] + (1) cpd00020[c0]	(1) NAD_c0[c0] + (1) L-Malate_c0[c0] -> (1) NADH_c0[c0] + (1) CO2_c0[c0] + (1) Pyruvate_c0[c0]	rxn00159	ME1	R00214	Pyruvate metabolism|Carbon fixation in photosynthetic organisms	Biosynthesis|CARBO-BIOSYNTHESIS|Carbohydrates-Biosynthesis|GLUCONEO-PWY|Gluconeogenesis
rxn00799_c0	-	Cytosol_0	(Saccharopolyspora_rosea.CDS.1557 or (Saccharopolyspora_rosea.CDS.759 or Saccharopolyspora_rosea.CDS.2069))	(S)-malate hydro-lyase (fumarate-forming)_c0		0.61		(1) cpd00130[c0] <-> (1) cpd00001[c0] + (1) cpd00106[c0]	(1) L-Malate_c0[c0] <-> (1) H2O_c0[c0] + (1) Fumarate_c0[c0]	rxn00799	FUM	R01082	Citrate cycle (TCA cycle)|Carbon fixation pathways in prokaryotes	ANAEROBIC-RESPIRATION|ANARESP1-PWY|Amino-Acid-Degradation|Autotrophic-CO2-Fixation|Biosynthesis|C1-COMPOUNDS|CO2-Fixation|Degradation|Energy-Metabolism|FERMENTATION-PWY|Fermentation|GLUTAMATE-DEG|GLYCOLYSIS-TCA-GLYOX-BYPASS|GLYCOLYSIS-VARIANTS|P105-PWY|P108-PWY|P23-PWY|P42-PWY|Pyruvate-Degradation|REDCITCYC|Reductive-TCA-Cycles|Respiration|TCA|TCA-GLYOX-BYPASS|TCA-VARIANTS
rxn00011_c0	<	Cytosol_0	(((Saccharopolyspora_rosea.CDS.5254 or Saccharopolyspora_rosea.CDS.2891) and Saccharopolyspora_rosea.CDS.5253) or Saccharopolyspora_rosea.CDS.1275 or (Saccharopolyspora_rosea.CDS.4871 and Saccharopolyspora_rosea.CDS.4872))	pyruvate:thiamin diphosphate acetaldehydetransferase (decarboxylating)_c0		-6.87		(1) cpd00011[c0] + (1) cpd03049[c0] <- (1) cpd00020[c0] + (1) cpd00056[c0] + (1) cpd00067[c0]	(1) CO2_c0[c0] + (1) 2-Hydroxyethyl-ThPP_c0[c0] <- (1) Pyruvate_c0[c0] + (1) TPP_c0[c0] + (1) H+_c0[c0]	rxn00011		R00014	Glycolysis / Gluconeogenesis|Citrate cycle (TCA cycle)|Valine, leucine and isoleucine biosynthesis|Pyruvate metabolism|Butanoate metabolism
rxn00602_c0	<	Cytosol_0	(Saccharopolyspora_rosea.CDS.4850 or Saccharopolyspora_rosea.CDS.4851)	(R)-Methylmalonyl-CoA CoA-carbonylmutase_c0		1.81		(1) cpd00891[c0] <- (1) cpd00078[c0]	(1) L-methylmalonyl-CoA_c0[c0] <- (1) Succinyl-CoA_c0[c0]	rxn00602	MMM	R00833	Valine, leucine and isoleucine degradation|Glyoxylate and dicarboxylate metabolism|Propanoate metabolism|Carbon fixation pathways in prokaryotes	2-Oxobutanoate-Degradation|Amino-Acid-Degradation|Autotrophic-CO2-Fixation|C1-COMPOUNDS|CARBOXYLATES-DEG|CO2-Fixation|Degradation|Energy-Metabolism|Fermentation|GLUTAMATE-DEG|METHIONINE-DEG|P108-PWY|PROPIONMET-PWY|PWY0-43|Propionate-Degradation|Pyruvate-Degradation|SUCC-DEG
rxn05528_c0	>	Cytosol_0	(Saccharopolyspora_rosea.CDS.3982 or Saccharopolyspora_rosea.CDS.4839 or Saccharopolyspora_rosea.CDS.2261 or Saccharopolyspora_rosea.CDS.3880)	Copper-transporting ATPase_c0		-6.82		(1) cpd00001[c0] + (1) cpd00002[c0] + (1) cpd00058[c0] -> (1) cpd00008[c0] + (1) cpd00009[c0] + (1) cpd00058[e0] + (1) cpd00067[c0]	(1) H2O_c0[c0] + (1) ATP_c0[c0] + (1) Cu2+_c0[c0] -> (1) ADP_c0[c0] + (1) Phosphate_c0[c0] + (1) Cu2+_e0[e0] + (1) H+_c0[c0]	rxn05528	Cut1
rxn08975_c0	>	Cytosol_0	((Saccharopolyspora_rosea.CDS.719 or Saccharopolyspora_rosea.CDS.4374 or Saccharopolyspora_rosea.CDS.2874 or Saccharopolyspora_rosea.CDS.908 or Saccharopolyspora_rosea.CDS.530) or (Saccharopolyspora_rosea.CDS.3578 or Saccharopolyspora_rosea.CDS.2184 or Saccharopolyspora_rosea.CDS.155 or Saccharopolyspora_rosea.CDS.2036 or Saccharopolyspora_rosea.CDS.4597 or Saccharopolyspora_rosea.CDS.3705) or Sa…	dihydronicotinamide adenine dinucleotide-coenzyme Q reductase_c0		-17.44		(1) cpd00004[c0] + (1) cpd00067[c0] + (1) cpd15560[c0] -> (1) cpd00003[c0] + (1) cpd15561[c0]	(1) NADH_c0[c0] + (1) H+_c0[c0] + (1) Ubiquinone-8_c0[c0] -> (1) NAD_c0[c0] + (1) Ubiquinol-8_c0[c0]	rxn08975	NADH12			AEROBIC-RESPIRATION|Biosynthesis|Cofactor-Biosynthesis|Degradation|Electron-Transfer|Energy-Metabolism|NAD-Metabolism|Noncarbon-Nutrients|PWY0-1334|PWY0-1335|Respiration
rxn00459_c0	-	Cytosol_0	Saccharopolyspora_rosea.CDS.699	2-phospho-D-glycerate hydro-lyase (phosphoenolpyruvate-forming)_c0		-0.87		(1) cpd00482[c0] <-> (1) cpd00001[c0] + (1) cpd00061[c0]	(1) 2-Phospho-D-glycerate_c0[c0] <-> (1) H2O_c0[c0] + (1) Phosphoenolpyruvate_c0[c0]	rxn00459	ENO	R00658	Glycolysis / Gluconeogenesis|Methane metabolism	ANAEROBIC-RESPIRATION|ANAEROFRUCAT-PWY|ANAGLYCOLYSIS-PWY|ANARESP1-PWY|Biosynthesis|C1-COMPOUNDS|CARBO-BIOSYNTHESIS|CARBOXYLATES-DEG|Carbohydrates-Biosynthesis|Carbohydrates-Degradation|Degradation|Energy-Metabolism|Fermentation|Formaldehyde-Assimilation|GLUCONEO-PWY|GLYCOLYSIS|GLYCOLYSIS-E-D|GLYCOLYSIS-TCA-GLYOX-BYPASS|GLYCOLYSIS-VARIANTS|Gluconeogenesis|NPGLUCAT-PWY|P122-PWY|P124-PWY|P341-PWY|P4…
rxn00770_c0	-	Cytosol_0	Saccharopolyspora_rosea.CDS.687	ATP:D-ribose-5-phosphate diphosphotransferase_c0		-14.03		(1) cpd00002[c0] + (1) cpd00101[c0] <-> (1) cpd00018[c0] + (1) cpd00067[c0] + (1) cpd00103[c0]	(1) ATP_c0[c0] + (1) ribose-5-phosphate_c0[c0] <-> (1) AMP_c0[c0] + (1) H+_c0[c0] + (1) PRPP_c0[c0]	rxn00770		R01049	Pentose phosphate pathway|Purine metabolism	Biosynthesis|Cell-Structure-Biosynthesis|Cell-Wall-Biosynthesis|Other-biosynthesis|PRPP-Biosynthesis|PRPP-PWY|PWY0-662
rxn05209_c0	-	Cytosol_0	(Saccharopolyspora_rosea.CDS.276 or Saccharopolyspora_rosea.CDS.4011 or Saccharopolyspora_rosea.CDS.4011 or (Saccharopolyspora_rosea.CDS.6180 or Saccharopolyspora_rosea.CDS.1499))	TRANS-RXNBWI-115525.ce.maizeexp.NA+_c0		0		(1) cpd00067[c0] + (1) cpd00971[e0] <-> (1) cpd00067[e0] + (1) cpd00971[c0]	(1) H+_c0[c0] + (1) Na+_e0[e0] <-> (1) H+_e0[e0] + (1) Na+_c0[c0]	rxn05209	NAt3
rxn00175_c0	>	Cytosol_0	(Saccharopolyspora_rosea.CDS.277 or Saccharopolyspora_rosea.CDS.4170 or Saccharopolyspora_rosea.CDS.4126)	Acetate:CoA ligase (AMP-forming)_c0		-20.01		(1) cpd00002[c0] + (1) cpd00010[c0] + (1) cpd00029[c0] -> (1) cpd00012[c0] + (1) cpd00018[c0] + (1) cpd00022[c0] + (1) cpd00067[c0]	(1) ATP_c0[c0] + (1) CoA_c0[c0] + (1) Acetate_c0[c0] -> (1) PPi_c0[c0] + (1) AMP_c0[c0] + (1) Acetyl-CoA_c0[c0] + (1) H+_c0[c0]	rxn00175	ACS	R00235	Glycolysis / Gluconeogenesis|Methane metabolism|Carbon fixation pathways in prokaryotes	ACETATEUTIL-PWY|Alcohol-Degradation|Amino-Acid-Degradation|CARBOXYLATES-DEG|Degradation|Ethanol-Degradation|GLUDEG-II-PWY|GLUTAMATE-DEG|PWY0-1313|PWY66-161|PWY66-162|PWY66-21|SECONDARY-METABOLITE-DEGRADATION|TERPENOID-DEG
rxn09003_c0	>	Cytosol_0	((Saccharopolyspora_rosea.CDS.3086 or Saccharopolyspora_rosea.CDS.3087) or Saccharopolyspora_rosea.CDS.3088)	Nitrate reductase (Menaquinol-8) (periplasm)_c0		-181.73		(2) cpd00067[c0] + (1) cpd00209[c0] + (1) cpd15499[c0] -> (1) cpd00001[c0] + (2) cpd00067[e0] + (1) cpd00075[c0] + (1) cpd15500[c0]	(2) H+_c0[c0] + (1) Nitrate_c0[c0] + (1) Menaquinol 8_c0[c0] -> (1) H2O_c0[c0] + (2) H+_e0[e0] + (1) Nitrite_c0[c0] + (1) Menaquinone 8_c0[c0]	rxn09003	NO3R2pp
rxn09001_c0	>	Cytosol_0	Saccharopolyspora_rosea.CDS.3088	Nitrate reductase (Ubiquinol-8) (periplasm)_c0		-17.28		(2) cpd00067[c0] + (1) cpd00209[c0] + (1) cpd15561[c0] -> (1) cpd00001[c0] + (2) cpd00067[e0] + (1) cpd00075[c0] + (1) cpd15560[c0]	(2) H+_c0[c0] + (1) Nitrate_c0[c0] + (1) Ubiquinol-8_c0[c0] -> (1) H2O_c0[c0] + (2) H+_e0[e0] + (1) Nitrite_c0[c0] + (1) Ubiquinone-8_c0[c0]	rxn09001	NO3R1pp
rxn01387_c0	-	Cytosol_0	Saccharopolyspora_rosea.CDS.5729	Isocitrate:NADP+ oxidoreductase_c0		6.22		(1) cpd00006[c0] + (1) cpd00260[c0] <-> (1) cpd00005[c0] + (1) cpd00067[c0] + (1) cpd03187[c0]	(1) NADP_c0[c0] + (1) Isocitrate_c0[c0] <-> (1) NADPH_c0[c0] + (1) H+_c0[c0] + (1) Oxalosuccinate_c0[c0]	rxn01387	IDP2_1	R01899	Citrate cycle (TCA cycle)
rxn01115_c0	>	Cytosol_0	((Saccharopolyspora_rosea.CDS.2035 or Saccharopolyspora_rosea.CDS.4) or (Saccharopolyspora_rosea.CDS.2035 or Saccharopolyspora_rosea.CDS.4))	6-phospho-D-gluconate:NADP+ 2-oxidoreductase (decarboxylating)_c0		0.67		(1) cpd00006[c0] + (1) cpd00284[c0] -> (1) cpd00005[c0] + (1) cpd00011[c0] + (1) cpd00171[c0]	(1) NADP_c0[c0] + (1) 6-Phospho-D-gluconate_c0[c0] -> (1) NADPH_c0[c0] + (1) CO2_c0[c0] + (1) D-Ribulose5-phosphate_c0[c0]	rxn01115	GND	R01528	Pentose phosphate pathway|Glutathione metabolism	Carbohydrates-Degradation|Degradation|Energy-Metabolism|Fermentation|OXIDATIVEPENT-PWY|P122-PWY|PENTOSE-P-PWY|Pentose-Phosphate-Cycle|Sugars-And-Polysaccharides|Xylose-Degradation
rxn00161_c0	>	Cytosol_0	Saccharopolyspora_rosea.CDS.511	(S)-Malate:NADP+ oxidoreductase(oxaloacetate-decarboxylating)_c0		1.32		(1) cpd00006[c0] + (1) cpd00130[c0] -> (1) cpd00005[c0] + (1) cpd00011[c0] + (1) cpd00020[c0]	(1) NADP_c0[c0] + (1) L-Malate_c0[c0] -> (1) NADPH_c0[c0] + (1) CO2_c0[c0] + (1) Pyruvate_c0[c0]	rxn00161	ME2	R00216	Pyruvate metabolism|Carbon fixation in photosynthetic organisms	Biosynthesis|CARBO-BIOSYNTHESIS|Carbohydrates-Biosynthesis|Energy-Metabolism|GLUCONEO-PWY|Gluconeogenesis|Photosynthesis
rxn00371_c0	>	Cytosol_0	((Saccharopolyspora_rosea.CDS.2941 or Saccharopolyspora_rosea.CDS.1131) or (Saccharopolyspora_rosea.CDS.3237 or Saccharopolyspora_rosea.CDS.3236) or Saccharopolyspora_rosea.CDS.3235 or Saccharopolyspora_rosea.CDS.2937)	Formate:NAD+ oxidoreductase_c0		-3.09		(1) cpd00003[c0] + (1) cpd00047[c0] -> (1) cpd00004[c0] + (1) cpd00011[c0]	(1) NAD_c0[c0] + (1) Formate_c0[c0] -> (1) NADH_c0[c0] + (1) CO2_c0[c0]	rxn00371	FDH	R00519	Glyoxylate and dicarboxylate metabolism|Methane metabolism	C1-COMPOUNDS|CARBOXYLATES-DEG|CHEMOAUTOTROPHIC-ENERGY-METABOLISM|Degradation|Energy-Metabolism|NUCLEO-DEG|Oxalate-Degradation|P164-PWY|Purine-Degradation
rxn08655_c0	>	Cytosol_0	(Saccharopolyspora_rosea.CDS.5436 and Saccharopolyspora_rosea.CDS.5438 and Saccharopolyspora_rosea.CDS.5437)	Glycolate oxidase_c0		-9.76		(1) cpd00139[c0] + (1) cpd15560[c0] -> (1) cpd00040[c0] + (1) cpd15561[c0]	(1) Glycolate_c0[c0] + (1) Ubiquinone-8_c0[c0] -> (1) Glyoxalate_c0[c0] + (1) Ubiquinol-8_c0[c0]	rxn08655	GLYCTO2
rxn03249_c0	-	Cytosol_0	(Saccharopolyspora_rosea.CDS.1635 or Saccharopolyspora_rosea.CDS.5432 or Saccharopolyspora_rosea.CDS.1592 or Saccharopolyspora_rosea.CDS.1720 or Saccharopolyspora_rosea.CDS.4240)	(S)-hydroxyhexanoyl-CoA:NAD+ oxidoreductase_c0		3.76		(1) cpd00003[c0] + (1) cpd03122[c0] <-> (1) cpd00004[c0] + (1) cpd00067[c0] + (1) cpd03123[c0]	(1) NAD_c0[c0] + (1) (S) -Hydroxyhexanoyl-CoA_c0[c0] <-> (1) NADH_c0[c0] + (1) H+_c0[c0] + (1) 3-Oxohexanoyl-CoA_c0[c0]	rxn03249	HACD2	R04748	Fatty acid elongation|Fatty acid degradation	Energy-Metabolism|Fermentation
rxn09272_c0	>	Cytosol_0	((Saccharopolyspora_rosea.CDS.5636 and Saccharopolyspora_rosea.CDS.5637) or (Saccharopolyspora_rosea.CDS.5639 or Saccharopolyspora_rosea.CDS.958) or (Saccharopolyspora_rosea.CDS.957 or Saccharopolyspora_rosea.CDS.5638))	fumarate reductase complex (i.e. FRD, involved in anaerobic respiration, repressed in aerobic respiration)_c0		-2.44		(1) cpd00036[c0] + (1) cpd15560[c0] -> (1) cpd00106[c0] + (1) cpd15561[c0]	(1) Succinate_c0[c0] + (1) Ubiquinone-8_c0[c0] -> (1) Fumarate_c0[c0] + (1) Ubiquinol-8_c0[c0]	rxn09272	SUCD7			AEROBIC-RESPIRATION|Electron-Transfer|Energy-Metabolism|GLYCOLYSIS-TCA-GLYOX-BYPASS|GLYCOLYSIS-VARIANTS|PWY0-1329|PWY0-1353|Respiration|TCA|TCA-GLYOX-BYPASS|TCA-VARIANTS
rxn05226_c0	>	Cytosol_0	(Saccharopolyspora_rosea.CDS.6329 or Saccharopolyspora_rosea.CDS.4715)	D-glucose transport via PEP:Pyr PTS_c0		-9.11		(1) cpd00027[e0] + (1) cpd00061[c0] -> (1) cpd00020[c0] + (1) cpd00079[c0]	(1) D-Glucose_e0[e0] + (1) Phosphoenolpyruvate_c0[c0] -> (1) Pyruvate_c0[c0] + (1) D-glucose-6-phosphate_c0[c0]	rxn05226	GLCpts
rxn00615_c0	>	Cytosol_0	Saccharopolyspora_rosea.CDS.5581	ATP:glycerol 3-phosphotransferase_c0	2.7.1.30	-14.03		(1) cpd00002[c0] + (1) cpd00100[c0] -> (1) cpd00008[c0] + (1) cpd00067[c0] + (1) cpd00080[c0]	(1) ATP_c0[c0] + (1) Glycerol_c0[c0] -> (1) ADP_c0[c0] + (1) H+_c0[c0] + (1) Glycerol-3-phosphate_c0[c0]	rxn00615	GLYK	R00847	Glycerolipid metabolism	Alcohol-Degradation|Degradation|Fatty-Acid-and-Lipid-Degradation|GLYCEROL-DEG|PWY0-381
rxn00569_c0	<	Cytosol_0	((Saccharopolyspora_rosea.CDS.3086 or Saccharopolyspora_rosea.CDS.3087) or Saccharopolyspora_rosea.CDS.3085)	Nitrite reductase (NAD(P)H)_c0		-91.6		(2) cpd00001[c0] + (3) cpd00006[c0] + (1) cpd00013[c0] <- (3) cpd00005[c0] + (5) cpd00067[c0] + (1) cpd00075[c0]	(2) H2O_c0[c0] + (3) NADP_c0[c0] + (1) NH3_c0[c0] <- (3) NADPH_c0[c0] + (5) H+_c0[c0] + (1) Nitrite_c0[c0]	rxn00569	NTRIR2y			Degradation|NITROGEN-DEG|Nitrate-Reduction|Noncarbon-Nutrients|Other-Degradation
rxn00083_c0	>	Cytosol_0	(Saccharopolyspora_rosea.CDS.4964 or Saccharopolyspora_rosea.CDS.4962 or Saccharopolyspora_rosea.CDS.4963)	NADPH:NAD+ oxidoreductase_c0		0		(1) cpd00003[c0] + (1) cpd00005[c0] -> (1) cpd00004[c0] + (1) cpd00006[c0]	(1) NAD_c0[c0] + (1) NADPH_c0[c0] -> (1) NADH_c0[c0] + (1) NADP_c0[c0]	rxn00083	NADTRHD	R00112	Nicotinate and nicotinamide metabolism	Biosynthesis|Cofactor-Biosynthesis|NAD-Metabolism
rxn00874_c0	-	Cytosol_0	((Saccharopolyspora_rosea.CDS.5310 or Saccharopolyspora_rosea.CDS.1593 or Saccharopolyspora_rosea.CDS.732 or Saccharopolyspora_rosea.CDS.1829 or Saccharopolyspora_rosea.CDS.6249 or Saccharopolyspora_rosea.CDS.1786 or Saccharopolyspora_rosea.CDS.976 or Saccharopolyspora_rosea.CDS.3282 or Saccharopolyspora_rosea.CDS.5433) or (Saccharopolyspora_rosea.CDS.1786 or Saccharopolyspora_rosea.CDS.5310 or S…	butanoyl-CoA:acetyl-CoA C-butanoyltransferase_c0		7.06		(1) cpd00022[c0] + (1) cpd00120[c0] <-> (1) cpd00010[c0] + (1) cpd03123[c0]	(1) Acetyl-CoA_c0[c0] + (1) Butyryl-CoA_c0[c0] <-> (1) CoA_c0[c0] + (1) 3-Oxohexanoyl-CoA_c0[c0]	rxn00874	ACACT2r	R01177	Fatty acid elongation|Fatty acid degradation	Energy-Metabolism|Fermentation
rxn01187_c0	>	Cytosol_0	Saccharopolyspora_rosea.CDS.1650	D-Xylulose 5-phosphate D-glyceraldehyde-3-phosphate-lyase (adding phosphate; acetyl-phosphate-forming)_c0		-22.06		(1) cpd00009[c0] + (1) cpd00198[c0] -> (1) cpd00001[c0] + (1) cpd00102[c0] + (1) cpd00196[c0]	(1) Phosphate_c0[c0] + (1) D-Xylulose5-phosphate_c0[c0] -> (1) H2O_c0[c0] + (1) Glyceraldehyde3-phosphate_c0[c0] + (1) Acetylphosphate_c0[c0]	rxn01187	XPK	R01621	Pentose phosphate pathway|Methane metabolism|Carbon fixation in photosynthetic organisms	Carbohydrates-Degradation|Degradation|Energy-Metabolism|Fermentation|P122-PWY|P124-PWY|Sugars-And-Polysaccharides
rxn05627_c0	>	Cytosol_0	Saccharopolyspora_rosea.CDS.3089	nitrate transport in via proton symport_c0		0		(1) cpd00067[e0] + (1) cpd00209[e0] -> (1) cpd00067[c0] + (1) cpd00209[c0]	(1) H+_e0[e0] + (1) Nitrate_e0[e0] -> (1) H+_c0[c0] + (1) Nitrate_c0[c0]	rxn05627
rxn00785_c0	-	Cytosol_0	((Saccharopolyspora_rosea.CDS.4600 or Saccharopolyspora_rosea.CDS.4302) or Saccharopolyspora_rosea.CDS.4932 or Saccharopolyspora_rosea.CDS.4933)	D-Fructose 6-phosphate:D-glyceraldehyde-3-phosphate glycolaldehyde transferase_c0		1.75		(1) cpd00072[c0] + (1) cpd00102[c0] <-> (1) cpd00198[c0] + (1) cpd00236[c0]	(1) D-fructose-6-phosphate_c0[c0] + (1) Glyceraldehyde3-phosphate_c0[c0] <-> (1) D-Xylulose5-phosphate_c0[c0] + (1) D-Erythrose4-phosphate_c0[c0]	rxn00785	TKT2	R01067	Carbon fixation in photosynthetic organisms
rxn00216_c0	-	Cytosol_0	Saccharopolyspora_rosea.CDS.1493	ATP:D-glucose 6-phosphotransferase_c0		-14.03		(1) cpd00002[c0] + (1) cpd00027[c0] <-> (1) cpd00008[c0] + (1) cpd00067[c0] + (1) cpd00079[c0]	(1) ATP_c0[c0] + (1) D-Glucose_c0[c0] <-> (1) ADP_c0[c0] + (1) H+_c0[c0] + (1) D-glucose-6-phosphate_c0[c0]	rxn00216	GLK1_1	R00299	Streptomycin biosynthesis|Butirosin and neomycin biosynthesis
rxn00558_c0	-	Cytosol_0	(Saccharopolyspora_rosea.CDS.4602 or Saccharopolyspora_rosea.CDS.2423)	D-glucose-6-phosphate aldose-ketose-isomerase_c0		-0.89		(1) cpd00079[c0] <-> (1) cpd00072[c0]	(1) D-glucose-6-phosphate_c0[c0] <-> (1) D-fructose-6-phosphate_c0[c0]	rxn00558	PGI	R00771
rxn00077_c0	-	Cytosol_0	(Saccharopolyspora_rosea.CDS.3810 or Saccharopolyspora_rosea.CDS.1931)	ATP:NAD+ 2'-phosphotransferase_c0		-14.03		(1) cpd00002[c0] + (1) cpd00003[c0] <-> (1) cpd00006[c0] + (1) cpd00008[c0] + (1) cpd00067[c0]	(1) ATP_c0[c0] + (1) NAD_c0[c0] <-> (1) NADP_c0[c0] + (1) ADP_c0[c0] + (1) H+_c0[c0]	rxn00077	NADK	R00104	Nicotinate and nicotinamide metabolism	Biosynthesis|Cofactor-Biosynthesis|NAD-Metabolism|NADPHOS-DEPHOS-PWY
rxn01388_c0	-	Cytosol_0	(Saccharopolyspora_rosea.CDS.3137 or Saccharopolyspora_rosea.CDS.3078)	isocitrate hydro-lyase (cis-aconitate-forming)_c0		0.05		(1) cpd00260[c0] <-> (1) cpd00001[c0] + (1) cpd00331[c0]	(1) Isocitrate_c0[c0] <-> (1) H2O_c0[c0] + (1) cis-Aconitate_c0[c0]	rxn01388	ACONTb	R01900	Citrate cycle (TCA cycle)|Glyoxylate and dicarboxylate metabolism|Carbon fixation pathways in prokaryotes
rxn01480_c0	-	Cytosol_0	(Saccharopolyspora_rosea.CDS.1186 or (Saccharopolyspora_rosea.CDS.4240 or Saccharopolyspora_rosea.CDS.5432 or Saccharopolyspora_rosea.CDS.1635 or Saccharopolyspora_rosea.CDS.1720 or Saccharopolyspora_rosea.CDS.1592))	3-Hydroxy-2-methylpropanoate:NAD+ oxidoreductase_c0		5.22		(1) cpd00003[c0] + (1) cpd00876[c0] <-> (1) cpd00004[c0] + (1) cpd00067[c0] + (1) cpd00287[c0]	(1) NAD_c0[c0] + (1) 3-Hydroxyisobutyrate_c0[c0] <-> (1) NADH_c0[c0] + (1) H+_c0[c0] + (1) 3-Oxo-2-methylpropanoate_c0[c0]	rxn01480	HIBD	R02047
rxn01200_c0	-	Cytosol_0	((Saccharopolyspora_rosea.CDS.4302 or Saccharopolyspora_rosea.CDS.4600) or Saccharopolyspora_rosea.CDS.4932 or Saccharopolyspora_rosea.CDS.4933)	Sedoheptulose-7-phosphate:D-glyceraldehyde-3-phosphate glycolaldehyde transferase_c0		-2.08		(1) cpd00102[c0] + (1) cpd00238[c0] <-> (1) cpd00101[c0] + (1) cpd00198[c0]	(1) Glyceraldehyde3-phosphate_c0[c0] + (1) Sedoheptulose7-phosphate_c0[c0] <-> (1) ribose-5-phosphate_c0[c0] + (1) D-Xylulose5-phosphate_c0[c0]	rxn01200		R01641	Pentose phosphate pathway|Carbon fixation in photosynthetic organisms	Autotrophic-CO2-Fixation|Biosynthesis|C1-COMPOUNDS|CALVIN-PWY|CARBO-BIOSYNTHESIS|CO2-Fixation|Carbohydrates-Biosynthesis|Carbohydrates-Degradation|Degradation|Energy-Metabolism|Fermentation|Formaldehyde-Assimilation|NONOXIPENT-PWY|P124-PWY|P185-PWY|P21-PWY|PENTOSE-P-PWY|PHOTOALL-PWY|Pentose-Phosphate-Cycle|Photosynthesis|Sugars-And-Polysaccharides|Xylose-Degradation
rxn01241_c0	-	Cytosol_0	(Saccharopolyspora_rosea.CDS.2087 or Saccharopolyspora_rosea.CDS.4873 or Saccharopolyspora_rosea.CDS.1452)	Dihydrolipoamide:NAD+ oxidoreductase_c0		1.55		(1) cpd00003[c0] + (1) cpd00449[c0] <-> (1) cpd00004[c0] + (1) cpd00067[c0] + (1) cpd00213[c0]	(1) NAD_c0[c0] + (1) Dihydrolipoamide_c0[c0] <-> (1) NADH_c0[c0] + (1) H+_c0[c0] + (1) Lipoamide_c0[c0]	rxn01241	PDHc	R01698
rxn00288_c0	>	Cytosol_0	(Saccharopolyspora_rosea.CDS.5636 or Saccharopolyspora_rosea.CDS.5637)	Succinate:(acceptor) oxidoreductase_c0		5.68		(1) cpd00015[c0] + (1) cpd00036[c0] + (1) cpd00067[c0] -> (1) cpd00106[c0] + (1) cpd00982[c0]	(1) FAD_c0[c0] + (1) Succinate_c0[c0] + (1) H+_c0[c0] -> (1) Fumarate_c0[c0] + (1) FADH2_c0[c0]	rxn00288	FRD	R00408	Butanoate metabolism|Carbon fixation pathways in prokaryotes
rxn00763_c0	-	Cytosol_0	(Saccharopolyspora_rosea.CDS.4412 or Saccharopolyspora_rosea.CDS.2575 or Saccharopolyspora_rosea.CDS.1137 or Saccharopolyspora_rosea.CDS.2916 or Saccharopolyspora_rosea.CDS.1636 or Saccharopolyspora_rosea.CDS.1849 or Saccharopolyspora_rosea.CDS.5166 or Saccharopolyspora_rosea.CDS.4812 or Saccharopolyspora_rosea.CDS.60)	Glycerol:NAD+ oxidoreductase_c0		5.22		(1) cpd00003[c0] + (1) cpd00100[c0] <-> (1) cpd00004[c0] + (1) cpd00067[c0] + (1) cpd00448[c0]	(1) NAD_c0[c0] + (1) Glycerol_c0[c0] <-> (1) NADH_c0[c0] + (1) H+_c0[c0] + (1) D-Glyceraldehyde_c0[c0]	rxn00763	ALCD19	R01036	Glycerolipid metabolism	Biosynthesis|Cell-Structure-Biosynthesis
rxn01275_c0	>	Cytosol_0	Saccharopolyspora_rosea.CDS.229	ATP:D-Gluconate 6-phosphotransferase_c0	2.7.1.12	-14.03		(1) cpd00002[c0] + (1) cpd00222[c0] -> (1) cpd00008[c0] + (1) cpd00067[c0] + (1) cpd00284[c0]	(1) ATP_c0[c0] + (1) GLCN_c0[c0] -> (1) ADP_c0[c0] + (1) H+_c0[c0] + (1) 6-Phospho-D-gluconate_c0[c0]	rxn01275	GNK	R01737	Pentose phosphate pathway	Biosynthesis|CARBO-BIOSYNTHESIS|CARBOXYLATES-DEG|Carbohydrates-Biosynthesis|Degradation|GLUCONSUPER-PWY|IDNCAT-PWY|KETOGLUCONMET-PWY|SECONDARY-METABOLITE-DEGRADATION|SUGAR-ACIDS-DEG|Sorbitol-Biosynthesis|Sugar-Alcohols-Biosynthesis|Sugar-Derivatives
rxn08656_c0	>	Cytosol_0	(Saccharopolyspora_rosea.CDS.5437 and Saccharopolyspora_rosea.CDS.5436 and Saccharopolyspora_rosea.CDS.5438)	Glycolate oxidase_c0		154.69		(1) cpd00139[c0] + (1) cpd15500[c0] -> (1) cpd00040[c0] + (1) cpd15499[c0]	(1) Glycolate_c0[c0] + (1) Menaquinone 8_c0[c0] -> (1) Glyoxalate_c0[c0] + (1) Menaquinol 8_c0[c0]	rxn08656	GLYCTO3
rxn00122_c0	>	Cytosol_0	Saccharopolyspora_rosea.CDS.5056	ATP:FMN adenylyltransferase_c0	2.7.7.2	1.07		(1) cpd00002[c0] + (1) cpd00050[c0] -> (1) cpd00012[c0] + (1) cpd00015[c0]	(1) ATP_c0[c0] + (1) FMN_c0[c0] -> (1) PPi_c0[c0] + (1) FAD_c0[c0]	rxn00122	FAD1	R00161	Riboflavin metabolism	Biosynthesis|Cofactor-Biosynthesis|Flavin-Biosynthesis|PWY66-366|RIBOSYN2-PWY|Vitamin-Biosynthesis
rxn08179_c0	>	Cytosol_0	Saccharopolyspora_rosea.CDS.4042	Biotin sulfoxide reductase_c0				(1) cpd00005[c0] + (1) cpd00067[c0] + (1) cpd15414[c0] -> (1) cpd00001[c0] + (1) cpd00006[c0] + (1) cpd00104[c0]	(1) NADPH_c0[c0] + (1) H+_c0[c0] + (1) d-biotin d-sulfoxide_c0[c0] -> (1) H2O_c0[c0] + (1) NADP_c0[c0] + (1) BIOT_c0[c0]	rxn08179	BSORy
rxn05468_c0	>	Cytosol_0	Unknown	TRANS-RXNAVI-26568.ce_c0		0		(1) cpd00007[e0] -> (1) cpd00007[c0]	(1) O2_e0[e0] -> (1) O2_c0[c0]	rxn05468	O2t
rxn00974_c0	-	Cytosol_0	(Saccharopolyspora_rosea.CDS.3078 or Saccharopolyspora_rosea.CDS.3137)	citrate hydro-lyase (cis-aconitate-forming)_c0		1.47		(1) cpd00137[c0] <-> (1) cpd00001[c0] + (1) cpd00331[c0]	(1) Citrate_c0[c0] <-> (1) H2O_c0[c0] + (1) cis-Aconitate_c0[c0]	rxn00974	ACONTa	R01325	Citrate cycle (TCA cycle)|Glyoxylate and dicarboxylate metabolism|Carbon fixation pathways in prokaryotes	ANAEROBIC-RESPIRATION|ANARESP1-PWY|Amino-Acid-Biosynthesis|Autotrophic-CO2-Fixation|Biosynthesis|C1-COMPOUNDS|CO2-Fixation|Carbohydrates-Biosynthesis|Degradation|Energy-Metabolism|FERMENTATION-PWY|Fermentation|GLUTAMINE-SYN|GLYCOLYSIS-TCA-GLYOX-BYPASS|GLYCOLYSIS-VARIANTS|GLYOXYLATE-BYPASS|IND-AMINO-ACID-SYN|P105-PWY|P23-PWY|REDCITCYC|Reductive-TCA-Cycles|Respiration|TCA|TCA-GLYOX-BYPASS|TCA-VARIA…
rxn00256_c0	<	Cytosol_0	(Saccharopolyspora_rosea.CDS.557 or Saccharopolyspora_rosea.CDS.573)	acetyl-CoA:oxaloacetate C-acetyltransferase (thioester-hydrolysing)_c0	2.3.3.3|4.1.3.7	8.93		(1) cpd00010[c0] + (1) cpd00067[c0] + (1) cpd00137[c0] <- (1) cpd00001[c0] + (1) cpd00022[c0] + (1) cpd00032[c0]	(1) CoA_c0[c0] + (1) H+_c0[c0] + (1) Citrate_c0[c0] <- (1) H2O_c0[c0] + (1) Acetyl-CoA_c0[c0] + (1) Oxaloacetate_c0[c0]	rxn00256	CIT2	R00351	Citrate cycle (TCA cycle)|Glyoxylate and dicarboxylate metabolism	ANAEROBIC-RESPIRATION|ANARESP1-PWY|Amino-Acid-Biosynthesis|Biosynthesis|Carbohydrates-Biosynthesis|Energy-Metabolism|FERMENTATION-PWY|Fermentation|GLUTAMINE-SYN|GLYCOLYSIS-TCA-GLYOX-BYPASS|GLYCOLYSIS-VARIANTS|GLYOXYLATE-BYPASS|IND-AMINO-ACID-SYN|P105-PWY|REDCITCYC|Respiration|TCA|TCA-GLYOX-BYPASS|TCA-VARIANTS
rxn02167_c0	>	Cytosol_0	(Saccharopolyspora_rosea.CDS.4219 or Saccharopolyspora_rosea.CDS.1842 or Saccharopolyspora_rosea.CDS.1592 or Saccharopolyspora_rosea.CDS.5288 or Saccharopolyspora_rosea.CDS.4218 or Saccharopolyspora_rosea.CDS.1722 or Saccharopolyspora_rosea.CDS.4240 or Saccharopolyspora_rosea.CDS.4572 or Saccharopolyspora_rosea.CDS.4212 or Saccharopolyspora_rosea.CDS.4211 or Saccharopolyspora_rosea.CDS.817 or Sac…	(S)-3-Hydroxybutanoyl-CoA hydro-lyase_c0		2.16		(1) cpd00842[c0] -> (1) cpd00001[c0] + (1) cpd00650[c0]	(1) (S) -3-Hydroxybutyryl-CoA_c0[c0] -> (1) H2O_c0[c0] + (1) Crotonyl-CoA_c0[c0]	rxn02167	ECOAH1	R03026	Fatty acid degradation|Lysine degradation|Benzoate degradation|Tryptophan metabolism|Aminobenzoate degradation|Butanoate metabolism|Carbon fixation pathways in prokaryotes	AROMATIC-COMPOUNDS-DEGRADATION|Amino-Acid-Degradation|Autotrophic-CO2-Fixation|C1-COMPOUNDS|CARBOXYLATES-DEG|CENTFERM-PWY|CO2-Fixation|Degradation|Energy-Metabolism|Fermentation|GALLATE-DEG|GLUDEG-II-PWY|GLUTAMATE-DEG|P3-PWY|Pyruvate-Degradation|TOLUENE-DEG|TRYPTOPHAN-DEG|TRYPTOPHAN-DEGRADATION-1
rxn00441_c0	>	Cytosol_0	Saccharopolyspora_rosea.CDS.5456	R00621_c0		-6.87		(1) cpd00024[c0] + (1) cpd00056[c0] + (1) cpd00067[c0] -> (1) cpd00011[c0] + (1) cpd03189[c0]	(1) 2-Oxoglutarate_c0[c0] + (1) TPP_c0[c0] + (1) H+_c0[c0] -> (1) CO2_c0[c0] + (1) 3-Carboxy-1-hydroxypropyl-ThPP_c0[c0]	rxn00441		R00621	Citrate cycle (TCA cycle)
rxn03250_c0	-	Cytosol_0	(Saccharopolyspora_rosea.CDS.4211 or Saccharopolyspora_rosea.CDS.4212 or Saccharopolyspora_rosea.CDS.817 or Saccharopolyspora_rosea.CDS.4244 or Saccharopolyspora_rosea.CDS.2899 or Saccharopolyspora_rosea.CDS.1792 or Saccharopolyspora_rosea.CDS.4219 or Saccharopolyspora_rosea.CDS.1842 or Saccharopolyspora_rosea.CDS.1592 or Saccharopolyspora_rosea.CDS.5288 or Saccharopolyspora_rosea.CDS.1722 or Sac…	(S)-Hydroxyhexanoyl-CoA hydro-lyase_c0		2.16		(1) cpd03122[c0] <-> (1) cpd00001[c0] + (1) cpd03125[c0]	(1) (S) -Hydroxyhexanoyl-CoA_c0[c0] <-> (1) H2O_c0[c0] + (1) (2E) -Hexenoyl-CoA_c0[c0]	rxn03250	ECOAH2	R04749	Fatty acid elongation|Fatty acid degradation	Energy-Metabolism|Fermentation
rxn05937_c0	>	Cytosol_0	(Saccharopolyspora_rosea.CDS.4762 or Saccharopolyspora_rosea.CDS.2481)	Ferredoxin:NADP+ oxidoreductase_c0		14.8		(1) cpd00006[c0] + (1) cpd00067[c0] + (1) cpd11620[c0] -> (1) cpd00005[c0] + (1) cpd11621[c0]	(1) NADP_c0[c0] + (1) H+_c0[c0] + (1) Reducedferredoxin_c0[c0] -> (1) NADPH_c0[c0] + (1) Oxidizedferredoxin_c0[c0]	rxn05937	FRDO
rxn00224_c0	-	Cytosol_0	(Saccharopolyspora_rosea.CDS.2677 or Saccharopolyspora_rosea.CDS.617 or Saccharopolyspora_rosea.CDS.2391)	protoheme ferro-lyase (protoporphyrin-forming)_c0				(1) cpd01476[c0] + (1) cpd10515[c0] <-> (1) cpd00028[c0] + (2) cpd00067[c0]	(1) Protoporphyrin_c0[c0] + (1) Fe2+_c0[c0] <-> (1) Heme_c0[c0] + (2) H+_c0[c0]	rxn00224	FCLT	R00310	Porphyrin and chlorophyll metabolism	Biosynthesis|Cofactor-Biosynthesis|HEME-BIOSYNTHESIS-II|HEME-SYN|HEMESYN2-PWY|PWY0-1415|Porphyrin-Compounds-Biosynthesis
rxn00604_c0	>	Cytosol_0	(Saccharopolyspora_rosea.CDS.3762 or Saccharopolyspora_rosea.CDS.4603 or Saccharopolyspora_rosea.CDS.3758)	D-glucose-6-phosphate:NADP+ 1-oxidoreductase_c0		-2		(1) cpd00006[c0] + (1) cpd00079[c0] -> (1) cpd00005[c0] + (1) cpd00067[c0] + (1) cpd00911[c0]	(1) NADP_c0[c0] + (1) D-glucose-6-phosphate_c0[c0] -> (1) NADPH_c0[c0] + (1) H+_c0[c0] + (1) 6-phospho-D-glucono-1-5-lactone_c0[c0]	rxn00604	G6PDH	R00835
rxn05467_c0	-	Cytosol_0	Unknown	CO2 transporter via diffusion_c0		0		(1) cpd00011[e0] <-> (1) cpd00011[c0]	(1) CO2_e0[e0] <-> (1) CO2_c0[c0]	rxn05467	CO2t
rxn00330_c0	<	Cytosol_0	Saccharopolyspora_rosea.CDS.5832	acetyl-CoA:glyoxylate C-acetyltransferase (thioester-hydrolysing, carboxymethyl-forming)_c0		8.97		(1) cpd00010[c0] + (1) cpd00067[c0] + (1) cpd00130[c0] <- (1) cpd00001[c0] + (1) cpd00022[c0] + (1) cpd00040[c0]	(1) CoA_c0[c0] + (1) H+_c0[c0] + (1) L-Malate_c0[c0] <- (1) H2O_c0[c0] + (1) Acetyl-CoA_c0[c0] + (1) Glyoxalate_c0[c0]	rxn00330	DAL7	R00472	Pyruvate metabolism|Glyoxylate and dicarboxylate metabolism	Alcohol-Degradation|CARBOXYLATES-DEG|Degradation|Energy-Metabolism|GLYCOL-GLYOXDEG-PWY|GLYCOLYSIS-TCA-GLYOX-BYPASS|GLYCOLYSIS-VARIANTS|GLYOXDEG-PWY|GLYOXYLATE-BYPASS|Glycolate-Degradation|P105-PWY|TCA-GLYOX-BYPASS|TCA-VARIANTS
rxn14427_c0	>	Cytosol_0	(Saccharopolyspora_rosea.CDS.3085 or Saccharopolyspora_rosea.CDS.3088 or (Saccharopolyspora_rosea.CDS.3087 or Saccharopolyspora_rosea.CDS.3086))	Nitrate reductase cytochrome-c type (2 protons translocated)_c0				(3) cpd00067[e0] + (1) cpd00209[c0] + (1) cpd18074[c0] -> (1) cpd00001[c0] + (1) cpd00075[c0] + (1) cpd18072[c0]	(3) H+_e0[e0] + (1) Nitrate_c0[c0] + (1) Cytochrome-C-red_c0[c0] -> (1) H2O_c0[c0] + (1) Nitrite_c0[c0] + (1) Cytochrome-C-ox_c0[c0]	rxn14427
rxn02201_c0	>	Cytosol_0	(Saccharopolyspora_rosea.CDS.322 or Saccharopolyspora_rosea.CDS.324)	2-amino-4-hydroxy-6-hydroxymethyl-7,8-dihydropteridine-diphosphate:4-aminobenzoate 2-amino-4-hydroxydihydropteridine-6-methenyltransferase_c0		-32.19		(1) cpd00443[c0] + (1) cpd02920[c0] -> (1) cpd00012[c0] + (1) cpd00067[c0] + (1) cpd00683[c0]	(1) ABEE_c0[c0] + (1) 2-Amino-4-hydroxy-6-hydroxymethyl-7-8-dihydropteridinediphosphate_c0[c0] -> (1) PPi_c0[c0] + (1) H+_c0[c0] + (1) Dihydropteroate_c0[c0]	rxn02201	DHPS2	R03067	Folate biosynthesis	ALL-CHORISMATE-PWY|Biosynthesis|Cofactor-Biosynthesis|FOLSYN-PWY|Folate-Biosynthesis|Vitamin-Biosynthesis
rxn07431_c0	-	Cytosol_0	((Saccharopolyspora_rosea.CDS.4007 or Saccharopolyspora_rosea.CDS.6233) and (Saccharopolyspora_rosea.CDS.4006 or Saccharopolyspora_rosea.CDS.6234))	R07600_c0		-2.81		(1) cpd00213[c0] + (1) cpd14700[c0] <-> (1) cpd00056[c0] + (1) cpd02700[c0]	(1) Lipoamide_c0[c0] + (1) 2-Methyl-1-hydroxypropyl-TPP_c0[c0] <-> (1) TPP_c0[c0] + (1) S-(2-Methylpropionyl) -dihydrolipoamide_c0[c0]	rxn07431		R07600	Valine, leucine and isoleucine degradation
rxn00836_c0	<	Cytosol_0	Saccharopolyspora_rosea.CDS.319	IMP:diphosphate phospho-D-ribosyltransferase_c0		12.54		(1) cpd00012[c0] + (1) cpd00067[c0] + (1) cpd00114[c0] <- (1) cpd00103[c0] + (1) cpd00226[c0]	(1) PPi_c0[c0] + (1) H+_c0[c0] + (1) IMP_c0[c0] <- (1) PRPP_c0[c0] + (1) HYXN_c0[c0]	rxn00836	HPT1_1	R01132	Purine metabolism	Adenine-Adenosine-Salvage|Biosynthesis|Nucleotide-Biosynthesis|PUR-NUC-SYN|Purine-Nucleotides-Salvage
rxn00364_c0	-	Cytosol_0	Saccharopolyspora_rosea.CDS.1946	ATP:CMP phosphotransferase_c0		9.53		(1) cpd00002[c0] + (1) cpd00046[c0] + (1) cpd00067[c0] <-> (1) cpd00008[c0] + (1) cpd00096[c0]	(1) ATP_c0[c0] + (1) CMP_c0[c0] + (1) H+_c0[c0] <-> (1) ADP_c0[c0] + (1) CDP_c0[c0]	rxn00364	CYTK1	R00512	Pyrimidine metabolism	Biosynthesis|Metabolic-Clusters|Nucleotide-Biosynthesis|P1-PWY|PRPP-PWY|PUR-NUC-SYN|PWY0-162|PWY0-163|PYR-NUC-SYN|Purine-Nucleotides-Salvage|Pyrimidine-De-Novo-Biosyn|Pyrimidine-Nucleotide-Salvage
rxn03408_c0	-	Cytosol_0	Saccharopolyspora_rosea.CDS.4997	UDP-N-acetyl-D-glucosamine:undecaprenyl-diphospho-N-acetylmuramoyl-L-alanyl-gamma-D-glutamyl-meso-2,6-diaminopimeloyl-D-alanyl-D-alanine 4-beta-N-acetylglucosaminlytransferase_c0		-1.7		(1) cpd00037[c0] + (1) cpd03494[c0] <-> (1) cpd00014[c0] + (1) cpd03495[c0]	(1) UDP-N-acetylglucosamine_c0[c0] + (1) Undecaprenyl-diphospho-N-acetylmuramoyl-L-alanyl-D-glutamyl-meso-2-6-diaminopimeloyl-D-alanyl-D-alanine_c0[c0] <-> (1) UDP_c0[c0] + (1) Undecaprenyl-diphospho-N-acetylmuramoyl--N-acetylglucosamine-L-ala-D-glu-meso-2-6-diaminopimeloyl-D-ala-D-ala_c0[c0]	rxn03408		R05032	Peptidoglycan biosynthesis
rxn02177_c0	>	Cytosol_0	(Saccharopolyspora_rosea.CDS.1802 or Saccharopolyspora_rosea.CDS.4127 or (Saccharopolyspora_rosea.CDS.4128 or Saccharopolyspora_rosea.CDS.4127))	Isochorismate pyruvate-hydrolase_c0		-12.22		(1) cpd00001[c0] + (1) cpd00658[c0] -> (1) cpd00020[c0] + (1) cpd02566[c0]	(1) H2O_c0[c0] + (1) Isochorismate_c0[c0] -> (1) Pyruvate_c0[c0] + (1) 2,3-Dihydroxy-2,3-dihydrobenzoate_c0[c0]	rxn02177		R03037	Biosynthesis of siderophore group nonribosomal peptides	ALL-CHORISMATE-PWY|AROMATIC-COMPOUNDS-BIOSYN|Biosynthesis|ENTBACSYN-PWY|Siderophores-Biosynthesis
rxn05250_c0	>	Cytosol_0	(Saccharopolyspora_rosea.CDS.2918 or Saccharopolyspora_rosea.CDS.3600 or Saccharopolyspora_rosea.CDS.4214 or Saccharopolyspora_rosea.CDS.524 or Saccharopolyspora_rosea.CDS.1488 or Saccharopolyspora_rosea.CDS.2103 or Saccharopolyspora_rosea.CDS.5445 or Saccharopolyspora_rosea.CDS.1843 or Saccharopolyspora_rosea.CDS.3040 or Saccharopolyspora_rosea.CDS.2190 or Saccharopolyspora_rosea.CDS.1846 or Sac…	FACOAL160(ISO)_c0		-4.296		(1) cpd00002[c0] + (1) cpd00010[c0] + (1) cpd11440[c0] -> (1) cpd00012[c0] + (1) cpd00018[c0] + (1) cpd11441[c0]	(1) ATP_c0[c0] + (1) CoA_c0[c0] + (1) fa6_c0[c0] -> (1) PPi_c0[c0] + (1) AMP_c0[c0] + (1) fa6coa_c0[c0]	rxn05250
rxn00646_c0	>	Cytosol_0	Saccharopolyspora_rosea.CDS.4104	L-glutamate:L-cysteine gamma-ligase (ADP-forming)_c0		-6.35		(1) cpd00002[c0] + (1) cpd00023[c0] + (1) cpd00084[c0] -> (1) cpd00008[c0] + (1) cpd00009[c0] + (1) cpd00067[c0] + (1) cpd00506[c0]	(1) ATP_c0[c0] + (1) L-Glutamate_c0[c0] + (1) L-Cysteine_c0[c0] -> (1) ADP_c0[c0] + (1) Phosphate_c0[c0] + (1) H+_c0[c0] + (1) gamma-Glutamylcysteine_c0[c0]	rxn00646	GLUCYS	R00894	Glutathione metabolism	Biosynthesis|Cofactor-Biosynthesis|GLUTATHIONESYN-PWY|Other-biosynthesis|Reductants
rxn05440_c0	>	Cytosol_0	Saccharopolyspora_rosea.CDS.3099	7-methyl-trans-oct-2-enoyl-ACP:NAD+ oxidoreductase (A-specific)_c0		-16.55		(1) cpd00004[c0] + (1) cpd00067[c0] + (1) cpd11527[c0] -> (1) cpd00003[c0] + (1) cpd11528[c0]	(1) NADH_c0[c0] + (1) H+_c0[c0] + (1) 7-methyl-trans-oct-2-enoyl-ACP_c0[c0] -> (1) NAD_c0[c0] + (1) 7-methyl-octanoyl-ACP_c0[c0]	rxn05440
rxn02360_c0	-	Cytosol_0	Saccharopolyspora_rosea.CDS.2492	trans-4-Hydroxy-L-proline 2-epimerase_c0	5.1.1.8	0		(1) cpd00851[c0] <-> (1) cpd02175[c0]	(1) trans-4-Hydroxy-L-proline_c0[c0] <-> (1) cis-4-Hydroxy-D-proline_c0[c0]	rxn02360		R03296	Arginine and proline metabolism	4-Hydroxyproline-Degradation|Amino-Acid-Degradation|Degradation
rxn00022_c0	>	Cytosol_0	(Saccharopolyspora_rosea.CDS.3310 or Saccharopolyspora_rosea.CDS.5330 or Saccharopolyspora_rosea.CDS.1089)	maltose glucohydrolase_c0		-3.11		(1) cpd00001[c0] + (1) cpd00179[c0] -> (2) cpd00027[c0]	(1) H2O_c0[c0] + (1) Maltose_c0[c0] -> (2) D-Glucose_c0[c0]	rxn00022		R00028	Starch and sucrose metabolism
rxn05667_c0	-	Cytosol_0	Saccharopolyspora_rosea.CDS.1914	TRANS-RXN4LZ-7041.ce_c0		0		(1) cpd00073[e0] <-> (1) cpd00073[c0]	(1) Urea_e0[e0] <-> (1) Urea_c0[c0]	rxn05667	UREAt
rxn02000_c0	-	Cytosol_0	Saccharopolyspora_rosea.CDS.5481	dTDP-4-dehydro-6-deoxy-D-glucose 3,5-epimerase_c0		0		(1) cpd00521[c0] <-> (1) cpd00522[c0]	(1) dTDP-4-oxo-6-deoxy-D-glucose_c0[c0] <-> (1) dTDP-4-oxo-L-rhamnose_c0[c0]	rxn02000	TDPDRE	R06514	Streptomycin biosynthesis|Polyketide sugar unit biosynthesis
rxn05457_c0	-	Cytosol_0	Saccharopolyspora_rosea.CDS.1265	[Acyl-carrier-protein] acetyltransferase_c0		0		(1) cpd00010[c0] + (1) cpd11466[c0] <-> (1) cpd01695[c0] + (1) cpd11493[c0]	(1) CoA_c0[c0] + (1) Myristoyl-ACP_c0[c0] <-> (1) Myristoyl-CoA_c0[c0] + (1) ACP_c0[c0]	rxn05457	FAS1_6_c
rxn13783_c0	>	Cytosol_0	((Saccharopolyspora_rosea.CDS.303 and (Saccharopolyspora_rosea.CDS.4275 or Saccharopolyspora_rosea.CDS.756 or Saccharopolyspora_rosea.CDS.1602) and Saccharopolyspora_rosea.CDS.205 and Saccharopolyspora_rosea.CDS.1 and Saccharopolyspora_rosea.CDS.7 and Saccharopolyspora_rosea.CDS.1941 and Saccharopolyspora_rosea.CDS.6305 and Saccharopolyspora_rosea.CDS.4960 and Saccharopolyspora_rosea.CDS.1942 and…	DNA replication_c0				-> (1) cpd17042[c0]	-> (1) DNA replication_c0[c0]	rxn13783
rxn01358_c0	-	Cytosol_0	(Saccharopolyspora_rosea.CDS.2584 or Saccharopolyspora_rosea.CDS.5610)	inosine:phosphate alpha-D-ribosyltransferase_c0		-7.95		(1) cpd00009[c0] + (1) cpd00246[c0] <-> (1) cpd00226[c0] + (1) cpd00475[c0]	(1) Phosphate_c0[c0] + (1) Inosine_c0[c0] <-> (1) HYXN_c0[c0] + (1) Ribose 1-phosphate_c0[c0]	rxn01358	PNP1_6	R01863	Purine metabolism	Adenine-Adenosine-Salvage|Adenosine-Nucleotides-Degradation|Biosynthesis|Degradation|NUCLEO-DEG|Nucleotide-Biosynthesis|PUR-NUC-SYN|PWY0-1296|Purine-Degradation|Purine-Nucleotides-Salvage|SALVADEHYPOX-PWY
rxn03433_c0	>	Cytosol_0	Saccharopolyspora_rosea.CDS.1185	(S)-3-Hydroxyisobutyryl-CoA hydrolase_c0		-5.76		(1) cpd00001[c0] + (1) cpd03572[c0] -> (1) cpd00010[c0] + (1) cpd00067[c0] + (1) cpd00876[c0]	(1) H2O_c0[c0] + (1) (S) -3-Hydroxyisobutyryl-CoA_c0[c0] -> (1) CoA_c0[c0] + (1) H+_c0[c0] + (1) 3-Hydroxyisobutyrate_c0[c0]	rxn03433	3HBCOAHL	R05064	Valine, leucine and isoleucine degradation
rxn10231_c0	>	Cytosol_0	Saccharopolyspora_rosea.CDS.418	isohexadecanoyl-CDPdiacylglycerol-serine O-phosphatidyltransferase_c0		-15.04		(1) cpd00054[c0] + (1) cpd15688[c0] -> (1) cpd00046[c0] + (2) cpd00067[c0] + (1) cpd15694[c0]	(1) L-Serine_c0[c0] + (1) CDP-1,2-diisohexadecanoylglycerol_c0[c0] -> (1) CMP_c0[c0] + (2) H+_c0[c0] + (1) Diisohexadecanoylphosphatidylserine_c0[c0]	rxn10231
rxn01867_c0	>	Cytosol_0	Saccharopolyspora_rosea.CDS.1747	p-cumic alcohol:NAD+ oxidoreductase_c0		-9.8		(1) cpd00001[c0] + (1) cpd00003[c0] + (1) cpd00447[c0] -> (1) cpd00004[c0] + (2) cpd00067[c0] + (1) cpd00540[c0]	(1) H2O_c0[c0] + (1) NAD_c0[c0] + (1) Betaine aldehyde_c0[c0] -> (1) NADH_c0[c0] + (2) H+_c0[c0] + (1) BET_c0[c0]	rxn01867	BADH	R02565	Glycine, serine and threonine metabolism	AMINE-DEG|BETSYN-PWY|Betaine-Biosynthesis|Biosynthesis|CHOLINE-BETAINE-ANA-PWY|Choline-Degradation|Degradation|P542-PWY|PWY1F-353|Polyamine-Biosynthesis
rxn12637_c0	-	Cytosol_0	((Saccharopolyspora_rosea.CDS.3210 or Saccharopolyspora_rosea.CDS.5118 or Saccharopolyspora_rosea.CDS.5878 or Saccharopolyspora_rosea.CDS.3145) or (Saccharopolyspora_rosea.CDS.819 or Saccharopolyspora_rosea.CDS.1455) or Saccharopolyspora_rosea.CDS.4699 or Saccharopolyspora_rosea.CDS.1102)	RXN0-6987.c_c0		-0.46		(1) cpd00001[c0] + (1) cpd11589[c0] <-> (1) cpd00033[c0] + (1) cpd00041[c0]	(1) H2O_c0[c0] + (1) gly-asp-L_c0[c0] <-> (1) Glycine_c0[c0] + (1) L-Aspartate_c0[c0]	rxn12637	AMPEP13
rxn01385_c0	-	Cytosol_0	Saccharopolyspora_rosea.CDS.3630	Xylitol:NAD+ 2-oxidoreductase (D-xylulose-forming)_c0	1.1.1.9	3.81		(1) cpd00003[c0] + (1) cpd00306[c0] <-> (1) cpd00004[c0] + (1) cpd00067[c0] + (1) cpd00259[c0]	(1) NAD_c0[c0] + (1) Xylitol_c0[c0] <-> (1) NADH_c0[c0] + (1) H+_c0[c0] + (1) D-Lyxulose_c0[c0]	rxn01385	XYLTD_D	R01896	Pentose and glucuronate interconversions	Carbohydrates-Degradation|Degradation|LARABITOLUTIL-PWY|SECONDARY-METABOLITE-DEGRADATION|SUGAR-ALCOHOLS-DEG|Sugar-Derivatives|Sugars-And-Polysaccharides
rxn09240_c0	>	Cytosol_0	((Saccharopolyspora_rosea.CDS.2298 or Saccharopolyspora_rosea.CDS.2774 or Saccharopolyspora_rosea.CDS.1205) and (Saccharopolyspora_rosea.CDS.2297 or Saccharopolyspora_rosea.CDS.1204 or Saccharopolyspora_rosea.CDS.2773))	Sulfate adenyltransferase_c0		-3.78		(1) cpd00001[c0] + (1) cpd00002[c0] + (1) cpd00038[c0] + (1) cpd00048[c0] -> (1) cpd00009[c0] + (1) cpd00012[c0] + (1) cpd00031[c0] + (1) cpd00067[c0] + (1) cpd00193[c0]	(1) H2O_c0[c0] + (1) ATP_c0[c0] + (1) GTP_c0[c0] + (1) Sulfate_c0[c0] -> (1) Phosphate_c0[c0] + (1) PPi_c0[c0] + (1) GDP_c0[c0] + (1) H+_c0[c0] + (1) APS_c0[c0]	rxn09240	SADT2
rxn01219_c0	-	Cytosol_0	Saccharopolyspora_rosea.CDS.1946	ATP:dCMP phosphotransferase_c0		9.53		(1) cpd00002[c0] + (1) cpd00067[c0] + (1) cpd00206[c0] <-> (1) cpd00008[c0] + (1) cpd00533[c0]	(1) ATP_c0[c0] + (1) H+_c0[c0] + (1) dCMP_c0[c0] <-> (1) ADP_c0[c0] + (1) dCDP_c0[c0]	rxn01219	CYTK2	R01665	Pyrimidine metabolism
rxn00800_c0	-	Cytosol_0	(Saccharopolyspora_rosea.CDS.6165 or Saccharopolyspora_rosea.CDS.6165)	N6-(1,2-dicarboxyethyl)AMP AMP-lyase (fumarate-forming)_c0		7.34		(1) cpd02375[c0] <-> (1) cpd00018[c0] + (1) cpd00106[c0]	(1) Adenylosuccinate_c0[c0] <-> (1) AMP_c0[c0] + (1) Fumarate_c0[c0]	rxn00800	ADE13_2	R01083	Purine metabolism|Alanine, aspartate and glutamate metabolism	Biosynthesis|DENOVOPURINE2-PWY|Nucleotide-Biosynthesis|PRPP-PWY|PUR-NUC-SYN|Purine-Nucleotide-De-Novo-Biosynthesis
rxn08333_c0	>	Cytosol_0	Saccharopolyspora_rosea.CDS.5976	1,4-dihydroxy-2-naphthoate octaprenyltransferase_c0		10.17		(1) cpd02295[c0] + (1) cpd02557[c0] -> (1) cpd00011[c0] + (1) cpd00012[c0] + (1) cpd15353[c0]	(1) 1-4-Dihydroxy-2-naphthoate_c0[c0] + (1) Farnesylfarnesylgeraniol_c0[c0] -> (1) CO2_c0[c0] + (1) PPi_c0[c0] + (1) 2-Demethylmenaquinol 8_c0[c0]	rxn08333	DHNAOT4			ALL-CHORISMATE-PWY|Biosynthesis|Cofactor-Biosynthesis|Demethylmenaquinol-8-Biosynthesis|Demethylmenaquinone-Biosynthesis|Menaquinone-Biosynthesis|Quinone-Biosynthesis
rxn01705_c0	-	Cytosol_0	Saccharopolyspora_rosea.CDS.4563	dCTP:cytidine 5'-phosphotransferase_c0		-14.03		(1) cpd00356[c0] + (1) cpd00367[c0] <-> (1) cpd00046[c0] + (1) cpd00067[c0] + (1) cpd00533[c0]	(1) dCTP_c0[c0] + (1) Cytidine_c0[c0] <-> (1) CMP_c0[c0] + (1) H+_c0[c0] + (1) dCDP_c0[c0]	rxn01705		R02371	Pyrimidine metabolism
rxn09177_c0	>	Cytosol_0	Saccharopolyspora_rosea.CDS.4660	(R)-4'-Phosphopantothenate:L-cysteine ligase_c0		-26.84		(1) cpd00052[c0] + (1) cpd00084[c0] + (1) cpd02201[c0] -> (1) cpd00012[c0] + (1) cpd00046[c0] + (2) cpd00067[c0] + (1) cpd02666[c0]	(1) CTP_c0[c0] + (1) L-Cysteine_c0[c0] + (1) 4-phosphopantothenate_c0[c0] -> (1) PPi_c0[c0] + (1) CMP_c0[c0] + (2) H+_c0[c0] + (1) (R) -4'-Phosphopantothenoyl-L-cysteine_c0[c0]	rxn09177	PPNCL2	R04231	Pantothenate and CoA biosynthesis	Biosynthesis|COA-PWY|CoA-Biosynthesis|Cofactor-Biosynthesis|PANTOSYN-PWY|Vitamin-Biosynthesis
rxn00211_c0	-	Cytosol_0	(Saccharopolyspora_rosea.CDS.3717 or Saccharopolyspora_rosea.CDS.64 or Saccharopolyspora_rosea.CDS.3927)	UDP-glucose:NAD+ 6-oxidoreductase_c0		-4.58		(1) cpd00001[c0] + (2) cpd00003[c0] + (1) cpd00026[c0] <-> (2) cpd00004[c0] + (3) cpd00067[c0] + (1) cpd00144[c0]	(1) H2O_c0[c0] + (2) NAD_c0[c0] + (1) UDP-glucose_c0[c0] <-> (2) NADH_c0[c0] + (3) H+_c0[c0] + (1) UDPglucuronate_c0[c0]	rxn00211	UDPGD	R00286	Pentose and glucuronate interconversions|Ascorbate and aldarate metabolism|Starch and sucrose metabolism|Amino sugar and nucleotide sugar metabolism	Activation-Inactivation-Interconversion|Ascorbate-Biosynthesis|Biosynthesis|CARBO-BIOSYNTHESIS|COLANSYN-PWY|Carbohydrates-Biosynthesis|Carbohydrates-Degradation|Cell-Structure-Biosynthesis|Cofactor-Biosynthesis|Degradation|GALACTOSE-DEGRADATION|Interconversion|PWY3DJ-35471|SUGAR-NUCLEOTIDES|Sugars-And-Polysaccharides|Vitamin-Biosynthesis
rxn00179_c0	>	Cytosol_0	Saccharopolyspora_rosea.CDS.1150	ATP:L-glutamate 5-phosphotransferase_c0		-6.9		(1) cpd00002[c0] + (1) cpd00023[c0] -> (1) cpd00008[c0] + (1) cpd02097[c0]	(1) ATP_c0[c0] + (1) L-Glutamate_c0[c0] -> (1) ADP_c0[c0] + (1) L-Glutamyl 5-phosphate_c0[c0]	rxn00179	GLU5K	R00239	Arginine and proline metabolism	Amino-Acid-Biosynthesis|Biosynthesis|CITRULBIO-PWY|Citrulline-Biosynthesis|IND-AMINO-ACID-SYN|Other-Amino-Acid-Biosynthesis|PROLINE-SYN|PROSYN-PWY
rxn02945_c0	>	Cytosol_0	(Saccharopolyspora_rosea.CDS.3261 or Saccharopolyspora_rosea.CDS.3969)	prephytoene diphosphate:geranylgeranyl-diphosphate geranylgeranyltransferase_c0		-13.19		(1) cpd02168[c0] -> (1) cpd00012[c0] + (1) cpd00067[c0] + (1) cpd03211[c0]	(1) Prephytoene diphosphate_c0[c0] -> (1) PPi_c0[c0] + (1) H+_c0[c0] + (1) 15-cis-Phytoene_c0[c0]	rxn02945		R04218	Carotenoid biosynthesis	Biosynthesis|CAROTENOID-PWY|CAROTENOID-SYN|Lycopene-Biosynthesis|SECONDARY-METABOLITE-BIOSYNTHESIS|TETRATERPENOID-SYN|Terpenoid-Biosynthesis
rxn00587_c0	>	Cytosol_0	(Saccharopolyspora_rosea.CDS.2443 or Saccharopolyspora_rosea.CDS.1986)	Catechol:oxygen 2,3-oxidoreductase (decyclizing)_c0		-72.89		(1) cpd00007[c0] + (1) cpd00077[c0] -> (1) cpd00067[c0] + (1) cpd00518[c0]	(1) O2_c0[c0] + (1) Catechol_c0[c0] -> (1) H+_c0[c0] + (1) 2-Hydroxymuconic semialdehyde_c0[c0]	rxn00587	CAT23DOX	R00816	Benzoate degradation	AROMATIC-COMPOUNDS-DEGRADATION|Benzoate-Degradation|Catechol-Degradation|Degradation|MANDELATE-DEG|P183-PWY|TOLUENE-DEG
rxn01210_c0	>	Cytosol_0	(Saccharopolyspora_rosea.CDS.1133 and Saccharopolyspora_rosea.CDS.1133)	10-Formyltetrahydrofolate:L-glutamate ligase (ADP-forming)_c0		-20.65		(1) cpd00002[c0] + (1) cpd00023[c0] + (1) cpd00201[c0] -> (1) cpd00008[c0] + (1) cpd00009[c0] + (1) cpd00067[c0] + (1) cpd03524[c0]	(1) ATP_c0[c0] + (1) L-Glutamate_c0[c0] + (1) 10-Formyltetrahydrofolate_c0[c0] -> (1) ADP_c0[c0] + (1) Phosphate_c0[c0] + (1) H+_c0[c0] + (1) 10-Formyl-THF-L-glutamate_c0[c0]	rxn01210		R01654
rxn00192_c0	>	Cytosol_0	(Saccharopolyspora_rosea.CDS.1918 or (Saccharopolyspora_rosea.CDS.5031 or Saccharopolyspora_rosea.CDS.5046 or Saccharopolyspora_rosea.CDS.5341 or Saccharopolyspora_rosea.CDS.1437 or Saccharopolyspora_rosea.CDS.3913 or Saccharopolyspora_rosea.CDS.5030 or Saccharopolyspora_rosea.CDS.5343 or Saccharopolyspora_rosea.CDS.5652))	acetyl-CoA:L-glutamate N-acetyltransferase_c0		-5.29		(1) cpd00022[c0] + (1) cpd00023[c0] -> (1) cpd00010[c0] + (1) cpd00067[c0] + (1) cpd00477[c0]	(1) Acetyl-CoA_c0[c0] + (1) L-Glutamate_c0[c0] -> (1) CoA_c0[c0] + (1) H+_c0[c0] + (1) N-Acetyl-L-glutamate_c0[c0]	rxn00192	ACGS	R00259	Arginine and proline metabolism	ARG+POLYAMINE-SYN|ARGININE-SYN|ARGSYN-PWY|ARGSYNBSUB-PWY|Amino-Acid-Biosynthesis|Biosynthesis|GLUTORN-PWY|IND-AMINO-ACID-SYN|Other-Amino-Acid-Biosynthesis|Polyamine-Biosynthesis
rxn01218_c0	>	Cytosol_0	(Saccharopolyspora_rosea.CDS.705 or Saccharopolyspora_rosea.CDS.6017 or Saccharopolyspora_rosea.CDS.4810)	2'-Deoxycytidine 5'-monophosphate phosphohydrolase_c0		7.21		(1) cpd00001[c0] + (1) cpd00206[c0] -> (1) cpd00009[c0] + (1) cpd00654[c0]	(1) H2O_c0[c0] + (1) dCMP_c0[c0] -> (1) Phosphate_c0[c0] + (1) Deoxycytidine_c0[c0]	rxn01218	NTD3	R01664	Pyrimidine metabolism
rxn03360_c0	-	Cytosol_0	(Saccharopolyspora_rosea.CDS.5090 or Saccharopolyspora_rosea.CDS.3574)	5-Hydroxykynurenamine decarboxy-lyase_c0		3.09		(1) cpd00011[c0] + (1) cpd03349[c0] <-> (1) cpd00067[c0] + (1) cpd03362[c0]	(1) CO2_c0[c0] + (1) 5-Hydroxykynurenamine_c0[c0] <-> (1) H+_c0[c0] + (1) 5-Hydroxykynurenine_c0[c0]	rxn03360		R04909	Tryptophan metabolism
rxn00509_c0	>	Cytosol_0	Saccharopolyspora_rosea.CDS.3120	Succinate-semialdehyde:NADP+ oxidoreductase_c0	1.2.1.79	-9.8		(1) cpd00001[c0] + (1) cpd00006[c0] + (1) cpd00199[c0] -> (1) cpd00005[c0] + (1) cpd00036[c0] + (2) cpd00067[c0]	(1) H2O_c0[c0] + (1) NADP_c0[c0] + (1) 4-Oxobutanoate_c0[c0] -> (1) NADPH_c0[c0] + (1) Succinate_c0[c0] + (2) H+_c0[c0]	rxn00509	SSALy	R00714	Alanine, aspartate and glutamate metabolism|Tyrosine metabolism|Butanoate metabolism	3-HYDROXYPHENYLACETATE-DEGRADATION-PWY|4-Aminobutyraye-Degradation|4AMINOBUTMETAB-PWY|AMINE-DEG|ARGDEG-PWY|ARGININE-DEG|AROMATIC-COMPOUNDS-DEGRADATION|Amino-Acid-Degradation|Degradation|Energy-Metabolism|GLUTAMATE-DEG|Nicotine-Degradation|ORNARGDEG-PWY|Other-Degradation|P105-PWY|P181-PWY|PWY3O-210|TCA-VARIANTS
rxn02898_c0	>	Cytosol_0	Saccharopolyspora_rosea.CDS.5974	O-Succinylbenzoyl-CoA 1,4-dihydroxy-2-naphthoate-lyase_c0		-14.27		(1) cpd02021[c0] -> (1) cpd00010[c0] + (1) cpd02295[c0]	(1) Succinylbenzoyl-CoA_c0[c0] -> (1) CoA_c0[c0] + (1) 1-4-Dihydroxy-2-naphthoate_c0[c0]	rxn02898	NPHS	R04150
rxn00962_c0	>	Cytosol_0	(Saccharopolyspora_rosea.CDS.1253 or Saccharopolyspora_rosea.CDS.5108)	4-hydroxybenzoate,NADPH:oxygen oxidoreductase (3-hydroxylating)_c0	1.14.13.2	-95.83		(1) cpd00005[c0] + (1) cpd00007[c0] + (1) cpd00067[c0] + (1) cpd00136[c0] -> (1) cpd00001[c0] + (1) cpd00006[c0] + (1) cpd00197[c0]	(1) NADPH_c0[c0] + (1) O2_c0[c0] + (1) H+_c0[c0] + (1) 4-Hydroxybenzoate_c0[c0] -> (1) H2O_c0[c0] + (1) NADP_c0[c0] + (1) Protocatechuate_c0[c0]	rxn00962	4HBHYOX	R01298	Benzoate degradation	4-HYDROXYMANDELATE-DEGRADATION-PWY|AROMATIC-COMPOUNDS-DEGRADATION|CHLORINATED-COMPOUNDS-DEG|Chloroaromatic-Compounds-Degradation|Chlorobenzoate-Degradation|Degradation|TOLUENE-DEG|TOLUENE-DEG-4-OH-PWY
rxn05654_c0	-	Cytosol_0	(Saccharopolyspora_rosea.CDS.5571 or Saccharopolyspora_rosea.CDS.3426 or Saccharopolyspora_rosea.CDS.4937)	Transport of succinate, extracellular_c0		0		(1) cpd00036[e0] + (1) cpd00067[e0] <-> (1) cpd00036[c0] + (1) cpd00067[c0]	(1) Succinate_e0[e0] + (1) H+_e0[e0] <-> (1) Succinate_c0[c0] + (1) H+_c0[c0]	rxn05654	SUCCt2b
rxn01199_c0	>	Cytosol_0	(Saccharopolyspora_rosea.CDS.1962 or Saccharopolyspora_rosea.CDS.3626)	ATP:D-xylulose 5-phosphotransferase_c0		-14.08		(1) cpd00002[c0] + (1) cpd00259[c0] -> (1) cpd00008[c0] + (1) cpd00067[c0] + (1) cpd00198[c0]	(1) ATP_c0[c0] + (1) D-Lyxulose_c0[c0] -> (1) ADP_c0[c0] + (1) H+_c0[c0] + (1) D-Xylulose5-phosphate_c0[c0]	rxn01199	XKS1	R01639	Pentose and glucuronate interconversions	Carbohydrates-Degradation|DARABITOLUTIL-PWY|Degradation|LARABITOLUTIL-PWY|SECONDARY-METABOLITE-DEGRADATION|SUGAR-ALCOHOLS-DEG|Sugar-Derivatives|Sugars-And-Polysaccharides|XYLCAT-PWY|Xylose-Degradation
rxn05614_c0	>	Cytosol_0	(Saccharopolyspora_rosea.CDS.680 and Saccharopolyspora_rosea.CDS.679)	L-methionine R-oxide transport via ABC system_c0		-6.82		(1) cpd00001[c0] + (1) cpd00002[c0] + (1) cpd11576[e0] -> (1) cpd00008[c0] + (1) cpd00009[c0] + (1) cpd00067[c0] + (1) cpd11576[c0]	(1) H2O_c0[c0] + (1) ATP_c0[c0] + (1) L-methionine R-oxide_e0[e0] -> (1) ADP_c0[c0] + (1) Phosphate_c0[c0] + (1) H+_c0[c0] + (1) L-methionine R-oxide_c0[c0]	rxn05614	METSRabc
rxn00501_c0	-	Cytosol_0	Saccharopolyspora_rosea.CDS.1183	3-Oxopropanoate:NAD+ oxidoreductase (decarboxylating, CoA-acetylating)_c0		-8.95		(1) cpd00003[c0] + (1) cpd00010[c0] + (1) cpd00191[c0] <-> (1) cpd00004[c0] + (1) cpd00011[c0] + (1) cpd00022[c0]	(1) NAD_c0[c0] + (1) CoA_c0[c0] + (1) 3-Oxopropanoate_c0[c0] <-> (1) NADH_c0[c0] + (1) CO2_c0[c0] + (1) Acetyl-CoA_c0[c0]	rxn00501	MMSAD3	R00705	beta-Alanine metabolism|Inositol phosphate metabolism|Propanoate metabolism	Amino-Acid-Degradation|BETA-ALA-DEGRADATION-I-PWY|Beta-Alanine-Degradation|CARBOXYLATES-DEG|Degradation|P562-PWY|SECONDARY-METABOLITE-DEGRADATION|SUGAR-ALCOHOLS-DEG|Sugar-Derivatives
rxn10344_c0	>	Cytosol_0	(Saccharopolyspora_rosea.CDS.3982 or Saccharopolyspora_rosea.CDS.4839 or Saccharopolyspora_rosea.CDS.2261 or Saccharopolyspora_rosea.CDS.3880)	Lead (Pb+2) ABC transporter_c0		-6.817		(1) cpd00001[c0] + (1) cpd00002[c0] + (1) cpd04097[c0] -> (1) cpd00008[c0] + (1) cpd00009[c0] + (1) cpd00067[c0] + (1) cpd04097[e0]	(1) H2O_c0[c0] + (1) ATP_c0[c0] + (1) Pb_c0[c0] -> (1) ADP_c0[c0] + (1) Phosphate_c0[c0] + (1) H+_c0[c0] + (1) Pb_e0[e0]	rxn10344
rxn02320_c0	-	Cytosol_0	(Saccharopolyspora_rosea.CDS.4941 and Saccharopolyspora_rosea.CDS.181)	5-Amino-2-oxopentanoate:2-oxoglutarate aminotransferase_c0		-2.46		(1) cpd00024[c0] + (1) cpd00807[c0] <-> (1) cpd00023[c0] + (1) cpd00930[c0]	(1) 2-Oxoglutarate_c0[c0] + (1) L-histidinol-phosphate_c0[c0] <-> (1) L-Glutamate_c0[c0] + (1) imidazole acetol-phosphate_c0[c0]	rxn02320	HIS5	R03243	Histidine metabolism	Amino-Acid-Biosynthesis|Biosynthesis|HISTIDINE-SYN|HISTSYN-PWY|IND-AMINO-ACID-SYN|PRPP-PWY
rxn03384_c0	>	Cytosol_0	Saccharopolyspora_rosea.CDS.1597	Uroporphyrinogen I carboxy-lyase_c0		-19.6		(4) cpd00067[c0] + (1) cpd03414[c0] -> (4) cpd00011[c0] + (1) cpd03416[c0]	(4) H+_c0[c0] + (1) UroporphyrinogenI_c0[c0] -> (4) CO2_c0[c0] + (1) CoproporphyrinogenI_c0[c0]	rxn03384	UPPDC2	R04972	Porphyrin and chlorophyll metabolism
rxn02504_c0	-	Cytosol_0	Saccharopolyspora_rosea.CDS.323	2-amino-4-hydroxy-6-(D-erythro-1,2,3-trihydroxypropyl)-7,8-dihydropteridine glycolaldehyde-lyase_c0		14.75		(1) cpd02961[c0] <-> (1) cpd00229[c0] + (1) cpd00954[c0]	(1) Dihydroneopterin_c0[c0] <-> (1) Glycolaldehyde_c0[c0] + (1) 6-hydroxymethyl dihydropterin_c0[c0]	rxn02504	DHNPA	R03504	Folate biosynthesis	6-HM-Dihydropterin-PP-Biosynthesis|ALL-CHORISMATE-PWY|Biosynthesis|Cofactor-Biosynthesis|FOLSYN-PWY|Folate-Biosynthesis|Vitamin-Biosynthesis
rxn00262_c0	>	Cytosol_0	Saccharopolyspora_rosea.CDS.4952	L-Aspartic acid:oxygen oxidoreductase (deaminating)_c0		-23.02		(1) cpd00001[c0] + (1) cpd00007[c0] + (1) cpd00041[c0] -> (1) cpd00013[c0] + (1) cpd00025[c0] + (1) cpd00032[c0]	(1) H2O_c0[c0] + (1) O2_c0[c0] + (1) L-Aspartate_c0[c0] -> (1) NH3_c0[c0] + (1) H2O2_c0[c0] + (1) Oxaloacetate_c0[c0]	rxn00262	ASPO7	R00357	Alanine, aspartate and glutamate metabolism
rxn03039_c0	-	Cytosol_0	Saccharopolyspora_rosea.CDS.4741	1-(5'-Phosphoribosyl)-5-amino-4-imidazolecarboxamide:pyrophosphate phosphoribosyltransferase_c0		12.54		(1) cpd00012[c0] + (1) cpd00067[c0] + (1) cpd02851[c0] <-> (1) cpd00103[c0] + (1) cpd02506[c0]	(1) PPi_c0[c0] + (1) H+_c0[c0] + (1) AICAR_c0[c0] <-> (1) PRPP_c0[c0] + (1) 5-Amino-4-imidazolecarboxyamide_c0[c0]	rxn03039		R04378	Purine metabolism
rxn10262_c0	-	Cytosol_0	Saccharopolyspora_rosea.CDS.5028	isopentadecanoyl-CDPdiacylglycerol:sn-glycerol-3-phosphate 3-phosphatidyltransferase_c0		-4.5		(1) cpd00080[c0] + (1) cpd15686[c0] <-> (1) cpd00046[c0] + (1) cpd15719[c0]	(1) Glycerol-3-phosphate_c0[c0] + (1) CDP-1,2-diisopentadecanoylglycerol_c0[c0] <-> (1) CMP_c0[c0] + (1) Diisopentadecanoylphosphatidylglycerophosphate_c0[c0]	rxn10262
rxn08084_c0	>	Cytosol_0	(Saccharopolyspora_rosea.CDS.5236 or Saccharopolyspora_rosea.CDS.5037 or Saccharopolyspora_rosea.CDS.1496 or Saccharopolyspora_rosea.CDS.5279 or Saccharopolyspora_rosea.CDS.1947 or Saccharopolyspora_rosea.CDS.1565)	1-tetradecanoyl-sn-glycerol 3-phosphate O-acyltransferase (n-C14:0)_c0				(1) cpd00067[c0] + (1) cpd11466[c0] + (1) cpd15331[c0] -> (1) cpd11493[c0] + (1) cpd15522[c0]	(1) H+_c0[c0] + (1) Myristoyl-ACP_c0[c0] + (1) 1-tetradecanoyl-sn-glycerol 3-phosphate_c0[c0] -> (1) ACP_c0[c0] + (1) 1,2-ditetradecanoyl-sn-glycerol 3-phosphate_c0[c0]	rxn08084	AGPAT140
rxn10225_c0	>	Cytosol_0	Saccharopolyspora_rosea.CDS.5137	isohexadecanoyl-phosphatidate cytidylyltransferase_c0		1.07		(1) cpd00052[c0] + (1) cpd15682[c0] -> (1) cpd00012[c0] + (1) cpd00067[c0] + (1) cpd15688[c0]	(1) CTP_c0[c0] + (1) 1,2-diisohexadecanoyl-sn-glycerol 3-phosphate_c0[c0] -> (1) PPi_c0[c0] + (1) H+_c0[c0] + (1) CDP-1,2-diisohexadecanoylglycerol_c0[c0]	rxn10225
rxn01486_c0	>	Cytosol_0	Saccharopolyspora_rosea.CDS.1509	trans,trans-Farnesyl-diphosphate:isopentenyl-diphosphate farnesyltranstransferase_c0		-22.53		(1) cpd00113[c0] + (1) cpd00350[c0] -> (1) cpd00012[c0] + (1) cpd00067[c0] + (1) cpd00289[c0]	(1) Isopentenyldiphosphate_c0[c0] + (1) Farnesyldiphosphate_c0[c0] -> (1) PPi_c0[c0] + (1) H+_c0[c0] + (1) Geranylgeranyl diphosphate_c0[c0]	rxn01486	FRTT	R02061	Terpenoid backbone biosynthesis	Biosynthesis|Cofactor-Biosynthesis|DITERPENOID-SYN|GGPP-Biosynthesis|Phylloquinone-Biosynthesis|Polyprenyl-Biosynthesis|Quinone-Biosynthesis|SECONDARY-METABOLITE-BIOSYNTHESIS|Terpenoid-Biosynthesis
rxn00898_c0	>	Cytosol_0	(Saccharopolyspora_rosea.CDS.5256 or Saccharopolyspora_rosea.CDS.1043)	2,3-Dihydroxy-3-methylbutanoate hydro-lyase_c0		-6.75		(1) cpd02498[c0] -> (1) cpd00001[c0] + (1) cpd00123[c0]	(1) 2,3-Dihydroxy-isovalerate_c0[c0] -> (1) H2O_c0[c0] + (1) 3-Methyl-2-oxobutanoate_c0[c0]	rxn00898		R01209	Pantothenate and CoA biosynthesis
rxn05444_c0	>	Cytosol_0	Saccharopolyspora_rosea.CDS.3099	15-methyl-trans-hexa-dec-2-enoyl-ACP:NAD+ oxidoreductase (A-specific)_c0		-16.55		(1) cpd00004[c0] + (1) cpd00067[c0] + (1) cpd11543[c0] -> (1) cpd00003[c0] + (1) cpd11544[c0]	(1) NADH_c0[c0] + (1) H+_c0[c0] + (1) 15-methyl-trans-hexa-dec-2-enoyl-ACP_c0[c0] -> (1) NAD_c0[c0] + (1) 15-methyl-hexa-decanoyl-ACP_c0[c0]	rxn05444
rxn01636_c0	-	Cytosol_0	Saccharopolyspora_rosea.CDS.1918	N2-Acetyl-L-ornithine:L-glutamate N-acetyltransferase_c0	2.3.1.35	0		(1) cpd00023[c0] + (1) cpd00342[c0] <-> (1) cpd00064[c0] + (1) cpd00477[c0]	(1) L-Glutamate_c0[c0] + (1) N-Acetylornithine_c0[c0] <-> (1) Ornithine_c0[c0] + (1) N-Acetyl-L-glutamate_c0[c0]	rxn01636		R02282	Arginine and proline metabolism	ARGININE-SYN|ARGSYNBSUB-PWY|Amino-Acid-Biosynthesis|Biosynthesis|IND-AMINO-ACID-SYN
rxn01598_c0	>	Cytosol_0	(Saccharopolyspora_rosea.CDS.3596 or Saccharopolyspora_rosea.CDS.5429 or Saccharopolyspora_rosea.CDS.4075 or Saccharopolyspora_rosea.CDS.4347 or Saccharopolyspora_rosea.CDS.3819)	Cyclohexanone,NADPH:oxygen oxidoreductase (6-hydroxylating 1,2-lactonizing)_c0		-97.25		(1) cpd00005[c0] + (1) cpd00007[c0] + (1) cpd00067[c0] + (1) cpd00329[c0] -> (1) cpd00001[c0] + (1) cpd00006[c0] + (1) cpd01294[c0]	(1) NADPH_c0[c0] + (1) O2_c0[c0] + (1) H+_c0[c0] + (1) Cyclohexanone_c0[c0] -> (1) H2O_c0[c0] + (1) NADP_c0[c0] + (1) 2-Oxepanone_c0[c0]	rxn01598		R02231	Caprolactam degradation	Alcohol-Degradation|CYCLOHEXANOL-OXIDATION-PWY|Degradation
rxn02090_c0	-	Cytosol_0	(Saccharopolyspora_rosea.CDS.1982 or Saccharopolyspora_rosea.CDS.4646)	Creatinine iminohydrolase_c0		-7.55		(1) cpd00001[c0] + (1) cpd00067[c0] + (1) cpd00585[c0] <-> (1) cpd00013[c0] + (1) cpd01679[c0]	(1) H2O_c0[c0] + (1) H+_c0[c0] + (1) Creatinine_c0[c0] <-> (1) NH3_c0[c0] + (1) N-Methylhydantoin_c0[c0]	rxn02090		R02922	Arginine and proline metabolism	AMINE-DEG|Creatinine-Degradation|Degradation
rxn05505_c0	-	Cytosol_0	Saccharopolyspora_rosea.CDS.52	arsenobetaine transport in via proton symport_c0		0		(1) cpd00067[e0] + (1) cpd11597[e0] <-> (1) cpd00067[c0] + (1) cpd11597[c0]	(1) H+_e0[e0] + (1) ARSENOBETAINE_e0[e0] <-> (1) H+_c0[c0] + (1) ARSENOBETAINE_c0[c0]	rxn05505
rxn01843_c0	-	Cytosol_0	Saccharopolyspora_rosea.CDS.4949	2-phenylacetamide amidohydrolase_c0		-4.72		(1) cpd00001[c0] + (1) cpd00067[c0] + (1) cpd01647[c0] <-> (1) cpd00013[c0] + (1) cpd00430[c0]	(1) H2O_c0[c0] + (1) H+_c0[c0] + (1) 2-Phenylacetamide_c0[c0] <-> (1) NH3_c0[c0] + (1) PACT_c0[c0]	rxn01843		R02540	Phenylalanine metabolism|Styrene degradation
rxn00816_c0	-	Cytosol_0	(Saccharopolyspora_rosea.CDS.4171 or Saccharopolyspora_rosea.CDS.248 or Saccharopolyspora_rosea.CDS.2565 or Saccharopolyspora_rosea.CDS.4817 or Saccharopolyspora_rosea.CDS.5752 or Saccharopolyspora_rosea.CDS.2355)	Lactose galactohydrolase_c0		-3.11		(1) cpd00001[c0] + (1) cpd00208[c0] <-> (1) cpd00027[c0] + (1) cpd00108[c0]	(1) H2O_c0[c0] + (1) LACT_c0[c0] <-> (1) D-Glucose_c0[c0] + (1) Galactose_c0[c0]	rxn00816	LACZ	R01100
rxn02988_c0	<	Cytosol_0	Saccharopolyspora_rosea.CDS.4953	glycerone phosphate:iminosuccinate alkyltransferase (cyclizing)_c0		-0.61		(2) cpd00001[c0] + (1) cpd00009[c0] + (1) cpd02333[c0] <- (1) cpd00095[c0] + (1) cpd03470[c0]	(2) H2O_c0[c0] + (1) Phosphate_c0[c0] + (1) Quinolinate_c0[c0] <- (1) Glycerone-phosphate_c0[c0] + (1) Iminoaspartate_c0[c0]	rxn02988	QULNS	R04292	Nicotinate and nicotinamide metabolism	ALKALOIDS-SYN|Biosynthesis|Cofactor-Biosynthesis|N-CONTAINING-SECONDARY-CMPD-SYN|NAD-Metabolism|NAD-SYN|PWY0-781|PYRIDNUCSYN-PWY|PYRROLIDINE-ALKALOIDS|SECONDARY-METABOLITE-BIOSYNTHESIS
rxn04792_c0	-	Cytosol_0	Saccharopolyspora_rosea.CDS.2120	S-(hydroxymethyl)glutathione dehydrogenase_c0		-6.08		(1) cpd00003[c0] + (1) cpd09879[c0] <-> (1) cpd00004[c0] + (1) cpd00067[c0] + (1) cpd00759[c0]	(1) NAD_c0[c0] + (1) S-(Hydroxymethyl) glutathione_c0[c0] <-> (1) NADH_c0[c0] + (1) H+_c0[c0] + (1) S-Formylglutathione_c0[c0]	rxn04792	FALDH2	R06983	Methane metabolism	C1-COMPOUNDS|Degradation|Formaldehyde-Oxidation
rxn00165_c0	>	Cytosol_0	(((Saccharopolyspora_rosea.CDS.2943 or Saccharopolyspora_rosea.CDS.5447) and (Saccharopolyspora_rosea.CDS.2943 or Saccharopolyspora_rosea.CDS.5447)) or Saccharopolyspora_rosea.CDS.740)	L-serine ammonia-lyase_c0	4.2.1.13	-7.51		(1) cpd00054[c0] -> (1) cpd00013[c0] + (1) cpd00020[c0]	(1) L-Serine_c0[c0] -> (1) NH3_c0[c0] + (1) Pyruvate_c0[c0]	rxn00165	CHA1_2	R00220	Glycine, serine and threonine metabolism	AMINE-DEG|Amino-Acid-Degradation|Degradation|NUCLEO-DEG|Purine-Degradation|SERDEG-PWY|SERINE-DEG
rxn10228_c0	>	Cytosol_0	Saccharopolyspora_rosea.CDS.418	isotetradecanoyl-CDPdiacylglycerol-serine O-phosphatidyltransferase_c0		-15.04		(1) cpd00054[c0] + (1) cpd15685[c0] -> (1) cpd00046[c0] + (2) cpd00067[c0] + (1) cpd15691[c0]	(1) L-Serine_c0[c0] + (1) CDP-1,2-diisotetradecanoylglycerol_c0[c0] -> (1) CMP_c0[c0] + (2) H+_c0[c0] + (1) Diisotetradecanoylphosphatidylserine_c0[c0]	rxn10228
rxn05542_c0	>	Cytosol_0	Saccharopolyspora_rosea.CDS.1899	oligopeptide-transporting ATPase_c0		-6.82		(1) cpd00001[c0] + (1) cpd00002[c0] + (1) cpd11585[e0] -> (1) cpd00008[c0] + (1) cpd00009[c0] + (1) cpd00067[c0] + (1) cpd11585[c0]	(1) H2O_c0[c0] + (1) ATP_c0[c0] + (1) L-alanylglycine_e0[e0] -> (1) ADP_c0[c0] + (1) Phosphate_c0[c0] + (1) H+_c0[c0] + (1) L-alanylglycine_c0[c0]	rxn05542	DIPEPabc4
rxn00001_c0	>	Cytosol_0	(Saccharopolyspora_rosea.CDS.2616 or Saccharopolyspora_rosea.CDS.315)	diphosphate phosphohydrolase_c0		4.14		(1) cpd00001[c0] + (1) cpd00012[c0] -> (2) cpd00009[c0] + (1) cpd00067[c0]	(1) H2O_c0[c0] + (1) PPi_c0[c0] -> (2) Phosphate_c0[c0] + (1) H+_c0[c0]	rxn00001	IPP1	R00004
rxn05545_c0	>	Cytosol_0	Saccharopolyspora_rosea.CDS.1899	Dipeptide transport via ABC system (ala-thr)_c0		-6.82		(1) cpd00001[c0] + (1) cpd00002[c0] + (1) cpd11582[e0] -> (1) cpd00008[c0] + (1) cpd00009[c0] + (1) cpd00067[c0] + (1) cpd11582[c0]	(1) H2O_c0[c0] + (1) ATP_c0[c0] + (1) ala-L-Thr-L_e0[e0] -> (1) ADP_c0[c0] + (1) Phosphate_c0[c0] + (1) H+_c0[c0] + (1) ala-L-Thr-L_c0[c0]	rxn05545	DIPEPabc7
rxn08895_c0	-	Cytosol_0	(Saccharopolyspora_rosea.CDS.4899 or Saccharopolyspora_rosea.CDS.5641 or Saccharopolyspora_rosea.CDS.316)	murein D,D-endopeptidase (murein4px4p) (periplasm)_c0		-1239.29		(1) cpd00001[c0] + (1) cpd15506[c0] <-> (1) cpd15505[c0]	(1) H2O_c0[c0] + (1) two disacharide linked murein units, tetrapeptide corsslinked tetrapeptide (A2pm->D-ala) (middle of chain) _c0[c0] <-> (1) two linked disacharide tetrapeptide murein units (uncrosslinked, middle of chain) _c0[c0]	rxn08895	MDDEP1pp
rxn00671_c0	-	Cytosol_0	Saccharopolyspora_rosea.CDS.1183	2-Methyl-3-oxopropanoate:NAD+ oxidoreductase (CoA-propanoylating)_c0		-7.14		(1) cpd00003[c0] + (1) cpd00010[c0] + (1) cpd00287[c0] <-> (1) cpd00004[c0] + (1) cpd00011[c0] + (1) cpd00086[c0]	(1) NAD_c0[c0] + (1) CoA_c0[c0] + (1) 3-Oxo-2-methylpropanoate_c0[c0] <-> (1) NADH_c0[c0] + (1) CO2_c0[c0] + (1) Propionyl-CoA_c0[c0]	rxn00671	MMSAD1	R00922
rxn00710_c0	>	Cytosol_0	Saccharopolyspora_rosea.CDS.4688	orotidine-5'-phosphate carboxy-lyase (UMP-forming)_c0		-1.32		(1) cpd00067[c0] + (1) cpd00810[c0] -> (1) cpd00011[c0] + (1) cpd00091[c0]	(1) H+_c0[c0] + (1) Orotidylic acid_c0[c0] -> (1) CO2_c0[c0] + (1) UMP_c0[c0]	rxn00710	OMPDC	R00965	Pyrimidine metabolism	Biosynthesis|Nucleotide-Biosynthesis|PRPP-PWY|PWY0-162|PYR-NUC-SYN|Pyrimidine-De-Novo-Biosyn
rxn02305_c0	>	Cytosol_0	Saccharopolyspora_rosea.CDS.406	2-methyl-4-amino-5-hydroxymethylpyrimidine-diphosphate:4-methyl-5-(2-phosphoethyl)-thiazole 2-methyl-4-aminopyridine-5-methenyltransferase_c0		-9.6		(1) cpd02654[c0] + (1) cpd02894[c0] -> (1) cpd00012[c0] + (1) cpd00793[c0]	(1) 4-Methyl-5--2-phosphoethyl-thiazole_c0[c0] + (1) 4-Amino-2-methyl-5-diphosphomethylpyrimidine_c0[c0] -> (1) PPi_c0[c0] + (1) Thiamine phosphate_c0[c0]	rxn02305	THI6_2	R03223	Thiamine metabolism	Biosynthesis|Cofactor-Biosynthesis|THISYNARA-PWY|Thiamin-Salvage|Thiamine-Biosynthesis|Vitamin-Biosynthesis
rxn00470_c0	>	Cytosol_0	Saccharopolyspora_rosea.CDS.1030	L-ornithine carboxy-lyase (putrescine-forming)_c0		-3.09		(1) cpd00064[c0] + (1) cpd00067[c0] -> (1) cpd00011[c0] + (1) cpd00118[c0]	(1) Ornithine_c0[c0] + (1) H+_c0[c0] -> (1) CO2_c0[c0] + (1) Putrescine_c0[c0]	rxn00470	or NDC	R00670	Arginine and proline metabolism|Glutathione metabolism	AMINE-DEG|ARG+POLYAMINE-SYN|ARGININE-DEG|Amino-Acid-Degradation|Biosynthesis|Degradation|ORNARGDEG-PWY|ORNDEG-PWY|POLYAMINSYN3-PWY|POLYAMSYN-PWY|Polyamine-Biosynthesis|Putrescine-Biosynthesis
rxn05687_c0	>	Cytosol_0	Saccharopolyspora_rosea.CDS.4645	Transport of putrescine, extracellular_c0		0		(1) cpd00067[e0] + (1) cpd00118[e0] -> (1) cpd00067[c0] + (1) cpd00118[c0]	(1) H+_e0[e0] + (1) Putrescine_e0[e0] -> (1) H+_c0[c0] + (1) Putrescine_c0[c0]	rxn05687	PTRCt2
rxn02885_c0	<	Cytosol_0	Saccharopolyspora_rosea.CDS.1008	R04134_c0		6.5		(1) cpd01960[c0] <- (1) cpd03326[c0]	(1) 2-Oxohept-3-enedioate_c0[c0] <- (1) 2-Hydroxyhepta-2,4-dienedioate_c0[c0]	rxn02885	HHDDI	R04134	Tyrosine metabolism
rxn00910_c0	-	Cytosol_0	(Saccharopolyspora_rosea.CDS.4835 or Saccharopolyspora_rosea.CDS.1510)	5-methyltetrahydrofolate:NADP+ oxidoreductase_c0		3.79		(1) cpd00006[c0] + (1) cpd00345[c0] <-> (1) cpd00005[c0] + (1) cpd00067[c0] + (1) cpd00125[c0]	(1) NADP_c0[c0] + (1) 5-Methyltetrahydrofolate_c0[c0] <-> (1) NADPH_c0[c0] + (1) H+_c0[c0] + (1) 5-10-Methylenetetrahydrofolate_c0[c0]	rxn00910	MTHFR1	R01224	One carbon pool by folate|Methane metabolism
rxn00953_c0	-	Cytosol_0	Saccharopolyspora_rosea.CDS.734	L-Serine hydro-lyase (adding homocysteine)_c0		-5.67		(1) cpd00054[c0] + (1) cpd00135[c0] <-> (1) cpd00001[c0] + (1) cpd00424[c0]	(1) L-Serine_c0[c0] + (1) Homocysteine_c0[c0] <-> (1) H2O_c0[c0] + (1) Cystathionine_c0[c0]	rxn00953	CYSTS	R01289
rxn11944_c0	<	Cytosol_0	Saccharopolyspora_rosea.CDS.2719	Methyltransferase_c0		6.74		(1) cpd00019[c0] + (1) cpd00067[c0] + (1) cpd02738[c0] <- (1) cpd00017[c0] + (1) cpd02555[c0]	(1) S-Adenosyl-homocysteine_c0[c0] + (1) H+_c0[c0] + (1) 5-Methyltetrahydropteroyltri-L-glutamate_c0[c0] <- (1) S-Adenosyl-L-methionine_c0[c0] + (1) Tetrahydropteroyltri-L-glutamate_c0[c0]	rxn11944
rxn01129_c0	-	Cytosol_0	Saccharopolyspora_rosea.CDS.4563	dATP:uridine 5'-phosphotransferase_c0		-14.03		(1) cpd00115[c0] + (1) cpd00249[c0] <-> (1) cpd00067[c0] + (1) cpd00091[c0] + (1) cpd00177[c0]	(1) dATP_c0[c0] + (1) Uridine_c0[c0] <-> (1) H+_c0[c0] + (1) UMP_c0[c0] + (1) dADP_c0[c0]	rxn01129		R01549	Pyrimidine metabolism
rxn05541_c0	>	Cytosol_0	Saccharopolyspora_rosea.CDS.1899	Dipeptide transport via ABC system (ala-glu)_c0		-6.82		(1) cpd00001[c0] + (1) cpd00002[c0] + (1) cpd11586[e0] -> (1) cpd00008[c0] + (1) cpd00009[c0] + (1) cpd00067[c0] + (1) cpd11586[c0]	(1) H2O_c0[c0] + (1) ATP_c0[c0] + (1) ala-L-glu-L_e0[e0] -> (1) ADP_c0[c0] + (1) Phosphate_c0[c0] + (1) H+_c0[c0] + (1) ala-L-glu-L_c0[c0]	rxn05541	DIPEPabc3
rxn00717_c0	>	Cytosol_0	(Saccharopolyspora_rosea.CDS.4646 or Saccharopolyspora_rosea.CDS.1982)	Cytosine aminohydrolase_c0		-5.14		(1) cpd00001[c0] + (1) cpd00067[c0] + (1) cpd00307[c0] -> (1) cpd00013[c0] + (1) cpd00092[c0]	(1) H2O_c0[c0] + (1) H+_c0[c0] + (1) Cytosine_c0[c0] -> (1) NH3_c0[c0] + (1) Uracil_c0[c0]	rxn00717	FCY1	R00974	Pyrimidine metabolism	Biosynthesis|Nucleotide-Biosynthesis|PWY0-163|PYR-NUC-SYN|Pyrimidine-Nucleotide-Salvage
rxn05647_c0	-	Cytosol_0	Saccharopolyspora_rosea.CDS.6329	salicin transport via PEP:Pyr PTS_c0		-9.11		(1) cpd00061[c0] + (1) cpd01030[e0] <-> (1) cpd00020[c0] + (1) cpd03698[c0]	(1) Phosphoenolpyruvate_c0[c0] + (1) Salicin_e0[e0] <-> (1) Pyruvate_c0[c0] + (1) Salicin-6P_c0[c0]	rxn05647	SALCpts
rxn01297_c0	-	Cytosol_0	((Saccharopolyspora_rosea.CDS.1687 or Saccharopolyspora_rosea.CDS.4270) or (Saccharopolyspora_rosea.CDS.1025 or Saccharopolyspora_rosea.CDS.2235 or Saccharopolyspora_rosea.CDS.2236) or (Saccharopolyspora_rosea.CDS.2237 or Saccharopolyspora_rosea.CDS.1028) or (Saccharopolyspora_rosea.CDS.2235 or Saccharopolyspora_rosea.CDS.2236 or Saccharopolyspora_rosea.CDS.1027))	hypoxanthine:NAD+ oxidoreductase_c0		1.58		(1) cpd00001[c0] + (1) cpd00003[c0] + (1) cpd00226[c0] <-> (1) cpd00004[c0] + (1) cpd00067[c0] + (1) cpd00309[c0]	(1) H2O_c0[c0] + (1) NAD_c0[c0] + (1) HYXN_c0[c0] <-> (1) NADH_c0[c0] + (1) H+_c0[c0] + (1) XAN_c0[c0]	rxn01297	HXAND	R01768	Purine metabolism	AROMATIC-COMPOUNDS-DEGRADATION|Adenosine-Nucleotides-Degradation|Degradation|NUCLEO-DEG|P164-PWY|P165-PWY|Purine-Degradation|SALVADEHYPOX-PWY|Urate-Degradation
rxn01962_c0	>	Cytosol_0	Saccharopolyspora_rosea.CDS.992	XTP pyrophosphohydrolase_c0		-27.3		(1) cpd00001[c0] + (1) cpd00530[c0] -> (1) cpd00012[c0] + (2) cpd00067[c0] + (1) cpd00497[c0]	(1) H2O_c0[c0] + (1) XTP_c0[c0] -> (1) PPi_c0[c0] + (2) H+_c0[c0] + (1) XMP_c0[c0]	rxn01962	NTPP11	R02720	Purine metabolism
rxn05459_c0	-	Cytosol_0	Saccharopolyspora_rosea.CDS.1265	stearyl-ACP:[acyl-carrier-protein] transferase_c0		0		(1) cpd00010[c0] + (1) cpd00067[c0] + (1) cpd11573[c0] <-> (1) cpd00327[c0] + (1) cpd11493[c0]	(1) CoA_c0[c0] + (1) H+_c0[c0] + (1) Octodecanoyl-ACP_c0[c0] <-> (1) strcoa_c0[c0] + (1) ACP_c0[c0]	rxn05459
rxn01682_c0	-	Cytosol_0	(Saccharopolyspora_rosea.CDS.4920 and Saccharopolyspora_rosea.CDS.4921)	(1S,2R)-1-C-(indol-3-yl)glycerol 3-phosphate D-glyceraldehyde-3-phosphate-lyase_c0		2.78		(1) cpd02210[c0] <-> (1) cpd00102[c0] + (1) cpd00359[c0]	(1) Indoleglycerol phosphate_c0[c0] <-> (1) Glyceraldehyde3-phosphate_c0[c0] + (1) indol_c0[c0]	rxn01682	TRPS3r	R02340	Phenylalanine, tyrosine and tryptophan biosynthesis|Benzoxazinoid biosynthesis	ALL-CHORISMATE-PWY|Amino-Acid-Biosynthesis|Auxin-Biosynthesis|Biosynthesis|COMPLETE-ARO-PWY|HORMONE-SYN|IND-AMINO-ACID-SYN|Plant-Hormone-Biosynthesis|SECONDARY-METABOLITE-BIOSYNTHESIS|TRPSYN-PWY|TRYPTOPHAN-BIOSYNTHESIS
rxn08941_c0	-	Cytosol_0	Saccharopolyspora_rosea.CDS.5294	Maltodextrin phosphorylase (maltopentaose)_c0		-10.33		(1) cpd00009[c0] + (1) cpd15495[c0] <-> (1) cpd00089[c0] + (1) cpd01399[c0]	(1) Phosphate_c0[c0] + (1) Maltopentaose_c0[c0] <-> (1) Glucose-1-phosphate_c0[c0] + (1) Maltotetraose_c0[c0]	rxn08941	MLTP1
rxn12846_c0	-	Cytosol_0	((Saccharopolyspora_rosea.CDS.3210 or Saccharopolyspora_rosea.CDS.5118 or Saccharopolyspora_rosea.CDS.5878 or Saccharopolyspora_rosea.CDS.3145) or (Saccharopolyspora_rosea.CDS.1455 or Saccharopolyspora_rosea.CDS.819) or Saccharopolyspora_rosea.CDS.4699 or Saccharopolyspora_rosea.CDS.1102)	Gly-Phe aminopeptidase_c0				(1) cpd00001[c0] + (1) cpd15605[c0] <-> (1) cpd00033[c0] + (1) cpd00066[c0]	(1) H2O_c0[c0] + (1) Gly-Phe_c0[c0] <-> (1) Glycine_c0[c0] + (1) L-Phenylalanine_c0[c0]	rxn12846
rxn00337_c0	-	Cytosol_0	Saccharopolyspora_rosea.CDS.226	ATP:L-aspartate 4-phosphotransferase_c0		-6.9		(1) cpd00002[c0] + (1) cpd00041[c0] <-> (1) cpd00008[c0] + (1) cpd01977[c0]	(1) ATP_c0[c0] + (1) L-Aspartate_c0[c0] <-> (1) ADP_c0[c0] + (1) 4-Phospho-L-aspartate_c0[c0]	rxn00337	ASPK	R00480	Glycine, serine and threonine metabolism|Cysteine and methionine metabolism|Lysine biosynthesis	Amino-Acid-Biosynthesis|Biosynthesis|DAPLYSINESYN-PWY|HOMOSERSYN-PWY|IND-AMINO-ACID-SYN|ISOLEUCINE-SYN|LYSINE-SYN|MET-SAM-PWY|METHIONINE-SYN|METSYN-PWY|Other-Amino-Acid-Biosynthesis|P101-PWY|P4-PWY|PWY0-781|Polyamine-Biosynthesis|Spermidine-Biosynthesis|THREONINE-BIOSYNTHESIS|THRESYN-PWY
rxn08308_c0	>	Cytosol_0	Saccharopolyspora_rosea.CDS.5137	CDP-diacylglycerol synthetase (n-C14:1)_c0		270.92		(1) cpd00052[c0] + (1) cpd15523[c0] -> (1) cpd00012[c0] + (1) cpd00067[c0] + (1) cpd15422[c0]	(1) CTP_c0[c0] + (1) 1,2-ditetradec-7-enoyl-sn-glycerol 3-phosphate_c0[c0] -> (1) PPi_c0[c0] + (1) H+_c0[c0] + (1) CDP-1,2-ditetradec-7-enoylglycerol_c0[c0]	rxn08308	DASYN141
rxn01930_c0	>	Cytosol_0	Saccharopolyspora_rosea.CDS.2629	3-Hydroxy-L-kynurenine hydrolase_c0		-12.81		(1) cpd00001[c0] + (1) cpd02065[c0] -> (1) cpd00035[c0] + (1) cpd00067[c0] + (1) cpd00483[c0]	(1) H2O_c0[c0] + (1) 3-Hydroxy-L-kynurenine_c0[c0] -> (1) L-Alanine_c0[c0] + (1) H+_c0[c0] + (1) 3-Hydroxyanthranilate_c0[c0]	rxn01930	HKYNH	R02668	Tryptophan metabolism
rxn00208_c0	>	Cytosol_0	(Saccharopolyspora_rosea.CDS.565 or Saccharopolyspora_rosea.CDS.282)	Pyridoxamine-5'-phosphate:oxygen oxidoreductase (deaminating)_c0		-25.57		(1) cpd00001[c0] + (1) cpd00007[c0] + (1) cpd00493[c0] -> (1) cpd00013[c0] + (1) cpd00016[c0] + (1) cpd00025[c0]	(1) H2O_c0[c0] + (1) O2_c0[c0] + (1) Pyridoxamine phosphate_c0[c0] -> (1) NH3_c0[c0] + (1) Pyridoxal phosphate_c0[c0] + (1) H2O2_c0[c0]	rxn00208	PDX3_1	R00277	Vitamin B6 metabolism	Biosynthesis|Cofactor-Biosynthesis|PLPSAL-PWY|PWY0-845|Vitamin-B6-Biosynthesis|Vitamin-Biosynthesis
rxn05031_c0	>	Cytosol_0	(Saccharopolyspora_rosea.CDS.3969 or Saccharopolyspora_rosea.CDS.3261)	prephytoene diphosphate:geranylgeranyl-diphosphate geranylgeranyltransferase_c0		-13.19		(1) cpd02168[c0] -> (1) cpd00012[c0] + (1) cpd00067[c0] + (1) cpd03205[c0]	(1) Prephytoene diphosphate_c0[c0] -> (1) PPi_c0[c0] + (1) H+_c0[c0] + (1) Phytoene_c0[c0]	rxn05031		R07270	Carotenoid biosynthesis
rxn05434_c0	>	Cytosol_0	Saccharopolyspora_rosea.CDS.3099	6-methyl-trans-oct-2-enoyl-ACP:NAD+ oxidoreductase (A-specific)_c0		-16.55		(1) cpd00004[c0] + (1) cpd00067[c0] + (1) cpd11502[c0] -> (1) cpd00003[c0] + (1) cpd11503[c0]	(1) NADH_c0[c0] + (1) H+_c0[c0] + (1) 6-methyl-trans-oct-2-enoyl-ACP_c0[c0] -> (1) NAD_c0[c0] + (1) 6-methyl-octanoyl-ACP_c0[c0]	rxn05434
rxn05346_c0	>	Cytosol_0	Saccharopolyspora_rosea.CDS.1262	butyryl-[acyl-carrier protein]:malonyl-[acyl-carrier-protein] C-acyltransferase (decarboxylating)_c0		-7.37		(1) cpd11464[c0] + (1) cpd11492[c0] -> (1) cpd00011[c0] + (1) cpd11486[c0] + (1) cpd11493[c0]	(1) Butyryl-ACP_c0[c0] + (1) Malonyl-acyl-carrierprotein-_c0[c0] -> (1) CO2_c0[c0] + (1) 3-Oxohexanoyl-[acp]_c0[c0] + (1) ACP_c0[c0]	rxn05346	3OAS60	R04952	Fatty acid biosynthesis	Biosynthesis|Fatty-acid-biosynthesis|Lipid-Biosynthesis|Palmitate-Biosynthesis
rxn00867_c0	>	Cytosol_0	Saccharopolyspora_rosea.CDS.5472	L-histidine ammonia-lyase (urocanate-forming)_c0		-0.19		(1) cpd00119[c0] -> (1) cpd00013[c0] + (1) cpd00581[c0]	(1) L-Histidine_c0[c0] -> (1) NH3_c0[c0] + (1) Urocanate_c0[c0]	rxn00867	HISD	R01168	Histidine metabolism	Amino-Acid-Degradation|Degradation|HISDEG-PWY|HISHP-PWY|HISTIDINE-DEG
rxn00452_c0	>	Cytosol_0	Saccharopolyspora_rosea.CDS.1471	S-Adenosyl-L-methionine:L-homocysteine S-methyltransferase_c0		-13.15		(1) cpd00017[c0] + (1) cpd00135[c0] -> (1) cpd00019[c0] + (1) cpd00060[c0] + (1) cpd00067[c0]	(1) S-Adenosyl-L-methionine_c0[c0] + (1) Homocysteine_c0[c0] -> (1) S-Adenosyl-homocysteine_c0[c0] + (1) L-Methionine_c0[c0] + (1) H+_c0[c0]	rxn00452	HCYSMT	R00650	Cysteine and methionine metabolism	Amino-Acid-Biosynthesis|Biosynthesis|IND-AMINO-ACID-SYN|METHIONINE-SYN
rxn03248_c0	-	Cytosol_0	(Saccharopolyspora_rosea.CDS.1786 or Saccharopolyspora_rosea.CDS.976 or Saccharopolyspora_rosea.CDS.3282 or Saccharopolyspora_rosea.CDS.5433 or Saccharopolyspora_rosea.CDS.5310 or Saccharopolyspora_rosea.CDS.1593 or Saccharopolyspora_rosea.CDS.732 or Saccharopolyspora_rosea.CDS.1829 or Saccharopolyspora_rosea.CDS.6249)	Hexanoyl-CoA:acetyl-CoA C-acyltransferase_c0		7.06		(1) cpd00022[c0] + (1) cpd03124[c0] <-> (1) cpd00010[c0] + (1) cpd03121[c0]	(1) Acetyl-CoA_c0[c0] + (1) Hexanoyl-CoA_c0[c0] <-> (1) CoA_c0[c0] + (1) 3-Oxooctanoyl-CoA_c0[c0]	rxn03248	ACACT3r	R04747	Fatty acid elongation|Fatty acid degradation
rxn08127_c0	-	Cytosol_0	Saccharopolyspora_rosea.CDS.5597	Amylomaltase (maltotetraose)_c0		0		(1) cpd00179[c0] + (1) cpd01399[c0] <-> (1) cpd00027[c0] + (1) cpd15495[c0]	(1) Maltose_c0[c0] + (1) Maltotetraose_c0[c0] <-> (1) D-Glucose_c0[c0] + (1) Maltopentaose_c0[c0]	rxn08127	AMALT2
rxn05516_c0	>	Cytosol_0	(Saccharopolyspora_rosea.CDS.2261 or Saccharopolyspora_rosea.CDS.3880 or Saccharopolyspora_rosea.CDS.3982 or Saccharopolyspora_rosea.CDS.4839)	Cadmium-translocating P-type ATPase_c0		-6.82		(1) cpd00001[c0] + (1) cpd00002[c0] + (1) cpd01012[c0] -> (1) cpd00008[c0] + (1) cpd00009[c0] + (1) cpd00067[c0] + (1) cpd01012[e0]	(1) H2O_c0[c0] + (1) ATP_c0[c0] + (1) Cd2+_c0[c0] -> (1) ADP_c0[c0] + (1) Phosphate_c0[c0] + (1) H+_c0[c0] + (1) Cd2+_e0[e0]	rxn05516	CD2abc1
rxn00416_c0	>	Cytosol_0	((Saccharopolyspora_rosea.CDS.5196 or Saccharopolyspora_rosea.CDS.2249) or Saccharopolyspora_rosea.CDS.1472)	L-aspartate:L-glutamine amido-ligase (AMP-forming)_c0		-27.3		(1) cpd00001[c0] + (1) cpd00002[c0] + (1) cpd00041[c0] + (1) cpd00053[c0] -> (1) cpd00012[c0] + (1) cpd00018[c0] + (1) cpd00023[c0] + (2) cpd00067[c0] + (1) cpd00132[c0]	(1) H2O_c0[c0] + (1) ATP_c0[c0] + (1) L-Aspartate_c0[c0] + (1) L-Glutamine_c0[c0] -> (1) PPi_c0[c0] + (1) AMP_c0[c0] + (1) L-Glutamate_c0[c0] + (2) H+_c0[c0] + (1) L-Asparagine_c0[c0]	rxn00416	ASN1	R00578	Alanine, aspartate and glutamate metabolism|Nitrogen metabolism	ASPARAGINE-BIOSYNTHESIS|ASPARAGINE-SYN|Amino-Acid-Biosynthesis|Biosynthesis|IND-AMINO-ACID-SYN|PWY0-1325
rxn02270_c0	<	Cytosol_0	Saccharopolyspora_rosea.CDS.1184	Branched-chain acyl-CoA dehydrogenase_c0		6.67		(1) cpd00015[c0] + (1) cpd00067[c0] + (1) cpd00760[c0] <- (1) cpd00982[c0] + (1) cpd02125[c0]	(1) FAD_c0[c0] + (1) H+_c0[c0] + (1) 2-Methylbutyryl-CoA_c0[c0] <- (1) FADH2_c0[c0] + (1) Tiglyl-CoA_c0[c0]	rxn02270	2MBCOAD
rxn09206_c0	>	Cytosol_0	Saccharopolyspora_rosea.CDS.418	Phosphatidylserine syntase (n-C14:0)_c0		-240.29		(1) cpd00054[c0] + (1) cpd15423[c0] -> (1) cpd00046[c0] + (2) cpd00067[c0] + (1) cpd15553[c0]	(1) L-Serine_c0[c0] + (1) CDP-1,2-ditetradecanoylglycerol_c0[c0] -> (1) CMP_c0[c0] + (2) H+_c0[c0] + (1) phosphatidylserine ditetradecanoyl_c0[c0]	rxn09206	PSSA140
rxn01729_c0	>	Cytosol_0	Saccharopolyspora_rosea.CDS.5124	glutarate-semialdehyde:NAD+ oxidoreductase_c0		-9.8		(1) cpd00001[c0] + (1) cpd00003[c0] + (1) cpd02089[c0] -> (1) cpd00004[c0] + (2) cpd00067[c0] + (1) cpd00379[c0]	(1) H2O_c0[c0] + (1) NAD_c0[c0] + (1) 5-Oxopentanoate_c0[c0] -> (1) NADH_c0[c0] + (2) H+_c0[c0] + (1) Glutarate_c0[c0]	rxn01729	GLUSD	R02401	Lysine degradation	Amino-Acid-Degradation|Degradation|LYSDEGII-PWY|LYSINE-DEG
rxn01134_c0	-	Cytosol_0	(Saccharopolyspora_rosea.CDS.2650 or Saccharopolyspora_rosea.CDS.2649)	Maltose alpha-D-glucosylmutase_c0		0		(1) cpd00179[c0] <-> (1) cpd00794[c0]	(1) Maltose_c0[c0] <-> (1) TRHL_c0[c0]	rxn01134	MTI	R01557	Starch and sucrose metabolism
rxn08017_c0	>	Cytosol_0	Saccharopolyspora_rosea.CDS.1263	acyl-[acyl-carrier-protein] synthetase (n-C16:1)_c0				(1) cpd00002[c0] + (1) cpd11493[c0] + (1) cpd15237[c0] -> (1) cpd00012[c0] + (1) cpd00018[c0] + (2) cpd00067[c0] + (1) cpd15239[c0]	(1) ATP_c0[c0] + (1) ACP_c0[c0] + (1) hexadecenoate_c0[c0] -> (1) PPi_c0[c0] + (1) AMP_c0[c0] + (2) H+_c0[c0] + (1) Hexadecenoyl-ACP_c0[c0]	rxn08017	AACPS4
rxn08192_c0	>	Cytosol_0	(Saccharopolyspora_rosea.CDS.4917 or Saccharopolyspora_rosea.CDS.4916 or Saccharopolyspora_rosea.CDS.4918)	ABC-5-RXN.cp_c0		-6.82		(1) cpd00001[c0] + (1) cpd00002[c0] + (1) cpd00635[e0] -> (1) cpd00008[c0] + (1) cpd00009[c0] + (1) cpd00067[c0] + (1) cpd00635[c0]	(1) H2O_c0[c0] + (1) ATP_c0[c0] + (1) Cbl_e0[e0] -> (1) ADP_c0[c0] + (1) Phosphate_c0[c0] + (1) H+_c0[c0] + (1) Cbl_c0[c0]	rxn08192	CBL1abcpp
rxn02279_c0	>	Cytosol_0	Saccharopolyspora_rosea.CDS.34	L-gulono-1,4-lactone:oxygen 2-oxidoreductase_c0		-26.95		(1) cpd00007[c0] + (1) cpd00765[c0] -> (1) cpd00025[c0] + (1) cpd02098[c0]	(1) O2_c0[c0] + (1) L-Gulonolactone_c0[c0] -> (1) H2O2_c0[c0] + (1) L-xylo-Hexulonolactone_c0[c0]	rxn02279		R03184	Ascorbate and aldarate metabolism
rxn09209_c0	>	Cytosol_0	Saccharopolyspora_rosea.CDS.418	Phosphatidylserine syntase (n-C16:1)_c0		-240.29		(1) cpd00054[c0] + (1) cpd15418[c0] -> (1) cpd00046[c0] + (2) cpd00067[c0] + (1) cpd15556[c0]	(1) L-Serine_c0[c0] + (1) CDP-1,2-dihexadec-9-enoylglycerol_c0[c0] -> (1) CMP_c0[c0] + (2) H+_c0[c0] + (1) phosphatidylserine dihexadec-9-enoyl_c0[c0]	rxn09209	PSSA161
rxn00526_c0	>	Cytosol_0	Saccharopolyspora_rosea.CDS.194	L-arogenate:NADP+ oxidoreductase_c0		-16.12		(1) cpd00006[c0] + (1) cpd00616[c0] -> (1) cpd00005[c0] + (1) cpd00011[c0] + (1) cpd00069[c0]	(1) NADP_c0[c0] + (1) Pretyrosine_c0[c0] -> (1) NADPH_c0[c0] + (1) CO2_c0[c0] + (1) L-Tyrosine_c0[c0]	rxn00526		R00733	Phenylalanine, tyrosine and tryptophan biosynthesis	Amino-Acid-Biosynthesis|Biosynthesis|IND-AMINO-ACID-SYN|TYROSINE-SYN
rxn12512_c0	>	Cytosol_0	Saccharopolyspora_rosea.CDS.4660	(R)-4'-Phosphopantothenate:L-cysteine ligase_c0		-26.84		(1) cpd00002[c0] + (1) cpd00084[c0] + (1) cpd02201[c0] -> (1) cpd00012[c0] + (1) cpd00018[c0] + (2) cpd00067[c0] + (1) cpd02666[c0]	(1) ATP_c0[c0] + (1) L-Cysteine_c0[c0] + (1) 4-phosphopantothenate_c0[c0] -> (1) PPi_c0[c0] + (1) AMP_c0[c0] + (2) H+_c0[c0] + (1) (R) -4'-Phosphopantothenoyl-L-cysteine_c0[c0]	rxn12512	PPNCL3	R04230	Pantothenate and CoA biosynthesis
rxn08669_c0	>	Cytosol_0	(Saccharopolyspora_rosea.CDS.4452 or Saccharopolyspora_rosea.CDS.94 or Saccharopolyspora_rosea.CDS.4484)	Glycerophosphodiester phosphodiesterase_c0		-14.34		(1) cpd00001[c0] + (1) cpd02090[c0] -> (1) cpd00067[c0] + (1) cpd00080[c0] + (1) cpd00100[c0]	(1) H2O_c0[c0] + (1) Glycerophosphoglycerol_c0[c0] -> (1) H+_c0[c0] + (1) Glycerol-3-phosphate_c0[c0] + (1) Glycerol_c0[c0]	rxn08669	GPDDA4
rxn00902_c0	<	Cytosol_0	Saccharopolyspora_rosea.CDS.219	acetyl-CoA:3-methyl-2-oxobutanoate C-acetyltransferase (thioester-hydrolysing, carboxymethyl-forming)_c0	4.1.3.12	8.93		(1) cpd00010[c0] + (1) cpd00067[c0] + (1) cpd01646[c0] <- (1) cpd00001[c0] + (1) cpd00022[c0] + (1) cpd00123[c0]	(1) CoA_c0[c0] + (1) H+_c0[c0] + (1) 2-Isopropylmalate_c0[c0] <- (1) H2O_c0[c0] + (1) Acetyl-CoA_c0[c0] + (1) 3-Methyl-2-oxobutanoate_c0[c0]	rxn00902	IPPS	R01213	Valine, leucine and isoleucine biosynthesis|Pyruvate metabolism	Amino-Acid-Biosynthesis|BRANCHED-CHAIN-AA-SYN-PWY|Biosynthesis|Energy-Metabolism|IND-AMINO-ACID-SYN|LEUCINE-SYN|LEUSYN-PWY
rxn00449_c0	-	Cytosol_0	Saccharopolyspora_rosea.CDS.34	R00647_c0		-2.32		(1) cpd00059[c0] + (1) cpd00067[c0] <-> (1) cpd02098[c0]	(1) L-Ascorbate_c0[c0] + (1) H+_c0[c0] <-> (1) L-xylo-Hexulonolactone_c0[c0]	rxn00449		R00647	Ascorbate and aldarate metabolism
rxn06672_c0	>	Cytosol_0	((Saccharopolyspora_rosea.CDS.5572 or Saccharopolyspora_rosea.CDS.4308 or Saccharopolyspora_rosea.CDS.2171 or Saccharopolyspora_rosea.CDS.3176 or Saccharopolyspora_rosea.CDS.2706) and (Saccharopolyspora_rosea.CDS.2179 or Saccharopolyspora_rosea.CDS.5572 or Saccharopolyspora_rosea.CDS.4308))	biotin-carboxyl-carrier-protein:carbon-dioxide ligase (ADP-forming)_c0		9.58		(1) cpd00002[c0] + (1) cpd00242[c0] + (1) cpd12848[c0] -> (1) cpd00008[c0] + (1) cpd00009[c0] + (1) cpd00067[c0] + (1) cpd12543[c0]	(1) ATP_c0[c0] + (1) H2CO3_c0[c0] + (1) Holo-[carboxylase]_c0[c0] -> (1) ADP_c0[c0] + (1) Phosphate_c0[c0] + (1) H+_c0[c0] + (1) Carboxybiotin-carboxyl-carrier protein_c0[c0]	rxn06672	BTNC	R04385	Fatty acid biosynthesis
rxn01739_c0	>	Cytosol_0	Saccharopolyspora_rosea.CDS.4708	ATP:shikimate 3-phosphotransferase_c0	2.7.1.71	-14.03		(1) cpd00002[c0] + (1) cpd00383[c0] -> (1) cpd00008[c0] + (1) cpd00067[c0] + (1) cpd02030[c0]	(1) ATP_c0[c0] + (1) Shikimate_c0[c0] -> (1) ADP_c0[c0] + (1) H+_c0[c0] + (1) 3-phosphoshikimate_c0[c0]	rxn01739	ARO1_4	R02412	Phenylalanine, tyrosine and tryptophan biosynthesis	ALL-CHORISMATE-PWY|ARO-PWY|AROMATIC-COMPOUNDS-BIOSYN|Amino-Acid-Biosynthesis|Biosynthesis|COMPLETE-ARO-PWY|Chorismate-Biosynthesis
rxn02400_c0	>	Cytosol_0	(Saccharopolyspora_rosea.CDS.4810 or Saccharopolyspora_rosea.CDS.6017 or Saccharopolyspora_rosea.CDS.705)	Nicotinate D-ribonucleotide phosphohydrolase_c0		7.21		(1) cpd00001[c0] + (1) cpd00873[c0] -> (1) cpd00009[c0] + (1) cpd03471[c0]	(1) H2O_c0[c0] + (1) Nicotinate ribonucleotide_c0[c0] -> (1) Phosphate_c0[c0] + (1) Nicotinate D-ribonucleoside_c0[c0]	rxn02400		R03346	Nicotinate and nicotinamide metabolism
rxn01268_c0	>	Cytosol_0	Saccharopolyspora_rosea.CDS.5499	Prephenate:NAD+ oxidoreductase(decarboxylating)_c0		-16.12		(1) cpd00003[c0] + (1) cpd00219[c0] -> (1) cpd00004[c0] + (1) cpd00011[c0] + (1) cpd00868[c0]	(1) NAD_c0[c0] + (1) Prephenate_c0[c0] -> (1) NADH_c0[c0] + (1) CO2_c0[c0] + (1) p-hydroxyphenylpyruvate_c0[c0]	rxn01268	PPND	R01728	Phenylalanine, tyrosine and tryptophan biosynthesis|Novobiocin biosynthesis	ALL-CHORISMATE-PWY|Amino-Acid-Biosynthesis|Biosynthesis|COMPLETE-ARO-PWY|IND-AMINO-ACID-SYN|TYROSINE-SYN|TYRSYN
rxn00361_c0	>	Cytosol_0	(Saccharopolyspora_rosea.CDS.2297 or Saccharopolyspora_rosea.CDS.2776 or Saccharopolyspora_rosea.CDS.3846)	ATP:adenylylsulfate 3'-phosphotransferase_c0		-14.03		(1) cpd00002[c0] + (1) cpd00193[c0] -> (1) cpd00008[c0] + (1) cpd00044[c0] + (1) cpd00067[c0]	(1) ATP_c0[c0] + (1) APS_c0[c0] -> (1) ADP_c0[c0] + (1) 3-phosphoadenylylsulfate_c0[c0] + (1) H+_c0[c0]	rxn00361	ADSK	R00509	Purine metabolism|Sulfur metabolism	Activation|Activation-Inactivation-Interconversion|Amino-Acid-Biosynthesis|Biosynthesis|Degradation|IND-AMINO-ACID-SYN|METHIONINE-SYN|Noncarbon-Nutrients|SO4ASSIM-PWY|SULFATE-CYS-PWY|Sulfate-Reduction|Sulfur-Assimilation
rxn02679_c0	-	Cytosol_0	((Saccharopolyspora_rosea.CDS.3225 or Saccharopolyspora_rosea.CDS.3598 or Saccharopolyspora_rosea.CDS.570) or (Saccharopolyspora_rosea.CDS.702 or Saccharopolyspora_rosea.CDS.1811 or Saccharopolyspora_rosea.CDS.5442 or Saccharopolyspora_rosea.CDS.6228 or Saccharopolyspora_rosea.CDS.4893 or Saccharopolyspora_rosea.CDS.2871 or Saccharopolyspora_rosea.CDS.3622 or Saccharopolyspora_rosea.CDS.2833 or S…	Octanoyl-CoA:oxygen 2-oxidoreductase_c0		7.23		(1) cpd00015[c0] + (1) cpd00067[c0] + (1) cpd01335[c0] <-> (1) cpd00982[c0] + (1) cpd03130[c0]	(1) FAD_c0[c0] + (1) H+_c0[c0] + (1) Octanoyl-CoA_c0[c0] <-> (1) FADH2_c0[c0] + (1) (2E) -Octenoyl-CoA_c0[c0]	rxn02679	ACOAD3f	R03777	Fatty acid degradation
rxn07434_c0	>	Cytosol_0	((Saccharopolyspora_rosea.CDS.4006 or Saccharopolyspora_rosea.CDS.6234) and (Saccharopolyspora_rosea.CDS.6233 or Saccharopolyspora_rosea.CDS.4007))	R07603_c0		-6.87		(1) cpd00056[c0] + (1) cpd00067[c0] + (1) cpd00508[c0] -> (1) cpd00011[c0] + (1) cpd14702[c0]	(1) TPP_c0[c0] + (1) H+_c0[c0] + (1) 3MOP_c0[c0] -> (1) CO2_c0[c0] + (1) 2-Methyl-1-hydroxybutyl-TPP_c0[c0]	rxn07434		R07603	Valine, leucine and isoleucine degradation
rxn01974_c0	-	Cytosol_0	Saccharopolyspora_rosea.CDS.1538	LL-2,6-Diaminoheptanedioate 2-epimerase_c0	5.1.1.7	0		(1) cpd00504[c0] <-> (1) cpd00516[c0]	(1) LL-2,6-Diaminopimelate_c0[c0] <-> (1) meso-2,6-Diaminopimelate_c0[c0]	rxn01974	DAPE	R02735	Lysine biosynthesis	Amino-Acid-Biosynthesis|Biosynthesis|DAPLYSINESYN-PWY|IND-AMINO-ACID-SYN|LYSINE-SYN|P4-PWY|PWY0-781
rxn01640_c0	-	Cytosol_0	Saccharopolyspora_rosea.CDS.5469	N-Formimino-L-glutamate iminohydrolase_c0		2.82		(1) cpd00001[c0] + (1) cpd00344[c0] <-> (1) cpd00013[c0] + (1) cpd00770[c0]	(1) H2O_c0[c0] + (1) N-Formimino-L-glutamate_c0[c0] <-> (1) NH3_c0[c0] + (1) N-Formyl-L-glutamate_c0[c0]	rxn01640	FORGLUIH	R02286	Histidine metabolism
rxn00242_c0	>	Cytosol_0	(Saccharopolyspora_rosea.CDS.4740 or Saccharopolyspora_rosea.CDS.28)	guanosine-3',5'-bis(diphosphate) 3'-diphosphohydrolase_c0		-3.74		(1) cpd00001[c0] + (1) cpd00905[c0] -> (1) cpd00012[c0] + (1) cpd00031[c0]	(1) H2O_c0[c0] + (1) Guanosine 3',5'-bis(diphosphate) _c0[c0] -> (1) PPi_c0[c0] + (1) GDP_c0[c0]	rxn00242	G35DP	R00336	Purine metabolism	Biosynthesis|Metabolic-Regulators|PPGPPMET-PWY
rxn12641_c0	-	Cytosol_0	((Saccharopolyspora_rosea.CDS.3210 or Saccharopolyspora_rosea.CDS.5878 or Saccharopolyspora_rosea.CDS.5118 or Saccharopolyspora_rosea.CDS.3145) or (Saccharopolyspora_rosea.CDS.1455 or Saccharopolyspora_rosea.CDS.819) or Saccharopolyspora_rosea.CDS.4699 or Saccharopolyspora_rosea.CDS.1102)	RXN0-6977.c_c0		-0.46		(1) cpd00001[c0] + (1) cpd11585[c0] <-> (1) cpd00033[c0] + (1) cpd00035[c0]	(1) H2O_c0[c0] + (1) L-alanylglycine_c0[c0] <-> (1) Glycine_c0[c0] + (1) L-Alanine_c0[c0]	rxn12641	MEAMP1(ala-gly)
rxn05104_c0	>	Cytosol_0	Saccharopolyspora_rosea.CDS.3206	S-methyl-5-thio-D-ribulose-1-phosphate hydro-lyase_c0	4.2.1.109	-8.17		(1) cpd02791[c0] -> (1) cpd00001[c0] + (1) cpd11295[c0]	(1) methylthioribulose-1-phosphate_c0[c0] -> (1) H2O_c0[c0] + (1) 2,3-diketo5-methylthio-1-phosphopentane_c0[c0]	rxn05104	MDRPD	R07392	Cysteine and methionine metabolism	Amino-Acid-Biosynthesis|Biosynthesis|Degradation|IND-AMINO-ACID-SYN|METHIONINE-SYN|NUCLEO-DEG
rxn01635_c0	<	Cytosol_0	Saccharopolyspora_rosea.CDS.2491	1-Pyrroline-4-hydroxy-2-carboxylate aminohydrolase (decyclizing)_c0	3.5.4.22	11.6		(1) cpd00001[c0] + (1) cpd00067[c0] + (1) cpd02626[c0] <- (1) cpd00013[c0] + (1) cpd00340[c0]	(1) H2O_c0[c0] + (1) H+_c0[c0] + (1) 1-Pyrroline-4-hydroxy-2-carboxylate_c0[c0] <- (1) NH3_c0[c0] + (1) 2,5-Dioxopentanoate_c0[c0]	rxn01635		R02280	Arginine and proline metabolism	4-Hydroxyproline-Degradation|Amino-Acid-Degradation|Degradation
rxn08471_c0	>	Cytosol_0	(Saccharopolyspora_rosea.CDS.4089 or Saccharopolyspora_rosea.CDS.2829)	FMNH2-dependent monooxygenase (sulfoacetate)_c0		-78.98		(1) cpd00007[c0] + (1) cpd01270[c0] + (1) cpd09878[c0] -> (1) cpd00001[c0] + (1) cpd00040[c0] + (1) cpd00050[c0] + (1) cpd00067[c0] + (1) cpd00081[c0]	(1) O2_c0[c0] + (1) FMNH2_c0[c0] + (1) Sulfoacetate_c0[c0] -> (1) H2O_c0[c0] + (1) Glyoxalate_c0[c0] + (1) FMN_c0[c0] + (1) H+_c0[c0] + (1) Sulfite_c0[c0]	rxn08471	FDMO5
rxn03057_c0	-	Cytosol_0	Saccharopolyspora_rosea.CDS.3204	5-Methylthio-5-deoxy-D-ribose-1-phosphate ketol-isomerase_c0		0.62		(1) cpd02574[c0] <-> (1) cpd02791[c0]	(1) methylthioribose-1-phosphate_c0[c0] <-> (1) methylthioribulose-1-phosphate_c0[c0]	rxn03057		R04420	Cysteine and methionine metabolism	Amino-Acid-Biosynthesis|Biosynthesis|Degradation|IND-AMINO-ACID-SYN|METHIONINE-SYN|NUCLEO-DEG
rxn04384_c0	>	Cytosol_0	Saccharopolyspora_rosea.CDS.1394	adenosylcobyric acid:(R)-1-aminopropan-2-yl phosphate ligase_c0		-6.35		(1) cpd00002[c0] + (1) cpd02547[c0] + (1) cpd03917[c0] -> (1) cpd00008[c0] + (1) cpd00009[c0] + (1) cpd00067[c0] + (1) cpd03919[c0]	(1) ATP_c0[c0] + (1) (R) -1-Aminopropan-2-yl phosphate_c0[c0] + (1) Adenosylcobyric acid_c0[c0] -> (1) ADP_c0[c0] + (1) Phosphate_c0[c0] + (1) H+_c0[c0] + (1) Adenosyl cobinamide phosphate_c0[c0]	rxn04384	ADCOBAPS	R06529	Porphyrin and chlorophyll metabolism	Adenosylcobalamin-Biosynthesis|Biosynthesis|Cobalamin-Biosynthesis|Cofactor-Biosynthesis|P381-PWY|Vitamin-Biosynthesis
rxn02775_c0	-	Cytosol_0	Saccharopolyspora_rosea.CDS.5083	S-adenosyl-L-methionine:precorrin-4 C20-methyltransferase_c0	2.1.1.130			(1) cpd00017[c0] + (1) cpd01620[c0] <-> (1) cpd00019[c0] + (1) cpd00067[c0] + (1) cpd03420[c0]	(1) S-Adenosyl-L-methionine_c0[c0] + (1) Precorrin 2_c0[c0] <-> (1) S-Adenosyl-homocysteine_c0[c0] + (1) H+_c0[c0] + (1) Precorrin 3A_c0[c0]	rxn02775	PC20M	R03948	Porphyrin and chlorophyll metabolism	Adenosylcobalamin-Biosynthesis|Biosynthesis|Cobalamin-Biosynthesis|Cofactor-Biosynthesis|P381-PWY|Vitamin-Biosynthesis
rxn00060_c0	>	Cytosol_0	Saccharopolyspora_rosea.CDS.6001	porphobilinogen:(4-[2-carboxyethyl]-3-[carboxymethyl]pyrrol-2-yl)methyltransferase (hydrolysing)_c0		-25.97		(1) cpd00001[c0] + (4) cpd00689[c0] -> (4) cpd00013[c0] + (1) cpd00755[c0]	(1) H2O_c0[c0] + (4) Porphobilinogen_c0[c0] -> (4) NH3_c0[c0] + (1) Hydroxymethylbilane_c0[c0]	rxn00060	HEM3	R00084	Porphyrin and chlorophyll metabolism	Biosynthesis|Chlorophyll-Biosynthesis|Chlorophyll-a-Biosynthesis|Cofactor-Biosynthesis|HEME-SYN|Porphyrin-Compounds-Biosynthesis|Tetrapyrrole-Biosynthesis
rxn05350_c0	>	Cytosol_0	Saccharopolyspora_rosea.CDS.1262	hexanoyl-[acyl-carrier protein]:malonyl-[acyl-carrier-protein] C-acyltransferase (decarboxylating)_c0		-7.37		(1) cpd00067[c0] + (1) cpd11472[c0] + (1) cpd11492[c0] -> (1) cpd00011[c0] + (1) cpd11490[c0] + (1) cpd11493[c0]	(1) H+_c0[c0] + (1) Hexanoyl-ACP_c0[c0] + (1) Malonyl-acyl-carrierprotein-_c0[c0] -> (1) CO2_c0[c0] + (1) 3-oxooctanoyl-acp_c0[c0] + (1) ACP_c0[c0]	rxn05350	3OAS80	R04957	Fatty acid biosynthesis	Biosynthesis|Fatty-acid-biosynthesis|Lipid-Biosynthesis|Palmitate-Biosynthesis
rxn09198_c0	>	Cytosol_0	Saccharopolyspora_rosea.CDS.419	Phosphatidylserine decarboxylase (n-C14:0)_c0		-73.2		(2) cpd00067[c0] + (1) cpd15553[c0] -> (1) cpd00011[c0] + (1) cpd15529[c0]	(2) H+_c0[c0] + (1) phosphatidylserine ditetradecanoyl_c0[c0] -> (1) CO2_c0[c0] + (1) phosphatidylethanolamine ditetradecanoyl_c0[c0]	rxn09198	PSD140
rxn05064_c0	>	Cytosol_0	Unknown	carbamate hydro-lyase_c0		3.53		(2) cpd00067[c0] + (1) cpd01101[c0] -> (1) cpd00011[c0] + (1) cpd00013[c0]	(2) H+_c0[c0] + (1) Carbamate_c0[c0] -> (1) CO2_c0[c0] + (1) NH3_c0[c0]	rxn05064		R07316		CYANCAT-PWY|Degradation|Detoxification|NITROGEN-DEG|NUCLEO-DEG|Noncarbon-Nutrients|PWY0-1471|Pyrimidine-Degradation|Uracil-Degradation
rxn01102_c0	>	Cytosol_0	(Saccharopolyspora_rosea.CDS.66 or Saccharopolyspora_rosea.CDS.5811)	ATP:(R)-glycerate 3-phosphotransferase_c0		-14.03		(1) cpd00002[c0] + (1) cpd00223[c0] -> (1) cpd00008[c0] + (1) cpd00067[c0] + (1) cpd00169[c0]	(1) ATP_c0[c0] + (1) Glycerate_c0[c0] -> (1) ADP_c0[c0] + (1) H+_c0[c0] + (1) 3-Phosphoglycerate_c0[c0]	rxn01102	GLYCK	R01514	Glycine, serine and threonine metabolism|Glycerolipid metabolism|Glyoxylate and dicarboxylate metabolism	Alcohol-Degradation|CARBOXYLATES-DEG|Degradation|Energy-Metabolism|GLYCOL-GLYOXDEG-PWY|GLYCOLATEMET-PWY|Glycolate-Degradation|Photosynthesis
rxn03906_c0	>	Cytosol_0	(Saccharopolyspora_rosea.CDS.2226 or Saccharopolyspora_rosea.CDS.3167 or Saccharopolyspora_rosea.CDS.3501)	1-hydroxy-2-naphthoate,NADH:oxygen oxidoreductase (2-hydroxylating, decarboxylating)_c0		-95.93		(1) cpd00004[c0] + (1) cpd00007[c0] + (2) cpd00067[c0] + (1) cpd02045[c0] -> (1) cpd00001[c0] + (1) cpd00003[c0] + (1) cpd00011[c0] + (1) cpd01932[c0]	(1) NADH_c0[c0] + (1) O2_c0[c0] + (2) H+_c0[c0] + (1) 1-Hydroxy-2-naphthoate_c0[c0] -> (1) H2O_c0[c0] + (1) NAD_c0[c0] + (1) CO2_c0[c0] + (1) 1,2-Naphthalenediol_c0[c0]	rxn03906		R05632	Polycyclic aromatic hydrocarbon degradation
rxn05569_c0	-	Cytosol_0	Saccharopolyspora_rosea.CDS.6329	D-glucosamine transport via PEP:Pyr PTS_c0		-9.11		(1) cpd00061[c0] + (1) cpd00276[e0] <-> (1) cpd00020[c0] + (1) cpd00288[c0]	(1) Phosphoenolpyruvate_c0[c0] + (1) GLUM_e0[e0] <-> (1) Pyruvate_c0[c0] + (1) D-Glucosamine phosphate_c0[c0]	rxn05569	GAMpts
rxn00100_c0	>	Cytosol_0	Saccharopolyspora_rosea.CDS.1710	ATP:dephospho-CoA 3'-phosphotransferase_c0		-14.03		(1) cpd00002[c0] + (1) cpd00655[c0] -> (1) cpd00008[c0] + (1) cpd00010[c0] + (1) cpd00067[c0]	(1) ATP_c0[c0] + (1) Dephospho-CoA_c0[c0] -> (1) ADP_c0[c0] + (1) CoA_c0[c0] + (1) H+_c0[c0]	rxn00100	DPCOAK	R00130	Pantothenate and CoA biosynthesis	Biosynthesis|COA-PWY|CoA-Biosynthesis|Cofactor-Biosynthesis|PANTOSYN-PWY|Vitamin-Biosynthesis
rxn03482_c0	>	Cytosol_0	Saccharopolyspora_rosea.CDS.1409	Salicin 6-phosphate glucohydrolase_c0		-3.11		(1) cpd00001[c0] + (1) cpd03698[c0] -> (1) cpd00863[c0] + (1) cpd01553[c0]	(1) H2O_c0[c0] + (1) Salicin-6P_c0[c0] -> (1) beta-D-Glucose 6-phosphate_c0[c0] + (1) Saligenin_c0[c0]	rxn03482		R05134	Glycolysis / Gluconeogenesis
rxn02281_c0	>	Cytosol_0	((Saccharopolyspora_rosea.CDS.1971 or Saccharopolyspora_rosea.CDS.1664) or (Saccharopolyspora_rosea.CDS.1665 or Saccharopolyspora_rosea.CDS.1972))	N-Methylimidazolidine-2,4-dione amidohydrolase (ATP-hydrolysing)_c0	3.5.2.14	-14.36		(2) cpd00001[c0] + (1) cpd00002[c0] + (1) cpd01679[c0] -> (1) cpd00008[c0] + (1) cpd00009[c0] + (2) cpd00067[c0] + (1) cpd00768[c0]	(2) H2O_c0[c0] + (1) ATP_c0[c0] + (1) N-Methylhydantoin_c0[c0] -> (1) ADP_c0[c0] + (1) Phosphate_c0[c0] + (2) H+_c0[c0] + (1) N-Carbamoylsarcosine_c0[c0]	rxn02281		R03187	Arginine and proline metabolism	AMINE-DEG|Creatinine-Degradation|Degradation
rxn00514_c0	>	Cytosol_0	Saccharopolyspora_rosea.CDS.992	Inosine 5'-triphosphate pyrophosphohydrolase_c0		-27.3		(1) cpd00001[c0] + (1) cpd00068[c0] -> (1) cpd00012[c0] + (2) cpd00067[c0] + (1) cpd00114[c0]	(1) H2O_c0[c0] + (1) ITP_c0[c0] -> (1) PPi_c0[c0] + (2) H+_c0[c0] + (1) IMP_c0[c0]	rxn00514	ITPASE2	R00720	Purine metabolism
rxn00789_c0	<	Cytosol_0	Saccharopolyspora_rosea.CDS.4524	1-(5-phospho-D-ribosyl)-ATP:diphosphate phospho-alpha-D-ribosyl-transferase_c0		17.21		(1) cpd00012[c0] + (1) cpd00067[c0] + (1) cpd01775[c0] <- (1) cpd00002[c0] + (1) cpd00103[c0]	(1) PPi_c0[c0] + (1) H+_c0[c0] + (1) Phosphoribosyl-ATP_c0[c0] <- (1) ATP_c0[c0] + (1) PRPP_c0[c0]	rxn00789	ATPPRT	R01071	Histidine metabolism	Amino-Acid-Biosynthesis|Biosynthesis|HISTIDINE-SYN|HISTSYN-PWY|IND-AMINO-ACID-SYN|PRPP-PWY
rxn02374_c0	>	Cytosol_0	Unknown	R03314_c0		-14.06		(1) cpd00858[c0] -> (1) cpd00001[c0] + (1) cpd00067[c0] + (1) cpd02431[c0]	(1) L-Glutamate5-semialdehyde_c0[c0] -> (1) H2O_c0[c0] + (1) H+_c0[c0] + (1) 1-Pyrroline-5-carboxylate_c0[c0]	rxn02374	G5SADr	R03314	Arginine and proline metabolism	ARG-PRO-PWY|ARGASEDEG-PWY|ARGININE-DEG|ARGORNPROST-PWY|Activation-Inactivation-Interconversion|Amino-Acid-Biosynthesis|Amino-Acid-Degradation|Antibiotic-Biosynthesis|Biosynthesis|CITRULBIO-PWY|Citrulline-Biosynthesis|Degradation|GLUTAMATE-SYN|IND-AMINO-ACID-SYN|Interconversion|Other-Amino-Acid-Biosynthesis|PROLINE-SYN|PROSYN-PWY|SECONDARY-METABOLITE-BIOSYNTHESIS
rxn05560_c0	-	Cytosol_0	Saccharopolyspora_rosea.CDS.6329	D-fructose transport via PEP:Pyr PTS_c0		-9.11		(1) cpd00061[c0] + (1) cpd00082[e0] <-> (1) cpd00020[c0] + (1) cpd00802[c0]	(1) Phosphoenolpyruvate_c0[c0] + (1) D-Fructose_e0[e0] <-> (1) Pyruvate_c0[c0] + (1) D-fructose-1-phosphate_c0[c0]	rxn05560	FRUpts
rxn05437_c0	>	Cytosol_0	Saccharopolyspora_rosea.CDS.3099	12-methyl-trans-tetra-dec-2-enoyl-ACP:NAD+ oxidoreductase (A-specific)_c0		-16.55		(1) cpd00004[c0] + (1) cpd00067[c0] + (1) cpd11514[c0] -> (1) cpd00003[c0] + (1) cpd11515[c0]	(1) NADH_c0[c0] + (1) H+_c0[c0] + (1) 12-methyl-trans-tetra-dec-2-enoyl-ACP_c0[c0] -> (1) NAD_c0[c0] + (1) 12-methyl-tetra-decanoyl-ACP_c0[c0]	rxn05437
rxn05158_c0	>	Cytosol_0	(Saccharopolyspora_rosea.CDS.368 or Saccharopolyspora_rosea.CDS.4653 or Saccharopolyspora_rosea.CDS.1406)	ATP phosphohydrolase (glycerol-3-phosphate-importing)_c0		-6.82		(1) cpd00001[c0] + (1) cpd00002[c0] + (1) cpd00080[e0] -> (1) cpd00008[c0] + (1) cpd00009[c0] + (1) cpd00067[c0] + (1) cpd00080[c0]	(1) H2O_c0[c0] + (1) ATP_c0[c0] + (1) Glycerol-3-phosphate_e0[e0] -> (1) ADP_c0[c0] + (1) Phosphate_c0[c0] + (1) H+_c0[c0] + (1) Glycerol-3-phosphate_c0[c0]	rxn05158	GLYC3Pabc
rxn08976_c0	>	Cytosol_0	(Saccharopolyspora_rosea.CDS.530 or Saccharopolyspora_rosea.CDS.2874 or Saccharopolyspora_rosea.CDS.4374 or Saccharopolyspora_rosea.CDS.719 or Saccharopolyspora_rosea.CDS.908)	quinone reductase_c0		-20.31		(1) cpd00004[c0] + (1) cpd00067[c0] + (1) cpd15352[c0] -> (1) cpd00003[c0] + (1) cpd15353[c0]	(1) NADH_c0[c0] + (1) H+_c0[c0] + (1) 2-Demethylmenaquinone 8_c0[c0] -> (1) NAD_c0[c0] + (1) 2-Demethylmenaquinol 8_c0[c0]	rxn08976	NADH9
rxn00881_c0	>	Cytosol_0	(Saccharopolyspora_rosea.CDS.5968 or Saccharopolyspora_rosea.CDS.1574)	1D-myo-Inositol 1-phosphate phosphohydrolase_c0		7.21		(1) cpd00001[c0] + (1) cpd00867[c0] -> (1) cpd00009[c0] + (1) cpd00121[c0]	(1) H2O_c0[c0] + (1) Inositol 1-phosphate_c0[c0] -> (1) Phosphate_c0[c0] + (1) L-Inositol_c0[c0]	rxn00881	MI1PP	R01185	Inositol phosphate metabolism	CYCLITOLS-DEG|Degradation|Phytate-Degradation|SECONDARY-METABOLITE-DEGRADATION|Sugar-Derivatives
rxn01355_c0	>	Cytosol_0	Saccharopolyspora_rosea.CDS.4310	Propanoyl-CoA:carbon-dioxide ligase (ADP-forming)_c0		-2.88		(1) cpd00002[c0] + (1) cpd00086[c0] + (1) cpd00242[c0] -> (1) cpd00008[c0] + (1) cpd00009[c0] + (1) cpd00067[c0] + (1) cpd00519[c0]	(1) ATP_c0[c0] + (1) Propionyl-CoA_c0[c0] + (1) H2CO3_c0[c0] -> (1) ADP_c0[c0] + (1) Phosphate_c0[c0] + (1) H+_c0[c0] + (1) D-methylmalonyl-CoA_c0[c0]	rxn01355		R01859	Valine, leucine and isoleucine degradation|Glyoxylate and dicarboxylate metabolism|Propanoate metabolism|Carbon fixation pathways in prokaryotes	2-Oxobutanoate-Degradation|Amino-Acid-Degradation|Autotrophic-CO2-Fixation|C1-COMPOUNDS|CARBOXYLATES-DEG|CO2-Fixation|Degradation|Energy-Metabolism|METHIONINE-DEG|PROPIONMET-PWY|Propionate-Degradation
rxn08336_c0	>	Cytosol_0	(Saccharopolyspora_rosea.CDS.4631 or Saccharopolyspora_rosea.CDS.4630)	dihydroorotic acid (menaquinone-8)_c0		151.79		(1) cpd00282[c0] + (1) cpd15500[c0] -> (1) cpd00247[c0] + (1) cpd15499[c0]	(1) S-Dihydroorotate_c0[c0] + (1) Menaquinone 8_c0[c0] -> (1) Orotate_c0[c0] + (1) Menaquinol 8_c0[c0]	rxn08336	DHORD5
rxn05401_c0	-	Cytosol_0	(Saccharopolyspora_rosea.CDS.2294 or Saccharopolyspora_rosea.CDS.3879 or Saccharopolyspora_rosea.CDS.1800)	13-methyl-3-oxo-tetra-decanoyl-ACP:NADP+ oxidoreductase_c0		-3.76		(1) cpd00005[c0] + (1) cpd00067[c0] + (1) cpd11537[c0] <-> (1) cpd00006[c0] + (1) cpd11538[c0]	(1) NADPH_c0[c0] + (1) H+_c0[c0] + (1) 13-methyl-3-oxo-tetra-decanoyl-ACP_c0[c0] <-> (1) NADP_c0[c0] + (1) 13-methyl-3-hydroxy-tetra-decanoyl-ACP_c0[c0]	rxn05401
rxn02264_c0	-	Cytosol_0	(Saccharopolyspora_rosea.CDS.6000 or (Saccharopolyspora_rosea.CDS.3084 or Saccharopolyspora_rosea.CDS.857))	Hydroxymethylbilane hydro-lyase(cyclizing)_c0				(1) cpd00755[c0] <-> (1) cpd00001[c0] + (1) cpd00774[c0]	(1) Hydroxymethylbilane_c0[c0] <-> (1) H2O_c0[c0] + (1) UroporphyrinogenIII_c0[c0]	rxn02264	HEM4	R03165	Porphyrin and chlorophyll metabolism	Biosynthesis|Chlorophyll-Biosynthesis|Chlorophyll-a-Biosynthesis|Cofactor-Biosynthesis|HEME-SYN|Porphyrin-Compounds-Biosynthesis|Tetrapyrrole-Biosynthesis
rxn09202_c0	>	Cytosol_0	Saccharopolyspora_rosea.CDS.419	Phosphatidylserine decarboxylase (n-C18:0)_c0		-73.2		(2) cpd00067[c0] + (1) cpd15557[c0] -> (1) cpd00011[c0] + (1) cpd15533[c0]	(2) H+_c0[c0] + (1) phosphatidylserine dioctadecanoyl_c0[c0] -> (1) CO2_c0[c0] + (1) phosphatidylethanolamine dioctadecanoyl_c0[c0]	rxn09202	PSD180
rxn01451_c0	-	Cytosol_0	((Saccharopolyspora_rosea.CDS.4240 or Saccharopolyspora_rosea.CDS.1720 or Saccharopolyspora_rosea.CDS.1592 or Saccharopolyspora_rosea.CDS.1635 or Saccharopolyspora_rosea.CDS.5432) or (Saccharopolyspora_rosea.CDS.4212 or Saccharopolyspora_rosea.CDS.817 or Saccharopolyspora_rosea.CDS.4211 or Saccharopolyspora_rosea.CDS.4244 or Saccharopolyspora_rosea.CDS.2899 or Saccharopolyspora_rosea.CDS.1792 or …	(S)-3-Hydroxybutanoyl-CoA:NAD+ oxidoreductase_c0		3.76		(1) cpd00003[c0] + (1) cpd00842[c0] <-> (1) cpd00004[c0] + (1) cpd00067[c0] + (1) cpd00279[c0]	(1) NAD_c0[c0] + (1) (S) -3-Hydroxybutyryl-CoA_c0[c0] <-> (1) NADH_c0[c0] + (1) H+_c0[c0] + (1) Acetoacetyl-CoA_c0[c0]	rxn01451	HACD1	R01975	Fatty acid degradation|Lysine degradation|Tryptophan metabolism|Butanoate metabolism|Carbon fixation pathways in prokaryotes	AROMATIC-COMPOUNDS-DEGRADATION|Amino-Acid-Degradation|Autotrophic-CO2-Fixation|C1-COMPOUNDS|CARBOXYLATES-DEG|CENTFERM-PWY|CO2-Fixation|Degradation|Energy-Metabolism|Fermentation|GLUDEG-II-PWY|GLUTAMATE-DEG|Pyruvate-Degradation|TOLUENE-DEG|TRYPTOPHAN-DEG|TRYPTOPHAN-DEGRADATION-1
rxn03903_c0	-	Cytosol_0	Saccharopolyspora_rosea.CDS.5000	UDPMurAc(oyl-L-Ala-D-gamma-Glu-L-Lys-D-Ala-D-Ala):undecaprenyl-phosphate phospho-N-acetylmuramoyl-pentapeptide-transferase_c0		0		(1) cpd00286[c0] + (1) cpd02862[c0] <-> (1) cpd00091[c0] + (1) cpd02948[c0]	(1) Undecaprenylphosphate_c0[c0] + (1) UDPMurAc(oyl-L-Ala-D-gamma-Glu-L-Lys-D-Ala-D-Ala) _c0[c0] <-> (1) UMP_c0[c0] + (1) MurAc(oyl-L-Ala-D-gamma-Glu-L-Lys-D-Ala-D-Ala) -diphospho- undecaprenol_c0[c0]	rxn03903	PAPPT2	R05629	Peptidoglycan biosynthesis
rxn00097_c0	-	Cytosol_0	Saccharopolyspora_rosea.CDS.5879	ATP:AMP phosphotransferase_c0		9.53		(1) cpd00002[c0] + (1) cpd00018[c0] + (1) cpd00067[c0] <-> (2) cpd00008[c0]	(1) ATP_c0[c0] + (1) AMP_c0[c0] + (1) H+_c0[c0] <-> (2) ADP_c0[c0]	rxn00097	ADK1	R00127	Purine metabolism	Biosynthesis|DENOVOPURINE2-PWY|Metabolic-Clusters|Nucleotide-Biosynthesis|P1-PWY|PRPP-PWY|PUR-NUC-SYN|PYR-NUC-SYN|Purine-Nucleotide-De-Novo-Biosynthesis|Purine-Nucleotides-Salvage
rxn02212_c0	>	Cytosol_0	Saccharopolyspora_rosea.CDS.4707	2-Dehydro-3-deoxy-D-arabino-heptonate 7-phosphate phosphate-lyase (cyclyzing)_c0	4.2.3.4	-7.4		(1) cpd02857[c0] -> (1) cpd00009[c0] + (1) cpd00699[c0]	(1) DAHP_c0[c0] -> (1) Phosphate_c0[c0] + (1) 5-Dehydroquinate_c0[c0]	rxn02212	ARO1_1	R03083	Phenylalanine, tyrosine and tryptophan biosynthesis	3-Dehydroquinate-Biosynthesis|ALL-CHORISMATE-PWY|ARO-PWY|AROMATIC-COMPOUNDS-BIOSYN|Amino-Acid-Biosynthesis|Biosynthesis|COMPLETE-ARO-PWY|Chorismate-Biosynthesis
rxn05324_c0	<	Cytosol_0	Saccharopolyspora_rosea.CDS.3099	Dodecanoyl-[acyl-carrier protein]:malonyl-CoA C-acyltransferase(decarboxylating, oxoacyl- and enoyl-reducing)_c0		16.55		(1) cpd00003[c0] + (1) cpd11468[c0] <- (1) cpd00004[c0] + (2) cpd00067[c0] + (1) cpd11469[c0]	(1) NAD_c0[c0] + (1) Dodecanoyl-ACP_c0[c0] <- (1) NADH_c0[c0] + (2) H+_c0[c0] + (1) (2E) -Dodecenoyl-[acp]_c0[c0]	rxn05324	DDMAT5	R04724	Fatty acid biosynthesis	Biosynthesis|Fatty-acid-biosynthesis|Lipid-Biosynthesis|Palmitate-Biosynthesis
rxn10481_c0	>	Cytosol_0	(Saccharopolyspora_rosea.CDS.4839 or Saccharopolyspora_rosea.CDS.3982 or Saccharopolyspora_rosea.CDS.3880 or Saccharopolyspora_rosea.CDS.2261)	Copper transport via ABC system_c0		-6.82		(1) cpd00001[c0] + (1) cpd00002[c0] + (1) cpd00058[e0] -> (1) cpd00008[c0] + (1) cpd00009[c0] + (1) cpd00058[c0] + (1) cpd00067[c0]	(1) H2O_c0[c0] + (1) ATP_c0[c0] + (1) Cu2+_e0[e0] -> (1) ADP_c0[c0] + (1) Phosphate_c0[c0] + (1) Cu2+_c0[c0] + (1) H+_c0[c0]	rxn10481	Cuabc
rxn03535_c0	>	Cytosol_0	(Saccharopolyspora_rosea.CDS.5097 or Saccharopolyspora_rosea.CDS.5337)	ATP:cob(I)yrinic acid-a,c-diamide Cobeta-adenosyltransferase_c0				(1) cpd00002[c0] + (1) cpd00067[c0] + (1) cpd03915[c0] -> (1) cpd00421[c0] + (1) cpd03916[c0]	(1) ATP_c0[c0] + (1) H+_c0[c0] + (1) Cob(I) yrinate diamide_c0[c0] -> (1) Triphosphate_c0[c0] + (1) Adenosyl cobyrinate diamide_c0[c0]	rxn03535	CYRDAAT	R05220	Porphyrin and chlorophyll metabolism	Adenosylcobalamin-Biosynthesis|Biosynthesis|Cobalamin-Biosynthesis|Cofactor-Biosynthesis|P381-PWY|Vitamin-Biosynthesis
rxn00692_c0	-	Cytosol_0	(Saccharopolyspora_rosea.CDS.2557 or Saccharopolyspora_rosea.CDS.4896 or Saccharopolyspora_rosea.CDS.2558)	5,10-Methylenetetrahydrofolate:glycine hydroxymethyltransferase_c0		-0.05		(1) cpd00001[c0] + (1) cpd00033[c0] + (1) cpd00125[c0] <-> (1) cpd00054[c0] + (1) cpd00087[c0]	(1) H2O_c0[c0] + (1) Glycine_c0[c0] + (1) 5-10-Methylenetetrahydrofolate_c0[c0] <-> (1) L-Serine_c0[c0] + (1) Tetrahydrofolate_c0[c0]	rxn00692	GHMT	R00945	Glycine, serine and threonine metabolism|Cyanoamino acid metabolism|Glyoxylate and dicarboxylate metabolism|One carbon pool by folate|Methane metabolism	1CMET2-PWY|AMINE-DEG|Amino-Acid-Biosynthesis|Biosynthesis|C1-COMPOUNDS|Cofactor-Biosynthesis|Degradation|Energy-Metabolism|Folate-Biosynthesis|Formaldehyde-Assimilation|GLYCINE-SYN|GLYSYN-PWY|IND-AMINO-ACID-SYN|NUCLEO-DEG|Photosynthesis|Purine-Degradation|SER-GLYSYN-PWY|Vitamin-Biosynthesis
rxn00311_c0	>	Cytosol_0	Saccharopolyspora_rosea.CDS.1064	L-lysine,NADPH:oxygen oxidoreductase (6-hydroxylating)_c0		-90.63		(1) cpd00005[c0] + (1) cpd00007[c0] + (1) cpd00039[c0] -> (1) cpd00001[c0] + (1) cpd00006[c0] + (1) cpd00757[c0]	(1) NADPH_c0[c0] + (1) O2_c0[c0] + (1) L-Lysine_c0[c0] -> (1) H2O_c0[c0] + (1) NADP_c0[c0] + (1) N6-Hydroxy-L-lysine_c0[c0]	rxn00311		R00448	Lysine degradation	AEROBACTINSYN-PWY|Biosynthesis|Siderophores-Biosynthesis
rxn01492_c0	>	Cytosol_0	Saccharopolyspora_rosea.CDS.5406	ATP:D-fructose-1-phosphate 6-phosphotransferase_c0		-14.03		(1) cpd00002[c0] + (1) cpd00802[c0] -> (1) cpd00008[c0] + (1) cpd00067[c0] + (1) cpd00290[c0]	(1) ATP_c0[c0] + (1) D-fructose-1-phosphate_c0[c0] -> (1) ADP_c0[c0] + (1) H+_c0[c0] + (1) D-fructose-1,6-bisphosphate_c0[c0]	rxn01492	FRUK_r	R02071	Fructose and mannose metabolism	Carbohydrates-Degradation|Degradation|PWY0-1314|Sugars-And-Polysaccharides
rxn00802_c0	-	Cytosol_0	Saccharopolyspora_rosea.CDS.1924	2-(Nomega-L-arginino)succinate arginine-lyase (fumarate-forming)_c0		7.34		(1) cpd02152[c0] <-> (1) cpd00051[c0] + (1) cpd00106[c0]	(1) L-Argininosuccinate_c0[c0] <-> (1) L-Arginine_c0[c0] + (1) Fumarate_c0[c0]	rxn00802		R01086	Alanine, aspartate and glutamate metabolism|Arginine and proline metabolism	ARG+POLYAMINE-SYN|ARGININE-DEG|ARGININE-SYN|ARGININE-SYN4-PWY|ARGSYN-PWY|ARGSYNBSUB-PWY|Amino-Acid-Biosynthesis|Amino-Acid-Degradation|Biosynthesis|Citrulline-Biosynthesis|Degradation|IND-AMINO-ACID-SYN|Metabolic-Regulators|NITROGEN-DEG|Nitric-Oxide-Biosynthesis|Noncarbon-Nutrients|Other-Amino-Acid-Biosynthesis|Polyamine-Biosynthesis
rxn08440_c0	>	Cytosol_0	Saccharopolyspora_rosea.CDS.4902	lauroyl-CoA hydrolase_c0		-5.76		(1) cpd00001[c0] + (1) cpd01260[c0] -> (1) cpd00010[c0] + (1) cpd00067[c0] + (1) cpd01741[c0]	(1) H2O_c0[c0] + (1) Lauroyl-CoA_c0[c0] -> (1) CoA_c0[c0] + (1) H+_c0[c0] + (1) ddca_c0[c0]	rxn08440	FACOAE120			Biosynthesis|Fatty-acid-biosynthesis|Lipid-Biosynthesis
rxn02160_c0	>	Cytosol_0	Saccharopolyspora_rosea.CDS.5554	L-Histidinol-phosphate phosphohydrolase_c0		7.21		(1) cpd00001[c0] + (1) cpd00807[c0] -> (1) cpd00009[c0] + (1) cpd00641[c0]	(1) H2O_c0[c0] + (1) L-histidinol-phosphate_c0[c0] -> (1) Phosphate_c0[c0] + (1) L-Histidinol_c0[c0]	rxn02160	HIS2	R03013	Histidine metabolism	Amino-Acid-Biosynthesis|Biosynthesis|HISTIDINE-SYN|HISTSYN-PWY|IND-AMINO-ACID-SYN|PRPP-PWY
rxn01825_c0	>	Cytosol_0	Saccharopolyspora_rosea.CDS.2908	Homogentisate:oxygen 1,2-oxidoreductase (decyclizing)_c0		-81.87		(1) cpd00007[c0] + (1) cpd00426[c0] -> (1) cpd00067[c0] + (1) cpd00763[c0]	(1) O2_c0[c0] + (1) Homogentisate_c0[c0] -> (1) H+_c0[c0] + (1) 4-Maleylacetoacetate_c0[c0]	rxn01825	HGENDO	R02519	Tyrosine metabolism|Styrene degradation	Amino-Acid-Degradation|Degradation|TYRFUMCAT-PWY|TYROSINE-DEG
rxn10230_c0	>	Cytosol_0	Saccharopolyspora_rosea.CDS.418	anteisopentadecanoyl-CDPdiacylglycerol-serine O-phosphatidyltransferase_c0		-15.04		(1) cpd00054[c0] + (1) cpd15687[c0] -> (1) cpd00046[c0] + (2) cpd00067[c0] + (1) cpd15693[c0]	(1) L-Serine_c0[c0] + (1) CDP-1,2-dianteisopentadecanoylglycerol_c0[c0] -> (1) CMP_c0[c0] + (2) H+_c0[c0] + (1) Dianteisopentadecanoylphosphatidylserine_c0[c0]	rxn10230
rxn02720_c0	-	Cytosol_0	((Saccharopolyspora_rosea.CDS.3225 or Saccharopolyspora_rosea.CDS.570 or Saccharopolyspora_rosea.CDS.3598) or (Saccharopolyspora_rosea.CDS.3063 or Saccharopolyspora_rosea.CDS.2413 or Saccharopolyspora_rosea.CDS.1719 or Saccharopolyspora_rosea.CDS.2010 or Saccharopolyspora_rosea.CDS.3039 or Saccharopolyspora_rosea.CDS.2832 or Saccharopolyspora_rosea.CDS.2029 or Saccharopolyspora_rosea.CDS.1739 or …	Lauroyl-CoA:(acceptor) 2,3-oxidoreductase_c0		7.23		(1) cpd00015[c0] + (1) cpd00067[c0] + (1) cpd01260[c0] <-> (1) cpd00982[c0] + (1) cpd02060[c0]	(1) FAD_c0[c0] + (1) H+_c0[c0] + (1) Lauroyl-CoA_c0[c0] <-> (1) FADH2_c0[c0] + (1) (2E) -Dodecenoyl-CoA_c0[c0]	rxn02720	ACOAD5f	R03857	Fatty acid degradation
rxn00913_c0	>	Cytosol_0	(Saccharopolyspora_rosea.CDS.4810 or Saccharopolyspora_rosea.CDS.705 or Saccharopolyspora_rosea.CDS.6017)	Guanosine 5'-monophosphate phosphohydrolase_c0		7.21		(1) cpd00001[c0] + (1) cpd00126[c0] -> (1) cpd00009[c0] + (1) cpd00311[c0]	(1) H2O_c0[c0] + (1) GMP_c0[c0] -> (1) Phosphate_c0[c0] + (1) Guanosine_c0[c0]	rxn00913	NTD9	R01227	Purine metabolism	AROMATIC-COMPOUNDS-DEGRADATION|Degradation|Guanosine-Nucleotides-Degradation|NUCLEO-DEG|P165-PWY|Purine-Degradation|Urate-Degradation
rxn01997_c0	>	Cytosol_0	(Saccharopolyspora_rosea.CDS.2170 or Saccharopolyspora_rosea.CDS.5540 or Saccharopolyspora_rosea.CDS.4182)	dTDPglucose 4,6-hydro-lyase_c0		-13.9		(1) cpd00626[c0] -> (1) cpd00001[c0] + (1) cpd00521[c0]	(1) dTDPglucose_c0[c0] -> (1) H2O_c0[c0] + (1) dTDP-4-oxo-6-deoxy-D-glucose_c0[c0]	rxn01997	TDPGDH	R06513	Streptomycin biosynthesis|Polyketide sugar unit biosynthesis|Biosynthesis of vancomycin group antibiotics	Antibiotic-Biosynthesis|Biosynthesis|CARBO-BIOSYNTHESIS|Carbohydrates-Biosynthesis|Cell-Structure-Biosynthesis|Cell-Wall-Biosynthesis|DTDPRHAMSYN-PWY|ECASYN-PWY|Lipopolysaccharide-Biosynthesis|O-Antigen-Biosynthesis|OANTIGEN-PWY|Rhamnose-Biosynthesis|SECONDARY-METABOLITE-BIOSYNTHESIS|SUGAR-NUCLEOTIDES
rxn00460_c0	>	Cytosol_0	Saccharopolyspora_rosea.CDS.4903	UTP:pyruvate 2-O-phosphotransferase_c0		-4.92		(1) cpd00020[c0] + (1) cpd00062[c0] -> (1) cpd00014[c0] + (1) cpd00061[c0] + (1) cpd00067[c0]	(1) Pyruvate_c0[c0] + (1) UTP_c0[c0] -> (1) UDP_c0[c0] + (1) Phosphoenolpyruvate_c0[c0] + (1) H+_c0[c0]	rxn00460		R00659
rxn03958_c0	-	Cytosol_0	Saccharopolyspora_rosea.CDS.5122	1-Deoxy-D-xylulose-5-phosphate isomeroreductase_c0		5.18		(1) cpd00006[c0] + (1) cpd08286[c0] <-> (1) cpd00005[c0] + (1) cpd00067[c0] + (1) cpd08289[c0]	(1) NADP_c0[c0] + (1) 2-C-methyl-D-erythritol4-phosphate_c0[c0] <-> (1) NADPH_c0[c0] + (1) H+_c0[c0] + (1) 1-deoxy-D-xylulose5-phosphate_c0[c0]	rxn03958	DXPRI	R05688	Terpenoid backbone biosynthesis	Biosynthesis|Cofactor-Biosynthesis|DITERPENOID-SYN|GGPP-Biosynthesis|NONMEVIPP-PWY|Other-biosynthesis|Polyprenyl-Biosynthesis|SECONDARY-METABOLITE-BIOSYNTHESIS|Terpenoid-Biosynthesis
rxn05578_c0	-	Cytosol_0	Saccharopolyspora_rosea.CDS.4985	TRANS-RXNBWI-115531.ce_c0		0		(1) cpd00067[e0] + (1) cpd00080[e0] <-> (1) cpd00067[c0] + (1) cpd00080[c0]	(1) H+_e0[e0] + (1) Glycerol-3-phosphate_e0[e0] <-> (1) H+_c0[c0] + (1) Glycerol-3-phosphate_c0[c0]	rxn05578
rxn03264_c0	>	Cytosol_0	(Saccharopolyspora_rosea.CDS.4168 or Saccharopolyspora_rosea.CDS.4659)	ATP:L-selenomethione S-adenosyltransferase_c0		-25.75		(1) cpd00001[c0] + (1) cpd00002[c0] + (1) cpd03163[c0] -> (1) cpd00009[c0] + (1) cpd00012[c0] + (1) cpd00067[c0] + (1) cpd03392[c0]	(1) H2O_c0[c0] + (1) ATP_c0[c0] + (1) Selenomethionine_c0[c0] -> (1) Phosphate_c0[c0] + (1) PPi_c0[c0] + (1) H+_c0[c0] + (1) Se-Adenosylselenomethionine_c0[c0]	rxn03264	SELMETAT	R04771
rxn01362_c0	<	Cytosol_0	Saccharopolyspora_rosea.CDS.6196	Orotidine-5'-phosphate:diphosphate phospho-alpha-D-ribosyl-transferase_c0		12.54		(1) cpd00012[c0] + (1) cpd00067[c0] + (1) cpd00810[c0] <- (1) cpd00103[c0] + (1) cpd00247[c0]	(1) PPi_c0[c0] + (1) H+_c0[c0] + (1) Orotidylic acid_c0[c0] <- (1) PRPP_c0[c0] + (1) Orotate_c0[c0]	rxn01362	ORPT	R01870	Pyrimidine metabolism	Biosynthesis|Nucleotide-Biosynthesis|PRPP-PWY|PWY0-162|PYR-NUC-SYN|Pyrimidine-De-Novo-Biosyn
rxn03174_c0	<	Cytosol_0	((Saccharopolyspora_rosea.CDS.2270 or Saccharopolyspora_rosea.CDS.321) or Saccharopolyspora_rosea.CDS.3420 or Saccharopolyspora_rosea.CDS.1402)	2-Amino-4-hydroxy-6-(erythro-1,2,3-trihydroxypropyl) dihydropteridine triphosphate hydrolase_c0		7.22		(1) cpd00001[c0] + (1) cpd02978[c0] <- (1) cpd03666[c0]	(1) H2O_c0[c0] + (1) 7,8-Dihydroneopterin 3'-triphosphate_c0[c0] <- (1) 2,5-Diamino-6-(5'-triphosphoryl-3',4'-trihydroxy-2'-oxopentyl) - amino-4-oxopyrimidine_c0[c0]	rxn03174		R04639	Folate biosynthesis
rxn03918_c0	>	Cytosol_0	(Saccharopolyspora_rosea.CDS.3931 or Saccharopolyspora_rosea.CDS.3931)	ATP:D-glycero-beta-D-manno-heptose 7-phosphate 1-phosphotransferase_c0		-14.03		(1) cpd00002[c0] + (1) cpd04918[c0] -> (1) cpd00008[c0] + (1) cpd00067[c0] + (1) cpd08316[c0]	(1) ATP_c0[c0] + (1) D-Glycero-D-manno-heptose7-phosphate_c0[c0] -> (1) ADP_c0[c0] + (1) H+_c0[c0] + (1) D-Glycero-D-manno-heptose1-7-bisphosphate_c0[c0]	rxn03918		R05646	Lipopolysaccharide biosynthesis
rxn05418_c0	-	Cytosol_0	(Saccharopolyspora_rosea.CDS.2294 or Saccharopolyspora_rosea.CDS.1800 or Saccharopolyspora_rosea.CDS.3879)	8-methyl-3-oxo-nonanoyl-ACP:NADP+ oxidoreductase_c0		-3.76		(1) cpd00005[c0] + (1) cpd00067[c0] + (1) cpd11554[c0] <-> (1) cpd00006[c0] + (1) cpd11555[c0]	(1) NADPH_c0[c0] + (1) H+_c0[c0] + (1) 8-methyl-3-oxo-nonanoyl-ACP_c0[c0] <-> (1) NADP_c0[c0] + (1) 8-methyl-3-hydroxy-nonanoyl-ACP_c0[c0]	rxn05418
rxn00584_c0	>	Cytosol_0	(Saccharopolyspora_rosea.CDS.2857 or Saccharopolyspora_rosea.CDS.2856)	(1R,6S)-1,6-dihydroxycyclohexa-2,4-diene-1-carboxylate:NAD+ oxidoreductase (decarboxylating)_c0		-11.3		(1) cpd00003[c0] + (1) cpd03762[c0] -> (1) cpd00004[c0] + (1) cpd00011[c0] + (1) cpd00077[c0]	(1) NAD_c0[c0] + (1) cis-1,2-dihydroxybenzoate_c0[c0] -> (1) NADH_c0[c0] + (1) CO2_c0[c0] + (1) Catechol_c0[c0]	rxn00584	BZDIOLDH	R00813	Benzoate degradation	AROMATIC-COMPOUNDS-DEGRADATION|Benzoate-Degradation|Degradation|MANDELATE-DEG|TOLUENE-DEG
rxn10060_c0	>	Cytosol_0	(Saccharopolyspora_rosea.CDS.1931 or Saccharopolyspora_rosea.CDS.3810)	NAD kinase (dTTP)_c0		-4.5		(1) cpd00003[c0] + (1) cpd00357[c0] -> (1) cpd00006[c0] + (1) cpd00067[c0] + (1) cpd00297[c0]	(1) NAD_c0[c0] + (1) TTP_c0[c0] -> (1) NADP_c0[c0] + (1) H+_c0[c0] + (1) dTDP_c0[c0]	rxn10060
rxn02933_c0	-	Cytosol_0	(Saccharopolyspora_rosea.CDS.5432 and (Saccharopolyspora_rosea.CDS.5432 or Saccharopolyspora_rosea.CDS.1635 or Saccharopolyspora_rosea.CDS.1592 or Saccharopolyspora_rosea.CDS.1720 or Saccharopolyspora_rosea.CDS.4240))	(2S,3S)-3-hydroxy-2-methylbutanoyl-CoA:NAD+ oxidoreductase_c0		3.76		(1) cpd00003[c0] + (1) cpd02691[c0] <-> (1) cpd00004[c0] + (1) cpd00067[c0] + (1) cpd02124[c0]	(1) NAD_c0[c0] + (1) 2-methyl-3-hydroxy-butyryl-CoA_c0[c0] <-> (1) NADH_c0[c0] + (1) H+_c0[c0] + (1) 2-Methylacetoacetyl-CoA_c0[c0]	rxn02933	3H2MBCOAD	R04203	Valine, leucine and isoleucine degradation	Amino-Acid-Degradation|Biosynthesis|Degradation|ILEUDEG-PWY|ISOLEUCINE-DEG|Other-biosynthesis
rxn00727_c0	>	Cytosol_0	(Saccharopolyspora_rosea.CDS.4925 and Saccharopolyspora_rosea.CDS.19)	Chorismate pyruvate-lyase (amino-accepting)_c0		-44.16		(1) cpd00053[c0] + (1) cpd00216[c0] -> (1) cpd00020[c0] + (1) cpd00023[c0] + (1) cpd00067[c0] + (1) cpd00093[c0]	(1) L-Glutamine_c0[c0] + (1) Chorismate_c0[c0] -> (1) Pyruvate_c0[c0] + (1) L-Glutamate_c0[c0] + (1) H+_c0[c0] + (1) Anthranilate_c0[c0]	rxn00727	ANS	R00986	Phenylalanine, tyrosine and tryptophan biosynthesis	ALKALOIDS-SYN|ALL-CHORISMATE-PWY|Amino-Acid-Biosynthesis|Biosynthesis|COMPLETE-ARO-PWY|IND-AMINO-ACID-SYN|N-CONTAINING-SECONDARY-CMPD-SYN|SECONDARY-METABOLITE-BIOSYNTHESIS|TRPSYN-PWY|TRYPTOPHAN-BIOSYNTHESIS
rxn05617_c0	-	Cytosol_0	Saccharopolyspora_rosea.CDS.6329	mannitol transport via PEP:Pyr PTS_c0		-9.11		(1) cpd00061[c0] + (1) cpd00314[e0] <-> (1) cpd00020[c0] + (1) cpd00491[c0]	(1) Phosphoenolpyruvate_c0[c0] + (1) D-Mannitol_e0[e0] <-> (1) Pyruvate_c0[c0] + (1) D-mannitol-1-phosphate_c0[c0]	rxn05617	MNLpts
rxn12638_c0	>	Cytosol_0	((Saccharopolyspora_rosea.CDS.3145 or Saccharopolyspora_rosea.CDS.5118 or Saccharopolyspora_rosea.CDS.5878 or Saccharopolyspora_rosea.CDS.3210) or (Saccharopolyspora_rosea.CDS.819 or Saccharopolyspora_rosea.CDS.1455) or Saccharopolyspora_rosea.CDS.4699 or Saccharopolyspora_rosea.CDS.1102)	methionyl aminopeptidase_c0		-93.58		(1) cpd00001[c0] + (1) cpd11588[c0] -> (1) cpd00033[c0] + (1) cpd00129[c0]	(1) H2O_c0[c0] + (1) gly-pro-L_c0[c0] -> (1) Glycine_c0[c0] + (1) L-Proline_c0[c0]	rxn12638	MEAMP1(gly-pro-L)
rxn01354_c0	-	Cytosol_0	Saccharopolyspora_rosea.CDS.4903	dGTP:pyruvate 2-O-phosphotransferase_c0		-4.92		(1) cpd00020[c0] + (1) cpd00241[c0] <-> (1) cpd00061[c0] + (1) cpd00067[c0] + (1) cpd00295[c0]	(1) Pyruvate_c0[c0] + (1) dGTP_c0[c0] <-> (1) Phosphoenolpyruvate_c0[c0] + (1) H+_c0[c0] + (1) dGDP_c0[c0]	rxn01354		R01858	Purine metabolism
rxn01445_c0	>	Cytosol_0	(Saccharopolyspora_rosea.CDS.4810 or Saccharopolyspora_rosea.CDS.6017 or Saccharopolyspora_rosea.CDS.705)	2'-Deoxyguanosine 5'-monophosphate phosphohydrolase_c0		7.21		(1) cpd00001[c0] + (1) cpd00296[c0] -> (1) cpd00009[c0] + (1) cpd00277[c0]	(1) H2O_c0[c0] + (1) dGMP_c0[c0] -> (1) Phosphate_c0[c0] + (1) Deoxyguanosine_c0[c0]	rxn01445	NTD8	R01968	Purine metabolism
rxn05248_c0	>	Cytosol_0	(Saccharopolyspora_rosea.CDS.4385 or Saccharopolyspora_rosea.CDS.3592 or Saccharopolyspora_rosea.CDS.1838 or Saccharopolyspora_rosea.CDS.4230 or Saccharopolyspora_rosea.CDS.3601 or Saccharopolyspora_rosea.CDS.3105 or Saccharopolyspora_rosea.CDS.4251 or Saccharopolyspora_rosea.CDS.1731 or Saccharopolyspora_rosea.CDS.1051 or Saccharopolyspora_rosea.CDS.977 or Saccharopolyspora_rosea.CDS.4209 or Sac…	FACOAL150(anteiso)_c0		-2.486		(1) cpd00002[c0] + (1) cpd00010[c0] + (1) cpd11438[c0] -> (1) cpd00012[c0] + (1) cpd00018[c0] + (1) cpd11439[c0]	(1) ATP_c0[c0] + (1) CoA_c0[c0] + (1) fa4_c0[c0] -> (1) PPi_c0[c0] + (1) AMP_c0[c0] + (1) fa4coa_c0[c0]	rxn05248
rxn00612_c0	-	Cytosol_0	Saccharopolyspora_rosea.CDS.5235	sn-Glycerol-3-phosphate:NADP+ 2-oxidoreductase_c0		3.76		(1) cpd00006[c0] + (1) cpd00080[c0] <-> (1) cpd00005[c0] + (1) cpd00067[c0] + (1) cpd00095[c0]	(1) NADP_c0[c0] + (1) Glycerol-3-phosphate_c0[c0] <-> (1) NADPH_c0[c0] + (1) H+_c0[c0] + (1) Glycerone-phosphate_c0[c0]	rxn00612	G3PD2	R00844	Glycerophospholipid metabolism	Biosynthesis|CDP-diacylglycerol-Biosynthesis|Lipid-Biosynthesis|PHOSLIPSYN-PWY|PHOSLIPSYN2-PWY|PWY0-1319|PWY4FS-7|PWY4FS-8|PhosphatidylglycerolBiosynthesis|Phospholipid-Biosynthesis
rxn08766_c0	>	Cytosol_0	(Saccharopolyspora_rosea.CDS.3354 or Saccharopolyspora_rosea.CDS.1264 or Saccharopolyspora_rosea.CDS.3789)	FabH_c0		-7.37		(1) cpd00022[c0] + (1) cpd11492[c0] -> (1) cpd00010[c0] + (1) cpd00011[c0] + (1) cpd11488[c0]	(1) Acetyl-CoA_c0[c0] + (1) Malonyl-acyl-carrierprotein-_c0[c0] -> (1) CoA_c0[c0] + (1) CO2_c0[c0] + (1) Acetoacetyl-ACP_c0[c0]	rxn08766	KAS15			Biosynthesis|FASYN-INITIAL-PWY|Fatty-acid-biosynthesis|Lipid-Biosynthesis|PWY0-881
rxn05539_c0	>	Cytosol_0	(Saccharopolyspora_rosea.CDS.1899 or Saccharopolyspora_rosea.CDS.211 or Saccharopolyspora_rosea.CDS.1041 or (Saccharopolyspora_rosea.CDS.4565 or Saccharopolyspora_rosea.CDS.212) or Saccharopolyspora_rosea.CDS.210)	oligopeptide-transporting ATPase_c0		-6.82		(1) cpd00001[c0] + (1) cpd00002[c0] + (1) cpd01017[e0] -> (1) cpd00008[c0] + (1) cpd00009[c0] + (1) cpd00067[c0] + (1) cpd01017[c0]	(1) H2O_c0[c0] + (1) ATP_c0[c0] + (1) Cys-Gly_e0[e0] -> (1) ADP_c0[c0] + (1) Phosphate_c0[c0] + (1) H+_c0[c0] + (1) Cys-Gly_c0[c0]	rxn05539	DIPEPabc15
rxn05461_c0	-	Cytosol_0	((Saccharopolyspora_rosea.CDS.2294 or Saccharopolyspora_rosea.CDS.1800 or Saccharopolyspora_rosea.CDS.3879) or Saccharopolyspora_rosea.CDS.3098)	3-Hydroxyoctodecanoyl-ACP:NADP+ oxidoreductase_c0		-3.76		(1) cpd00005[c0] + (1) cpd00067[c0] + (1) cpd11570[c0] <-> (1) cpd00006[c0] + (1) cpd11571[c0]	(1) NADPH_c0[c0] + (1) H+_c0[c0] + (1) 3-Oxooctodecanoyl-ACP_c0[c0] <-> (1) NADP_c0[c0] + (1) 3-Hydroxyoctodecanoyl-ACP_c0[c0]	rxn05461
rxn03586_c0	>	Cytosol_0	Saccharopolyspora_rosea.CDS.3324	vanillate:oxygen oxidoreductase (demethylating)_c0	1.14.13.82	-102.2		(1) cpd00004[c0] + (1) cpd00007[c0] + (1) cpd00067[c0] + (1) cpd04073[c0] -> (1) cpd00001[c0] + (1) cpd00003[c0] + (1) cpd00055[c0] + (1) cpd00197[c0]	(1) NADH_c0[c0] + (1) O2_c0[c0] + (1) H+_c0[c0] + (1) Vanillate_c0[c0] -> (1) H2O_c0[c0] + (1) NAD_c0[c0] + (1) Formaldehyde_c0[c0] + (1) Protocatechuate_c0[c0]	rxn03586	VNTDM	R05274	Aminobenzoate degradation
rxn02159_c0	-	Cytosol_0	Saccharopolyspora_rosea.CDS.4942	L-Histidinol:NAD+ oxidoreductase_c0		5.22		(1) cpd00003[c0] + (1) cpd00641[c0] <-> (1) cpd00004[c0] + (1) cpd00067[c0] + (1) cpd01324[c0]	(1) NAD_c0[c0] + (1) L-Histidinol_c0[c0] <-> (1) NADH_c0[c0] + (1) H+_c0[c0] + (1) L-Histidinal_c0[c0]	rxn02159		R03012	Histidine metabolism	Amino-Acid-Biosynthesis|Biosynthesis|HISTIDINE-SYN|HISTSYN-PWY|IND-AMINO-ACID-SYN|PRPP-PWY
rxn10222_c0	>	Cytosol_0	Saccharopolyspora_rosea.CDS.5137	isotetradecanoyl-phosphatidate cytidylyltransferase_c0		1.07		(1) cpd00052[c0] + (1) cpd15679[c0] -> (1) cpd00012[c0] + (1) cpd00067[c0] + (1) cpd15685[c0]	(1) CTP_c0[c0] + (1) 1,2-diisotetradecanoyl-sn-glycerol 3-phosphate_c0[c0] -> (1) PPi_c0[c0] + (1) H+_c0[c0] + (1) CDP-1,2-diisotetradecanoylglycerol_c0[c0]	rxn10222
rxn00269_c0	>	Cytosol_0	(Saccharopolyspora_rosea.CDS.407 or (Saccharopolyspora_rosea.CDS.788 or Saccharopolyspora_rosea.CDS.2488))	glycine:oxygen oxidoreductase (deaminating)_c0		-21.56		(1) cpd00001[c0] + (1) cpd00007[c0] + (1) cpd00033[c0] -> (1) cpd00013[c0] + (1) cpd00025[c0] + (1) cpd00040[c0]	(1) H2O_c0[c0] + (1) O2_c0[c0] + (1) Glycine_c0[c0] -> (1) NH3_c0[c0] + (1) H2O2_c0[c0] + (1) Glyoxalate_c0[c0]	rxn00269	GLYO1	R00366	Glycine, serine and threonine metabolism
rxn10263_c0	-	Cytosol_0	Saccharopolyspora_rosea.CDS.5028	anteisopentadecanoyl-CDPdiacylglycerol:sn-glycerol-3-phosphate 3-phosphatidyltransferase_c0		-4.5		(1) cpd00080[c0] + (1) cpd15687[c0] <-> (1) cpd00046[c0] + (1) cpd15720[c0]	(1) Glycerol-3-phosphate_c0[c0] + (1) CDP-1,2-dianteisopentadecanoylglycerol_c0[c0] <-> (1) CMP_c0[c0] + (1) Dianteisopentadecanoylphosphatidylglycerophosphate_c0[c0]	rxn10263
rxn02791_c0	-	Cytosol_0	(Saccharopolyspora_rosea.CDS.3391 or Saccharopolyspora_rosea.CDS.65 or Saccharopolyspora_rosea.CDS.4651)	(5-Glutamyl)-peptide:amino-acid 5-glutamyltransferase_c0		0.46		(1) cpd00023[c0] + (1) cpd01651[c0] <-> (1) cpd00001[c0] + (1) cpd03407[c0]	(1) L-Glutamate_c0[c0] + (1) L-3-Cyanoalanine_c0[c0] <-> (1) H2O_c0[c0] + (1) gamma-Glutamyl-beta-cyanoalanine_c0[c0]	rxn02791		R03970	Cyanoamino acid metabolism
rxn05466_c0	-	Cytosol_0	(Saccharopolyspora_rosea.CDS.2039 or Saccharopolyspora_rosea.CDS.5163)	TRANS-RXN-173.ce_c0		0		(1) cpd00013[e0] <-> (1) cpd00013[c0]	(1) NH3_e0[e0] <-> (1) NH3_c0[c0]	rxn05466	NH3t
rxn00917_c0	>	Cytosol_0	(Saccharopolyspora_rosea.CDS.5787 or Saccharopolyspora_rosea.CDS.5787)	Xanthosine-5'-phosphate:L-glutamine amido-ligase (AMP-forming)_c0		-23.14		(1) cpd00001[c0] + (1) cpd00002[c0] + (1) cpd00053[c0] + (1) cpd00497[c0] -> (1) cpd00012[c0] + (1) cpd00018[c0] + (1) cpd00023[c0] + (3) cpd00067[c0] + (1) cpd00126[c0]	(1) H2O_c0[c0] + (1) ATP_c0[c0] + (1) L-Glutamine_c0[c0] + (1) XMP_c0[c0] -> (1) PPi_c0[c0] + (1) AMP_c0[c0] + (1) L-Glutamate_c0[c0] + (3) H+_c0[c0] + (1) GMP_c0[c0]	rxn00917	GMPS2	R01231	Purine metabolism	Biosynthesis|DENOVOPURINE2-PWY|Nucleotide-Biosynthesis|PRPP-PWY|PUR-NUC-SYN|Purine-Nucleotide-De-Novo-Biosynthesis
rxn00395_c0	>	Cytosol_0	Saccharopolyspora_rosea.CDS.99	L-Arginine iminohydrolase_c0		-12.38		(1) cpd00001[c0] + (1) cpd00051[c0] -> (1) cpd00013[c0] + (1) cpd00274[c0]	(1) H2O_c0[c0] + (1) L-Arginine_c0[c0] -> (1) NH3_c0[c0] + (1) Citrulline_c0[c0]	rxn00395	ARGD	R00552	Arginine and proline metabolism	ARGDEGRAD-PWY|ARGININE-DEG|ARGORNPROST-PWY|Activation-Inactivation-Interconversion|Amino-Acid-Biosynthesis|Amino-Acid-Degradation|Biosynthesis|Degradation|IND-AMINO-ACID-SYN|Interconversion|PROLINE-SYN
rxn00375_c0	-	Cytosol_0	Saccharopolyspora_rosea.CDS.5470	N-Formyl-L-glutamate amidohydrolase_c0		0.74		(1) cpd00001[c0] + (1) cpd00770[c0] <-> (1) cpd00023[c0] + (1) cpd00047[c0]	(1) H2O_c0[c0] + (1) N-Formyl-L-glutamate_c0[c0] <-> (1) L-Glutamate_c0[c0] + (1) Formate_c0[c0]	rxn00375	NFORGLUAH	R00525	Histidine metabolism|Glyoxylate and dicarboxylate metabolism
rxn01438_c0	>	Cytosol_0	Saccharopolyspora_rosea.CDS.2627	L-Kynurenine,NADPH:oxygen oxidoreductase (3-hydroxylating)_c0		-95.83		(1) cpd00005[c0] + (1) cpd00007[c0] + (1) cpd00067[c0] + (1) cpd00275[c0] -> (1) cpd00001[c0] + (1) cpd00006[c0] + (1) cpd02065[c0]	(1) NADPH_c0[c0] + (1) O2_c0[c0] + (1) H+_c0[c0] + (1) L-Kynurenine_c0[c0] -> (1) H2O_c0[c0] + (1) NADP_c0[c0] + (1) 3-Hydroxy-L-kynurenine_c0[c0]	rxn01438	KYN3OX	R01960	Tryptophan metabolism
rxn00300_c0	>	Cytosol_0	(Saccharopolyspora_rosea.CDS.4410 or Saccharopolyspora_rosea.CDS.2606 or Saccharopolyspora_rosea.CDS.2748 or Saccharopolyspora_rosea.CDS.4636 or Saccharopolyspora_rosea.CDS.3645)	GTP 7,8-8,9-dihydrolase (diphosphate-forming)_c0	3.5.4.25	-37.6		(3) cpd00001[c0] + (1) cpd00038[c0] -> (1) cpd00012[c0] + (1) cpd00047[c0] + (3) cpd00067[c0] + (1) cpd00957[c0]	(3) H2O_c0[c0] + (1) GTP_c0[c0] -> (1) PPi_c0[c0] + (1) Formate_c0[c0] + (3) H+_c0[c0] + (1) 2,5-Diamino-6-(5'-phosphoribosylamino) -4-pyrimidineone_c0[c0]	rxn00300	GTPCII2	R00425	Riboflavin metabolism	Biosynthesis|Cofactor-Biosynthesis|Flavin-Biosynthesis|RIBOSYN2-PWY|Vitamin-Biosynthesis
rxn01925_c0	-	Cytosol_0	(Saccharopolyspora_rosea.CDS.4005 or Saccharopolyspora_rosea.CDS.6235)	2-methylpropanoyl-CoA:enzyme N6-(dihydrolipoyl)lysine S-(2-methylpropanoyl)transferase_c0		0		(1) cpd00449[c0] + (1) cpd00481[c0] <-> (1) cpd00010[c0] + (1) cpd02700[c0]	(1) Dihydrolipoamide_c0[c0] + (1) Isobutyryl-CoA_c0[c0] <-> (1) CoA_c0[c0] + (1) S-(2-Methylpropionyl) -dihydrolipoamide_c0[c0]	rxn01925		R02662	Valine, leucine and isoleucine degradation
rxn08792_c0	>	Cytosol_0	(Saccharopolyspora_rosea.CDS.5034 or Saccharopolyspora_rosea.CDS.485)	lactate oxidation_c0		-11.22		(1) cpd00159[c0] + (1) cpd15560[c0] -> (1) cpd00020[c0] + (1) cpd15561[c0]	(1) L-Lactate_c0[c0] + (1) Ubiquinone-8_c0[c0] -> (1) Pyruvate_c0[c0] + (1) Ubiquinol-8_c0[c0]	rxn08792	L-LACD2
rxn00999_c0	>	Cytosol_0	(Saccharopolyspora_rosea.CDS.4328 or Saccharopolyspora_rosea.CDS.741)	Phenylpyruvate:oxygen oxidoreductase (hydroxylating,decarboxylating)_c0		-109.72		(1) cpd00007[c0] + (1) cpd00143[c0] -> (1) cpd00011[c0] + (1) cpd03480[c0]	(1) O2_c0[c0] + (1) Phenylpyruvate_c0[c0] -> (1) CO2_c0[c0] + (1) 2-Hydroxyphenylacetate_c0[c0]	rxn00999		R01372	Phenylalanine metabolism	Amino-Acid-Degradation|Degradation|PHENYLALANINE-DEG
rxn05174_c0	>	Cytosol_0	(Saccharopolyspora_rosea.CDS.5088 or (Saccharopolyspora_rosea.CDS.4566 or Saccharopolyspora_rosea.CDS.2731) or (Saccharopolyspora_rosea.CDS.4564 or Saccharopolyspora_rosea.CDS.2733) or (Saccharopolyspora_rosea.CDS.1040 or Saccharopolyspora_rosea.CDS.709 or Saccharopolyspora_rosea.CDS.1039 or Saccharopolyspora_rosea.CDS.2732))	nickel transport via ABC system_c0		-6.82		(1) cpd00001[c0] + (1) cpd00002[c0] + (1) cpd00244[e0] -> (1) cpd00008[c0] + (1) cpd00009[c0] + (1) cpd00067[c0] + (1) cpd00244[c0]	(1) H2O_c0[c0] + (1) ATP_c0[c0] + (1) Ni2+_e0[e0] -> (1) ADP_c0[c0] + (1) Phosphate_c0[c0] + (1) H+_c0[c0] + (1) Ni2+_c0[c0]	rxn05174	NIabc
rxn05585_c0	>	Cytosol_0	((Saccharopolyspora_rosea.CDS.502 or Saccharopolyspora_rosea.CDS.501) or Saccharopolyspora_rosea.CDS.3637 or Saccharopolyspora_rosea.CDS.3638)	hexanesulfonate transport via ABC system_c0		-6.817		(1) cpd00001[c0] + (1) cpd00002[c0] + (1) cpd11578[e0] -> (1) cpd00008[c0] + (1) cpd00009[c0] + (1) cpd00067[c0] + (1) cpd11578[c0]	(1) H2O_c0[c0] + (1) ATP_c0[c0] + (1) hexanesulfonate_e0[e0] -> (1) ADP_c0[c0] + (1) Phosphate_c0[c0] + (1) H+_c0[c0] + (1) hexanesulfonate_c0[c0]	rxn05585
rxn00433_c0	>	Cytosol_0	(((Saccharopolyspora_rosea.CDS.4155 or Saccharopolyspora_rosea.CDS.2948 or Saccharopolyspora_rosea.CDS.4831) and (Saccharopolyspora_rosea.CDS.2950 or Saccharopolyspora_rosea.CDS.4829)) or Saccharopolyspora_rosea.CDS.1994 or (Saccharopolyspora_rosea.CDS.4828 or Saccharopolyspora_rosea.CDS.2951) or Saccharopolyspora_rosea.CDS.2949)	sarcosine:oxygen oxidoreductase (demethylating)_c0	1.5.3.1	-19.03		(1) cpd00001[c0] + (1) cpd00007[c0] + (1) cpd00183[c0] -> (1) cpd00025[c0] + (1) cpd00033[c0] + (1) cpd00055[c0]	(1) H2O_c0[c0] + (1) O2_c0[c0] + (1) Sarcosine_c0[c0] -> (1) H2O2_c0[c0] + (1) Glycine_c0[c0] + (1) Formaldehyde_c0[c0]	rxn00433	SARCO	R00610	Glycine, serine and threonine metabolism	AMINE-DEG|CRNFORCAT-PWY|Creatinine-Degradation|Degradation
rxn05957_c0	>	Cytosol_0	Saccharopolyspora_rosea.CDS.2783	O4-succinyl-L-homoserine:hydrogen sulfide S-(3-amino-3-carboxypropyl)transferase_c0		-1.88		(1) cpd00239[c0] + (1) cpd00822[c0] -> (1) cpd00036[c0] + (1) cpd00135[c0]	(1) H2S_c0[c0] + (1) O-Succinyl-L-homoserine_c0[c0] -> (1) Succinate_c0[c0] + (1) Homocysteine_c0[c0]	rxn05957	SHSL2	R01288	Cysteine and methionine metabolism
rxn03023_c0	>	Cytosol_0	Saccharopolyspora_rosea.CDS.4478	ATP:5-dehydro-2-deoxy-D-gluconate 6-phosphotransferase_c0		-14.03		(1) cpd00002[c0] + (1) cpd02446[c0] -> (1) cpd00008[c0] + (1) cpd00067[c0] + (1) cpd02721[c0]	(1) ATP_c0[c0] + (1) 5-Dehydro-2-deoxy-D-gluconate_c0[c0] -> (1) ADP_c0[c0] + (1) H+_c0[c0] + (1) DKHP_c0[c0]	rxn03023	D5KGK	R04351	Inositol phosphate metabolism	Degradation|P562-PWY|SECONDARY-METABOLITE-DEGRADATION|SUGAR-ALCOHOLS-DEG|Sugar-Derivatives
rxn03419_c0	-	Cytosol_0	((Saccharopolyspora_rosea.CDS.2270 or Saccharopolyspora_rosea.CDS.321) or Saccharopolyspora_rosea.CDS.3420)	formamidopyrimidine nucleoside triphosphate amidohydrolase_c0		-0.5		(1) cpd00001[c0] + (1) cpd03518[c0] <-> (1) cpd00047[c0] + (1) cpd00067[c0] + (1) cpd03519[c0]	(1) H2O_c0[c0] + (1) Formamidopyrimidine nucleoside triphosphate_c0[c0] <-> (1) Formate_c0[c0] + (1) H+_c0[c0] + (1) 2,5-Diaminopyrimidine nucleoside triphosphate_c0[c0]	rxn03419		R05046	Folate biosynthesis
rxn01516_c0	>	Cytosol_0	Saccharopolyspora_rosea.CDS.4563	dTTP:uridine 5'-phosphotransferase_c0		-14.03		(1) cpd00249[c0] + (1) cpd00357[c0] -> (1) cpd00067[c0] + (1) cpd00091[c0] + (1) cpd00297[c0]	(1) Uridine_c0[c0] + (1) TTP_c0[c0] -> (1) H+_c0[c0] + (1) UMP_c0[c0] + (1) dTDP_c0[c0]	rxn01516		R02097	Pyrimidine metabolism
rxn00758_c0	>	Cytosol_0	(Saccharopolyspora_rosea.CDS.94 or Saccharopolyspora_rosea.CDS.4484 or Saccharopolyspora_rosea.CDS.4452)	sn-Glycero-3-phosphocholine glycerophosphohydrolase_c0		-14.34		(1) cpd00001[c0] + (1) cpd00507[c0] -> (1) cpd00067[c0] + (1) cpd00080[c0] + (1) cpd00098[c0]	(1) H2O_c0[c0] + (1) Glycerophosphocholine_c0[c0] -> (1) H+_c0[c0] + (1) Glycerol-3-phosphate_c0[c0] + (1) Choline_c0[c0]	rxn00758	GPDDA1	R01030	Glycerophospholipid metabolism
rxn09111_c0	-	Cytosol_0	Saccharopolyspora_rosea.CDS.5028	Phosphatidylglycerol synthase (n-C16:0)_c0		-16.7		(1) cpd00080[c0] + (1) cpd15419[c0] <-> (1) cpd00046[c0] + (1) cpd15545[c0]	(1) Glycerol-3-phosphate_c0[c0] + (1) CDP-1,2-dihexadecanoylglycerol_c0[c0] <-> (1) CMP_c0[c0] + (1) Phosphatidylglycerophosphate dihexadecanoyl_c0[c0]	rxn09111	PGSA160
rxn06078_c0	>	Cytosol_0	Saccharopolyspora_rosea.CDS.2783	O-acetyl-L-homoserine acetate-lyase (L-homocysteine forming)_c0				(1) cpd00268[c0] + (1) cpd00790[c0] + (1) cpd11421[c0] -> (1) cpd00029[c0] + (1) cpd00067[c0] + (1) cpd00081[c0] + (1) cpd00135[c0] + (1) cpd11420[c0]	(1) H2S2O3_c0[c0] + (1) O-Acetyl-L-homoserine_c0[c0] + (1) trdrd_c0[c0] -> (1) Acetate_c0[c0] + (1) H+_c0[c0] + (1) Sulfite_c0[c0] + (1) Homocysteine_c0[c0] + (1) trdox_c0[c0]	rxn06078		R02026	Cysteine and methionine metabolism
rxn00471_c0	>	Cytosol_0	Saccharopolyspora_rosea.CDS.4153	L-ornithine ammonia-lyase (cyclizing; L-proline-forming)_c0		4.15		(1) cpd00064[c0] -> (1) cpd00013[c0] + (1) cpd00129[c0]	(1) Ornithine_c0[c0] -> (1) NH3_c0[c0] + (1) L-Proline_c0[c0]	rxn00471		R00671	Arginine and proline metabolism
rxn05607_c0	-	Cytosol_0	Saccharopolyspora_rosea.CDS.6329	maltose transport via PEP:Pyr PTS_c0		-9.11		(1) cpd00061[c0] + (1) cpd00179[e0] <-> (1) cpd00020[c0] + (1) cpd01919[c0]	(1) Phosphoenolpyruvate_c0[c0] + (1) Maltose_e0[e0] <-> (1) Pyruvate_c0[c0] + (1) maltose-6-phosphate_c0[c0]	rxn05607	MALTpts
rxn05348_c0	>	Cytosol_0	Saccharopolyspora_rosea.CDS.1262	Decanoyl-[acyl-carrier protein]:malonyl-[acyl-carrier-protein] C-acyltransferase (decarboxylating)_c0		-7.37		(1) cpd11474[c0] + (1) cpd11492[c0] -> (1) cpd00011[c0] + (1) cpd11489[c0] + (1) cpd11493[c0]	(1) Decanoyl-ACP_c0[c0] + (1) Malonyl-acyl-carrierprotein-_c0[c0] -> (1) CO2_c0[c0] + (1) 3-oxododecanoyl-acp_c0[c0] + (1) ACP_c0[c0]	rxn05348	3OAS120	R04963	Fatty acid biosynthesis	Biosynthesis|Fatty-acid-biosynthesis|Lipid-Biosynthesis|Palmitate-Biosynthesis
rxn05435_c0	>	Cytosol_0	Saccharopolyspora_rosea.CDS.3099	8-methyl-trans-dec-2-enoyl-ACP:NAD+ oxidoreductase (A-specific)_c0		-16.55		(1) cpd00004[c0] + (1) cpd00067[c0] + (1) cpd11506[c0] -> (1) cpd00003[c0] + (1) cpd11507[c0]	(1) NADH_c0[c0] + (1) H+_c0[c0] + (1) 8-methyl-trans-dec-2-enoyl-ACP_c0[c0] -> (1) NAD_c0[c0] + (1) 8-methyl-decanoyl-ACP_c0[c0]	rxn05435
rxn03245_c0	-	Cytosol_0	(Saccharopolyspora_rosea.CDS.1592 or Saccharopolyspora_rosea.CDS.5288 or Saccharopolyspora_rosea.CDS.1842 or Saccharopolyspora_rosea.CDS.4219 or Saccharopolyspora_rosea.CDS.4240 or Saccharopolyspora_rosea.CDS.1722 or Saccharopolyspora_rosea.CDS.4218 or Saccharopolyspora_rosea.CDS.4572 or Saccharopolyspora_rosea.CDS.817 or Saccharopolyspora_rosea.CDS.4212 or Saccharopolyspora_rosea.CDS.4211 or Sac…	(S)-Hydroxydecanoyl-CoA hydro-lyase_c0		2.16		(1) cpd03118[c0] <-> (1) cpd00001[c0] + (1) cpd03129[c0]	(1) (S) -Hydroxydecanoyl-CoA_c0[c0] <-> (1) H2O_c0[c0] + (1) (2E) -Decenoyl-CoA_c0[c0]	rxn03245	ECOAH4	R04744	Fatty acid elongation|Fatty acid degradation
rxn01504_c0	-	Cytosol_0	Saccharopolyspora_rosea.CDS.1195	(S)-3-Hydroxy-3-methylglutaryl-CoA hydro-lyase (trans-3-methylglutaconyl-CoA-forming)_c0		3.02		(1) cpd00292[c0] <-> (1) cpd00001[c0] + (1) cpd02068[c0]	(1) HMG-CoA_c0[c0] <-> (1) H2O_c0[c0] + (1) 3-Methylglutaconyl-CoA_c0[c0]	rxn01504	MGCH	R02085	Valine, leucine and isoleucine degradation	Amino-Acid-Degradation|Degradation|LEU-DEG2-PWY|LEUCINE-DEG
rxn00907_c0	-	Cytosol_0	(Saccharopolyspora_rosea.CDS.5742 or Saccharopolyspora_rosea.CDS.2945 or Saccharopolyspora_rosea.CDS.5106)	5,10-methylenetetrahydrofolate:NADP+ oxidoreductase_c0		1.92		(1) cpd00006[c0] + (1) cpd00125[c0] <-> (1) cpd00005[c0] + (1) cpd00347[c0]	(1) NADP_c0[c0] + (1) 5-10-Methylenetetrahydrofolate_c0[c0] <-> (1) NADPH_c0[c0] + (1) 5-10-Methenyltetrahydrofolate_c0[c0]	rxn00907	ADE3_1	R01220	One carbon pool by folate|Carbon fixation pathways in prokaryotes	1CMET2-PWY|Autotrophic-CO2-Fixation|Biosynthesis|C1-COMPOUNDS|CARBO-BIOSYNTHESIS|CO2-Fixation|CODH-PWY|Carbohydrates-Biosynthesis|Cofactor-Biosynthesis|Degradation|Folate-Biosynthesis|Formaldehyde-Oxidation|Gluconeogenesis|NUCLEO-DEG|Purine-Degradation|Vitamin-Biosynthesis
rxn05458_c0	-	Cytosol_0	Saccharopolyspora_rosea.CDS.1265	[Acyl-carrier-protein] acetyltransferase_c0		0		(1) cpd00010[c0] + (1) cpd00067[c0] + (1) cpd11476[c0] <-> (1) cpd00134[c0] + (1) cpd11493[c0]	(1) CoA_c0[c0] + (1) H+_c0[c0] + (1) hexadecanoyl-acp_c0[c0] <-> (1) Palmitoyl-CoA_c0[c0] + (1) ACP_c0[c0]	rxn05458	FAS1_7_c
rxn01644_c0	>	Cytosol_0	(Saccharopolyspora_rosea.CDS.5040 or Saccharopolyspora_rosea.CDS.399)	L-Aspartate-4-semialdehyde hydro-lyase (adding pyruvate and cyclizing)_c0		-30.86		(1) cpd00020[c0] + (1) cpd00346[c0] -> (2) cpd00001[c0] + (1) cpd00067[c0] + (1) cpd02120[c0]	(1) Pyruvate_c0[c0] + (1) L-Aspartate4-semialdehyde_c0[c0] -> (2) H2O_c0[c0] + (1) H+_c0[c0] + (1) Dihydrodipicolinate_c0[c0]	rxn01644	DHDPS	R02292	Lysine biosynthesis	Amino-Acid-Biosynthesis|Biosynthesis|DAPLYSINESYN-PWY|IND-AMINO-ACID-SYN|LYSINE-SYN|P4-PWY|PWY0-781
rxn02911_c0	-	Cytosol_0	(Saccharopolyspora_rosea.CDS.4572 or Saccharopolyspora_rosea.CDS.1722 or Saccharopolyspora_rosea.CDS.4218 or Saccharopolyspora_rosea.CDS.4240 or Saccharopolyspora_rosea.CDS.1842 or Saccharopolyspora_rosea.CDS.4219 or Saccharopolyspora_rosea.CDS.5288 or Saccharopolyspora_rosea.CDS.1592 or Saccharopolyspora_rosea.CDS.1792 or Saccharopolyspora_rosea.CDS.2899 or Saccharopolyspora_rosea.CDS.4244 or Sa…	(S)-3-Hydroxydodecanoyl-CoA hydro-lyase_c0		2.16		(1) cpd03116[c0] <-> (1) cpd00001[c0] + (1) cpd02060[c0]	(1) (S) -3-Hydroxydodecanoyl-CoA_c0[c0] <-> (1) H2O_c0[c0] + (1) (2E) -Dodecenoyl-CoA_c0[c0]	rxn02911	ECOAH5	R04170	Fatty acid elongation|Fatty acid degradation
rxn10067_c0	>	Cytosol_0	Saccharopolyspora_rosea.CDS.4089	FMN-dependent monooxygenase (hexanesulfonate)_c0		-71.9142		(1) cpd00007[c0] + (1) cpd01270[c0] + (1) cpd11578[c0] -> (1) cpd00001[c0] + (1) cpd00050[c0] + (1) cpd00067[c0] + (1) cpd00081[c0] + (1) cpd15611[c0]	(1) O2_c0[c0] + (1) FMNH2_c0[c0] + (1) hexanesulfonate_c0[c0] -> (1) H2O_c0[c0] + (1) FMN_c0[c0] + (1) H+_c0[c0] + (1) Sulfite_c0[c0] + (1) hexanal_c0[c0]	rxn10067
rxn01280_c0	-	Cytosol_0	Saccharopolyspora_rosea.CDS.5814	(R)-Glycerate:NAD+ oxidoreductase_c0		5.22		(1) cpd00003[c0] + (1) cpd00223[c0] <-> (1) cpd00004[c0] + (1) cpd00067[c0] + (1) cpd00843[c0]	(1) NAD_c0[c0] + (1) Glycerate_c0[c0] <-> (1) NADH_c0[c0] + (1) H+_c0[c0] + (1) Tartronate semialdehyde_c0[c0]	rxn01280	HOXPRx	R01745	Glyoxylate and dicarboxylate metabolism	Alcohol-Degradation|CARBOXYLATES-DEG|D-Galactarate-Degradation|D-Glucarate-Degradation|Degradation|GALACTARDEG-PWY|GLUCARDEG-PWY|GLUCARGALACTSUPER-PWY|GLYCOL-GLYOXDEG-PWY|GLYCOLATEMET-PWY|Glycolate-Degradation|SECONDARY-METABOLITE-DEGRADATION|SUGAR-ACIDS-DEG|Sugar-Derivatives
rxn05450_c0	>	Cytosol_0	Saccharopolyspora_rosea.CDS.3099	14-methyl-trans-pentadec-2-enoyl-ACP:NAD+ oxidoreductase (A-specific)_c0		-16.55		(1) cpd00004[c0] + (1) cpd00067[c0] + (1) cpd11568[c0] -> (1) cpd00003[c0] + (1) cpd11569[c0]	(1) NADH_c0[c0] + (1) H+_c0[c0] + (1) 14-methyl-trans-pentadec-2-enoyl-ACP_c0[c0] -> (1) NAD_c0[c0] + (1) 14-methyl-pentadecanoyl-ACP_c0[c0]	rxn05450
rxn12847_c0	-	Cytosol_0	((Saccharopolyspora_rosea.CDS.3210 or Saccharopolyspora_rosea.CDS.3145 or Saccharopolyspora_rosea.CDS.5118 or Saccharopolyspora_rosea.CDS.5878) or (Saccharopolyspora_rosea.CDS.1455 or Saccharopolyspora_rosea.CDS.819) or Saccharopolyspora_rosea.CDS.4699 or Saccharopolyspora_rosea.CDS.1102)	Gly-Try aminopeptidase_c0				(1) cpd00001[c0] + (1) cpd15606[c0] <-> (1) cpd00033[c0] + (1) cpd00069[c0]	(1) H2O_c0[c0] + (1) Gly-Tyr_c0[c0] <-> (1) Glycine_c0[c0] + (1) L-Tyrosine_c0[c0]	rxn12847
rxn05410_c0	-	Cytosol_0	(Saccharopolyspora_rosea.CDS.2294 or Saccharopolyspora_rosea.CDS.3879 or Saccharopolyspora_rosea.CDS.1800)	4-methyl-3-oxo-pentanoyl-ACP:NADP+ oxidoreductase_c0		-3.76		(1) cpd00005[c0] + (1) cpd00067[c0] + (1) cpd11546[c0] <-> (1) cpd00006[c0] + (1) cpd11547[c0]	(1) NADPH_c0[c0] + (1) H+_c0[c0] + (1) 4-methyl-3-oxo-pentanoyl-ACP_c0[c0] <-> (1) NADP_c0[c0] + (1) 4-methyl-3-hydroxy-pentanoyl-ACP_c0[c0]	rxn05410
rxn05443_c0	>	Cytosol_0	Saccharopolyspora_rosea.CDS.3099	13-methyl-trans-tetra-dec-2-enoyl-ACP:NAD+ oxidoreductase (A-specific)_c0		-16.55		(1) cpd00004[c0] + (1) cpd00067[c0] + (1) cpd11539[c0] -> (1) cpd00003[c0] + (1) cpd11540[c0]	(1) NADH_c0[c0] + (1) H+_c0[c0] + (1) 13-methyl-trans-tetra-dec-2-enoyl-ACP_c0[c0] -> (1) NAD_c0[c0] + (1) 13-methyl-tetra-decanoyl-ACP_c0[c0]	rxn05443
rxn09114_c0	-	Cytosol_0	Saccharopolyspora_rosea.CDS.5028	Phosphatidylglycerol synthase (n-C18:1)_c0		-16.7		(1) cpd00080[c0] + (1) cpd15420[c0] <-> (1) cpd00046[c0] + (1) cpd15548[c0]	(1) Glycerol-3-phosphate_c0[c0] + (1) CDP-1,2-dioctadec-11-enoylglycerol_c0[c0] <-> (1) CMP_c0[c0] + (1) Phosphatidylglycerophosphate dioctadec-11-enoyl_c0[c0]	rxn09114	PGSA181
rxn05535_c0	>	Cytosol_0	Saccharopolyspora_rosea.CDS.1899	oligopeptide-transporting ATPase_c0		-6.82		(1) cpd00001[c0] + (1) cpd00002[c0] + (1) cpd11591[e0] -> (1) cpd00008[c0] + (1) cpd00009[c0] + (1) cpd00067[c0] + (1) cpd11591[c0]	(1) H2O_c0[c0] + (1) ATP_c0[c0] + (1) Gly-Met_e0[e0] -> (1) ADP_c0[c0] + (1) Phosphate_c0[c0] + (1) H+_c0[c0] + (1) Gly-Met_c0[c0]	rxn05535	DIPEPabc11
rxn09188_c0	-	Cytosol_0	Saccharopolyspora_rosea.CDS.4774	Proline dehydrogenase_c0		-19.84		(1) cpd00015[c0] + (1) cpd00129[c0] <-> (1) cpd00982[c0] + (1) cpd02431[c0]	(1) FAD_c0[c0] + (1) L-Proline_c0[c0] <-> (1) FADH2_c0[c0] + (1) 1-Pyrroline-5-carboxylate_c0[c0]	rxn09188	PRO1z
rxn02782_c0	-	Cytosol_0	Saccharopolyspora_rosea.CDS.2861	2,5-Dihydro-5-oxofuran-2-acetate lyase (decyclizing)_c0		-0.18		(1) cpd02536[c0] <-> (1) cpd00067[c0] + (1) cpd01630[c0]	(1) Muconolactone_c0[c0] <-> (1) H+_c0[c0] + (1) cis,cis-Muconate_c0[c0]	rxn02782	CATB	R03959		AROMATIC-COMPOUNDS-DEGRADATION|CATECHOL-ORTHO-CLEAVAGE-PWY|Catechol-Degradation|Degradation|MANDELATE-DEG
rxn05345_c0	>	Cytosol_0	Saccharopolyspora_rosea.CDS.1262	dodecanoyl-[acyl-carrier-protein]:malonyl-[acyl-carrier-protein] C-acyltransferase (decarboxylating)_c0		-7.37		(1) cpd11468[c0] + (1) cpd11492[c0] -> (1) cpd00011[c0] + (1) cpd11491[c0] + (1) cpd11493[c0]	(1) Dodecanoyl-ACP_c0[c0] + (1) Malonyl-acyl-carrierprotein-_c0[c0] -> (1) CO2_c0[c0] + (1) 3-oxotetradecanoyl-acp_c0[c0] + (1) ACP_c0[c0]	rxn05345	3OAS140	R04726	Fatty acid biosynthesis	Biosynthesis|Fatty-acid-biosynthesis|Lipid-Biosynthesis|Palmitate-Biosynthesis
rxn02071_c0	>	Cytosol_0	(Saccharopolyspora_rosea.CDS.2488 or Saccharopolyspora_rosea.CDS.788)	D-Proline:oxygen oxidoreductase_c0		-43.67		(1) cpd00007[c0] + (1) cpd00567[c0] -> (1) cpd00025[c0] + (1) cpd00067[c0] + (1) cpd02235[c0]	(1) O2_c0[c0] + (1) D-Proline_c0[c0] -> (1) H2O2_c0[c0] + (1) H+_c0[c0] + (1) 1-Pyrroline-2-carboxylate_c0[c0]	rxn02071		R02894	Arginine and proline metabolism
rxn01522_c0	>	Cytosol_0	((Saccharopolyspora_rosea.CDS.4270 or Saccharopolyspora_rosea.CDS.1687) or ((Saccharopolyspora_rosea.CDS.2235 or Saccharopolyspora_rosea.CDS.2236 or Saccharopolyspora_rosea.CDS.1025) and (Saccharopolyspora_rosea.CDS.1027 or Saccharopolyspora_rosea.CDS.2236 or Saccharopolyspora_rosea.CDS.2235) and (Saccharopolyspora_rosea.CDS.1028 or Saccharopolyspora_rosea.CDS.2237)))	xanthine:NAD+ oxidoreductase_c0		-10.77		(1) cpd00001[c0] + (1) cpd00003[c0] + (1) cpd00309[c0] -> (1) cpd00004[c0] + (1) cpd00067[c0] + (1) cpd00300[c0]	(1) H2O_c0[c0] + (1) NAD_c0[c0] + (1) XAN_c0[c0] -> (1) NADH_c0[c0] + (1) H+_c0[c0] + (1) Urate_c0[c0]	rxn01522	XAND	R02103	Purine metabolism	ALKALOIDS|AROMATIC-COMPOUNDS-DEGRADATION|Adenosine-Nucleotides-Degradation|Biosynthesis|CAFFEINE|Degradation|Guanosine-Nucleotides-Degradation|N-CONTAINING-SECONDARY-CMPD-DEG|NUCLEO-DEG|P164-PWY|P165-PWY|Polyamine-Biosynthesis|Purine-Degradation|SALVADEHYPOX-PWY|SECONDARY-METABOLITE-DEGRADATION|URSIN-PWY|Urate-Degradation
rxn05422_c0	-	Cytosol_0	(Saccharopolyspora_rosea.CDS.2294 or Saccharopolyspora_rosea.CDS.1800 or Saccharopolyspora_rosea.CDS.3879)	10-methyl-3-oxo-undecanoyl-ACP:NADP+ oxidoreductase_c0		-3.76		(1) cpd00005[c0] + (1) cpd00067[c0] + (1) cpd11558[c0] <-> (1) cpd00006[c0] + (1) cpd11559[c0]	(1) NADPH_c0[c0] + (1) H+_c0[c0] + (1) 10-methyl-3-oxo-undecanoyl-ACP_c0[c0] <-> (1) NADP_c0[c0] + (1) 10-methyl-3-hydroxy-undecanoyl-ACP_c0[c0]	rxn05422
rxn03891_c0	>	Cytosol_0	Saccharopolyspora_rosea.CDS.5950	R05612_c0		-22.53		(1) cpd00113[c0] + (1) cpd00906[c0] -> (1) cpd00012[c0] + (1) cpd00067[c0] + (1) cpd02590[c0]	(1) Isopentenyldiphosphate_c0[c0] + (1) all-trans-Hexaprenyl diphosphate_c0[c0] -> (1) PPi_c0[c0] + (1) H+_c0[c0] + (1) all-trans-Heptaprenyl diphosphate_c0[c0]	rxn03891	HEXTT	R05612
rxn01465_c0	-	Cytosol_0	Saccharopolyspora_rosea.CDS.4692	(S)-dihydroorotate amidohydrolase_c0		-5.28		(1) cpd00001[c0] + (1) cpd00282[c0] <-> (1) cpd00067[c0] + (1) cpd00343[c0]	(1) H2O_c0[c0] + (1) S-Dihydroorotate_c0[c0] <-> (1) H+_c0[c0] + (1) N-Carbamoyl-L-aspartate_c0[c0]	rxn01465	DH or TS	R01993	Pyrimidine metabolism	Biosynthesis|Nucleotide-Biosynthesis|PRPP-PWY|PWY0-162|PYR-NUC-SYN|Pyrimidine-De-Novo-Biosyn
rxn03052_c0	-	Cytosol_0	Saccharopolyspora_rosea.CDS.2719	5-Methyltetrahydropteroyltri-L-glutamate:L-homocysteine S-methyltransferase_c0		-6.41		(1) cpd00135[c0] + (1) cpd02738[c0] <-> (1) cpd00060[c0] + (1) cpd02555[c0]	(1) Homocysteine_c0[c0] + (1) 5-Methyltetrahydropteroyltri-L-glutamate_c0[c0] <-> (1) L-Methionine_c0[c0] + (1) Tetrahydropteroyltri-L-glutamate_c0[c0]	rxn03052	MET6	R04405	Cysteine and methionine metabolism
rxn01833_c0	>	Cytosol_0	(Saccharopolyspora_rosea.CDS.1754 or (Saccharopolyspora_rosea.CDS.4220 or Saccharopolyspora_rosea.CDS.5127) or Saccharopolyspora_rosea.CDS.4012)	aminoacetone:oxygen oxidoreductase(deaminating)_c0		-21.56		(1) cpd00001[c0] + (1) cpd00007[c0] + (1) cpd01298[c0] -> (1) cpd00013[c0] + (1) cpd00025[c0] + (1) cpd00428[c0]	(1) H2O_c0[c0] + (1) O2_c0[c0] + (1) Aminoacetone_c0[c0] -> (1) NH3_c0[c0] + (1) H2O2_c0[c0] + (1) 2-Oxopropanal_c0[c0]	rxn01833		R02529	Glycine, serine and threonine metabolism	Amino-Acid-Biosynthesis|Amino-Acid-Degradation|Biosynthesis|Degradation|GLYCINE-SYN|IND-AMINO-ACID-SYN|THRDLCTCAT-PWY|THREOCAT-PWY|THREONINE-DEG
rxn01301_c0	-	Cytosol_0	(Saccharopolyspora_rosea.CDS.5400 or Saccharopolyspora_rosea.CDS.5401 or Saccharopolyspora_rosea.CDS.5365)	L-Homoserine:NAD+ oxidoreductase_c0		5.22		(1) cpd00003[c0] + (1) cpd00227[c0] <-> (1) cpd00004[c0] + (1) cpd00067[c0] + (1) cpd00346[c0]	(1) NAD_c0[c0] + (1) L-Homoserine_c0[c0] <-> (1) NADH_c0[c0] + (1) H+_c0[c0] + (1) L-Aspartate4-semialdehyde_c0[c0]	rxn01301	HOM6_1	R01773	Glycine, serine and threonine metabolism|Cysteine and methionine metabolism|Lysine biosynthesis	Amino-Acid-Biosynthesis|Biosynthesis|HOMOSERSYN-PWY|IND-AMINO-ACID-SYN|ISOLEUCINE-SYN|MET-SAM-PWY|METHIONINE-SYN|METSYN-PWY|Other-Amino-Acid-Biosynthesis|P4-PWY|PWY0-781|THREONINE-BIOSYNTHESIS|THRESYN-PWY
rxn01643_c0	<	Cytosol_0	Saccharopolyspora_rosea.CDS.227	L-Aspartate-4-semialdehyde:NADP+ oxidoreductase (phosphorylating)_c0		-9.89		(1) cpd00006[c0] + (1) cpd00009[c0] + (1) cpd00346[c0] <- (1) cpd00005[c0] + (1) cpd00067[c0] + (1) cpd01977[c0]	(1) NADP_c0[c0] + (1) Phosphate_c0[c0] + (1) L-Aspartate4-semialdehyde_c0[c0] <- (1) NADPH_c0[c0] + (1) H+_c0[c0] + (1) 4-Phospho-L-aspartate_c0[c0]	rxn01643	ASAD	R02291	Glycine, serine and threonine metabolism|Cysteine and methionine metabolism|Lysine biosynthesis	Amino-Acid-Biosynthesis|Biosynthesis|DAPLYSINESYN-PWY|HOMOSERSYN-PWY|IND-AMINO-ACID-SYN|ISOLEUCINE-SYN|LYSINE-SYN|MET-SAM-PWY|METHIONINE-SYN|METSYN-PWY|Other-Amino-Acid-Biosynthesis|P101-PWY|P4-PWY|PWY0-781|Polyamine-Biosynthesis|Spermidine-Biosynthesis|THREONINE-BIOSYNTHESIS|THRESYN-PWY
rxn04457_c0	>	Cytosol_0	Unknown	R06605_c0		-9.78		(1) cpd09027[c0] -> (1) cpd00011[c0] + (1) cpd01567[c0]	(1) 5-Hydroxy-2-oxo-4-ureido-2,5-dihydro-1H-imidazole-5-carboxylate_c0[c0] -> (1) CO2_c0[c0] + (1) (R) -Allantoin_c0[c0]	rxn04457		R06605	Purine metabolism
rxn04598_c0	>	Cytosol_0	(Saccharopolyspora_rosea.CDS.2552 or Saccharopolyspora_rosea.CDS.2954)	trans-cinnamate,NADH:oxygen oxidoreductase (2,3-hydroxylating)_c0		-72.32		(1) cpd00004[c0] + (1) cpd00007[c0] + (1) cpd00067[c0] + (1) cpd00333[c0] -> (1) cpd00003[c0] + (1) cpd09253[c0]	(1) NADH_c0[c0] + (1) O2_c0[c0] + (1) H+_c0[c0] + (1) (E) -Cinnamate_c0[c0] -> (1) NAD_c0[c0] + (1) cis-3-(3-Carboxyethenyl) -3,5-cyclohexadiene-1,2-diol_c0[c0]	rxn04598	CINNDO	R06783	Phenylalanine metabolism	AROMATIC-COMPOUNDS-DEGRADATION|Degradation|Phenolic-Compounds-Degradation
rxn05385_c0	-	Cytosol_0	(Saccharopolyspora_rosea.CDS.2294 or Saccharopolyspora_rosea.CDS.1800 or Saccharopolyspora_rosea.CDS.3879)	5-methyl-3-oxo-hexanoyl-ACP:NADP+ oxidoreductase_c0		-3.76		(1) cpd00005[c0] + (1) cpd00067[c0] + (1) cpd11521[c0] <-> (1) cpd00006[c0] + (1) cpd11522[c0]	(1) NADPH_c0[c0] + (1) H+_c0[c0] + (1) 5-methyl-3-oxo-hexanoyl-ACP_c0[c0] <-> (1) NADP_c0[c0] + (1) 5-methyl-3-hydroxy-hexanoyl-ACP_c0[c0]	rxn05385
rxn00707_c0	-	Cytosol_0	Saccharopolyspora_rosea.CDS.4563	ITP:cytidine 5'-phosphotransferase_c0		-14.03		(1) cpd00068[c0] + (1) cpd00367[c0] <-> (1) cpd00046[c0] + (1) cpd00067[c0] + (1) cpd00090[c0]	(1) ITP_c0[c0] + (1) Cytidine_c0[c0] <-> (1) CMP_c0[c0] + (1) H+_c0[c0] + (1) IDP_c0[c0]	rxn00707	CYTDK3	R00962	Pyrimidine metabolism
rxn00369_c0	>	Cytosol_0	Saccharopolyspora_rosea.CDS.4563	GTP:cytidine 5'-phosphotransferase_c0		-14.03		(1) cpd00038[c0] + (1) cpd00367[c0] -> (1) cpd00031[c0] + (1) cpd00046[c0] + (1) cpd00067[c0]	(1) GTP_c0[c0] + (1) Cytidine_c0[c0] -> (1) GDP_c0[c0] + (1) CMP_c0[c0] + (1) H+_c0[c0]	rxn00369	CYTDK2	R00517	Pyrimidine metabolism	Biosynthesis|Nucleotide-Biosynthesis|PWY0-163|PYR-NUC-SYN|Pyrimidine-Nucleotide-Salvage
rxn06937_c0	>	Cytosol_0	(Saccharopolyspora_rosea.CDS.5245 or Saccharopolyspora_rosea.CDS.5245)	L-glutamate:tRNA(Glu) ligase (AMP-forming)_c0				(1) cpd00002[c0] + (1) cpd00023[c0] + (1) cpd11912[c0] -> (1) cpd00012[c0] + (1) cpd00018[c0] + (1) cpd00067[c0] + (1) cpd12227[c0]	(1) ATP_c0[c0] + (1) L-Glutamate_c0[c0] + (1) tRNA-Glu_c0[c0] -> (1) PPi_c0[c0] + (1) AMP_c0[c0] + (1) H+_c0[c0] + (1) L-Glutamyl-tRNA-Glu_c0[c0]	rxn06937	GLUTRS	R05578	Porphyrin and chlorophyll metabolism|Aminoacyl-tRNA biosynthesis
rxn01637_c0	-	Cytosol_0	Saccharopolyspora_rosea.CDS.1920	N2-Acetyl-L-ornithine:2-oxoglutarate aminotransferase_c0		-1		(1) cpd00024[c0] + (1) cpd00342[c0] <-> (1) cpd00023[c0] + (1) cpd00918[c0]	(1) 2-Oxoglutarate_c0[c0] + (1) N-Acetylornithine_c0[c0] <-> (1) L-Glutamate_c0[c0] + (1) 2-Acetamido-5-oxopentanoate_c0[c0]	rxn01637	ACOTA	R02283	Arginine and proline metabolism	ARG+POLYAMINE-SYN|ARGININE-SYN|ARGSYN-PWY|ARGSYNBSUB-PWY|Amino-Acid-Biosynthesis|Biosynthesis|GLUTORN-PWY|IND-AMINO-ACID-SYN|Other-Amino-Acid-Biosynthesis|Polyamine-Biosynthesis
rxn05120_c0	>	Cytosol_0	(Saccharopolyspora_rosea.CDS.4598 or Saccharopolyspora_rosea.CDS.1067)	protoheme IX farnesyltransferase_c0		-21.42		(1) cpd00001[c0] + (1) cpd00028[c0] + (1) cpd00350[c0] -> (1) cpd00012[c0] + (1) cpd00067[c0] + (1) cpd11313[c0]	(1) H2O_c0[c0] + (1) Heme_c0[c0] + (1) Farnesyldiphosphate_c0[c0] -> (1) PPi_c0[c0] + (1) H+_c0[c0] + (1) hemeO_c0[c0]	rxn05120	HEMEOS	R07411	Porphyrin and chlorophyll metabolism
rxn05564_c0	-	Cytosol_0	(Saccharopolyspora_rosea.CDS.4197 or Saccharopolyspora_rosea.CDS.2977)	Proline-specific permease_c0		0		(1) cpd00067[e0] + (1) cpd00281[e0] <-> (1) cpd00067[c0] + (1) cpd00281[c0]	(1) H+_e0[e0] + (1) GABA_e0[e0] <-> (1) H+_c0[c0] + (1) GABA_c0[c0]	rxn05564	ABUTt2
rxn00566_c0	>	Cytosol_0	(Saccharopolyspora_rosea.CDS.738 or Saccharopolyspora_rosea.CDS.5234)	L-Cysteine hydrogen-sulfide-lyase (deaminating; pyruvate-forming)_c0		-7.77		(1) cpd00001[c0] + (1) cpd00084[c0] -> (1) cpd00013[c0] + (1) cpd00020[c0] + (1) cpd00067[c0] + (1) cpd00239[c0]	(1) H2O_c0[c0] + (1) L-Cysteine_c0[c0] -> (1) NH3_c0[c0] + (1) Pyruvate_c0[c0] + (1) H+_c0[c0] + (1) H2S_c0[c0]	rxn00566		R00782	Cysteine and methionine metabolism	Amino-Acid-Degradation|CYSTEINE-DEG|Degradation|LCYSDEG-PWY
rxn00708_c0	>	Cytosol_0	(Saccharopolyspora_rosea.CDS.4810 or Saccharopolyspora_rosea.CDS.705 or Saccharopolyspora_rosea.CDS.6017)	Uridine 5'-monophosphate phosphohydrolase_c0		7.21		(1) cpd00001[c0] + (1) cpd00091[c0] -> (1) cpd00009[c0] + (1) cpd00249[c0]	(1) H2O_c0[c0] + (1) UMP_c0[c0] -> (1) Phosphate_c0[c0] + (1) Uridine_c0[c0]	rxn00708	NTD2	R00963	Pyrimidine metabolism
rxn07433_c0	-	Cytosol_0	((Saccharopolyspora_rosea.CDS.6233 or Saccharopolyspora_rosea.CDS.4007) and (Saccharopolyspora_rosea.CDS.6234 or Saccharopolyspora_rosea.CDS.4006))	R07602_c0		-2.81		(1) cpd00213[c0] + (1) cpd14698[c0] <-> (1) cpd00056[c0] + (1) cpd14699[c0]	(1) Lipoamide_c0[c0] + (1) 3-Methyl-1-hydroxybutyl-TPP_c0[c0] <-> (1) TPP_c0[c0] + (1) S-(3-Methylbutanoyl) -dihydrolipoamide-E_c0[c0]	rxn07433		R07602	Valine, leucine and isoleucine degradation
rxn00830_c0	-	Cytosol_0	(Saccharopolyspora_rosea.CDS.3125 or Saccharopolyspora_rosea.CDS.1974)	Isopentenyl-diphosphate delta3-delta2-isomerase_c0		0.66		(1) cpd00113[c0] <-> (1) cpd00202[c0]	(1) Isopentenyldiphosphate_c0[c0] <-> (1) DMAPP_c0[c0]	rxn00830	IDI1	R01123	Terpenoid backbone biosynthesis	All-Trans-Farnesyl-PP-Biosynthesis|Biosynthesis|Cell-Structure-Biosynthesis|Cell-Wall-Biosynthesis|Cofactor-Biosynthesis|DITERPENOID-SYN|ERGOSTEROL-SYN-PWY|Energy-Metabolism|GGPP-Biosynthesis|ISOPRENOIDS|Lipid-Biosynthesis|NONMEVIPP-PWY|Other-biosynthesis|POLYISOPRENSYN-PWY|PWY66-5|Polyprenyl-Biosynthesis|SECONDARY-METABOLITE-BIOSYNTHESIS|Sterol-Biosynthesis|Terpenoid-Biosynthesis
rxn05219_c0	>	Cytosol_0	((Saccharopolyspora_rosea.CDS.679 and Saccharopolyspora_rosea.CDS.680) or Saccharopolyspora_rosea.CDS.678)	nonpolar-amino-acid-transporting ATPase_c0		-6.82		(1) cpd00001[c0] + (1) cpd00002[c0] + (1) cpd00060[e0] -> (1) cpd00008[c0] + (1) cpd00009[c0] + (1) cpd00060[c0] + (1) cpd00067[c0]	(1) H2O_c0[c0] + (1) ATP_c0[c0] + (1) L-Methionine_e0[e0] -> (1) ADP_c0[c0] + (1) Phosphate_c0[c0] + (1) L-Methionine_c0[c0] + (1) H+_c0[c0]	rxn05219	METabc
rxn00879_c0	-	Cytosol_0	((Saccharopolyspora_rosea.CDS.4481 or Saccharopolyspora_rosea.CDS.4469 or Saccharopolyspora_rosea.CDS.3418) or (Saccharopolyspora_rosea.CDS.4481 or Saccharopolyspora_rosea.CDS.3418 or Saccharopolyspora_rosea.CDS.4469))	myo-Inositol:NAD+ 2-oxidoreductase_c0		2.3		(1) cpd00003[c0] + (1) cpd00121[c0] <-> (1) cpd00004[c0] + (1) cpd00067[c0] + (1) cpd00524[c0]	(1) NAD_c0[c0] + (1) L-Inositol_c0[c0] <-> (1) NADH_c0[c0] + (1) H+_c0[c0] + (1) 2-Inosose_c0[c0]	rxn00879	INS2D	R01183	Streptomycin biosynthesis|Inositol phosphate metabolism
rxn03406_c0	>	Cytosol_0	(Saccharopolyspora_rosea.CDS.1440 or Saccharopolyspora_rosea.CDS.1433 or Saccharopolyspora_rosea.CDS.4345)	Undecaprenyl-diphospho-N-acetylmuramoyl-(N-acetylglucosamine)-_c0		-44.53		(1) cpd00002[c0] + (1) cpd00013[c0] + (1) cpd03487[c0] -> (1) cpd00008[c0] + (1) cpd00009[c0] + (1) cpd00067[c0] + (1) cpd03488[c0]	(1) ATP_c0[c0] + (1) NH3_c0[c0] + (1) Undecaprenyl-diphospho-N-acetylmuramoyl-(N-acetylglucosamine) -L-alanyl-D-glutamyl-L-lysyl-D-alanyl-D-alanine_c0[c0] -> (1) ADP_c0[c0] + (1) Phosphate_c0[c0] + (1) H+_c0[c0] + (1) Undecaprenyl-diphospho-N-acetylmuramoyl-(N-acetylglucosamine) -L-alanyl-D-glutaminyl-L-lysyl-D-alanyl-D-alanine_c0[c0]	rxn03406	GLNSP1
rxn00029_c0	>	Cytosol_0	Saccharopolyspora_rosea.CDS.5999	5-aminolevulinate hydro-lyase (adding 5-aminolevulinate and cyclizing; porphobilinogen-forming)_c0	4.2.1.24	-15.3		(2) cpd00338[c0] -> (2) cpd00001[c0] + (1) cpd00067[c0] + (1) cpd00689[c0]	(2) 5-Aminolevulinate_c0[c0] -> (2) H2O_c0[c0] + (1) H+_c0[c0] + (1) Porphobilinogen_c0[c0]	rxn00029	HEM2	R00036	Porphyrin and chlorophyll metabolism	Biosynthesis|Chlorophyll-Biosynthesis|Chlorophyll-a-Biosynthesis|Cofactor-Biosynthesis|HEME-SYN|Porphyrin-Compounds-Biosynthesis|Tetrapyrrole-Biosynthesis
rxn00609_c0	-	Cytosol_0	Saccharopolyspora_rosea.CDS.6315	myo-Inositol-1-phosphate synthase_c0		-1.68		(1) cpd00867[c0] <-> (1) cpd00079[c0]	(1) Inositol 1-phosphate_c0[c0] <-> (1) D-glucose-6-phosphate_c0[c0]	rxn00609	MI1PS
rxn06673_c0	>	Cytosol_0	((Saccharopolyspora_rosea.CDS.4310 or Saccharopolyspora_rosea.CDS.4133) and (Saccharopolyspora_rosea.CDS.4310 or Saccharopolyspora_rosea.CDS.2172 or Saccharopolyspora_rosea.CDS.4133))	Acetyl-CoA:carbon-dioxide ligase (ADP-forming)_c0		-10.65		(1) cpd00022[c0] + (1) cpd12543[c0] -> (1) cpd00070[c0] + (1) cpd12848[c0]	(1) Acetyl-CoA_c0[c0] + (1) Carboxybiotin-carboxyl-carrier protein_c0[c0] -> (1) Malonyl-CoA_c0[c0] + (1) Holo-[carboxylase]_c0[c0]	rxn06673		R04386	Fatty acid biosynthesis
rxn12646_c0	-	Cytosol_0	((Saccharopolyspora_rosea.CDS.3145 or Saccharopolyspora_rosea.CDS.5878 or Saccharopolyspora_rosea.CDS.5118 or Saccharopolyspora_rosea.CDS.3210) or (Saccharopolyspora_rosea.CDS.819 or Saccharopolyspora_rosea.CDS.1455) or Saccharopolyspora_rosea.CDS.4699 or Saccharopolyspora_rosea.CDS.1102)	RXN0-6983.c_c0		-0.46		(1) cpd00001[c0] + (1) cpd11580[c0] <-> (1) cpd00033[c0] + (1) cpd00053[c0]	(1) H2O_c0[c0] + (1) Gly-Gln_c0[c0] <-> (1) Glycine_c0[c0] + (1) L-Glutamine_c0[c0]	rxn12646	MEAMP1(gly-gln)
rxn03869_c0	>	Cytosol_0	Saccharopolyspora_rosea.CDS.4949	Acylamide aminohydrolase_c0		-4.72		(1) cpd00001[c0] + (1) cpd06707[c0] -> (1) cpd00013[c0] + (1) cpd00153[c0]	(1) H2O_c0[c0] + (1) Benzamide_c0[c0] -> (1) NH3_c0[c0] + (1) Benzoate_c0[c0]	rxn03869		R05590	Aminobenzoate degradation
rxn05256_c0	>	Cytosol_0	Saccharopolyspora_rosea.CDS.1206	AMP,sulfite:thioredoxin-disulfide oxidoreductase(adenosine-5'-phosphosulfate-forming)_c0				(1) cpd00193[c0] + (1) cpd11421[c0] -> (1) cpd00018[c0] + (1) cpd00067[c0] + (1) cpd00081[c0] + (1) cpd11420[c0]	(1) APS_c0[c0] + (1) trdrd_c0[c0] -> (1) AMP_c0[c0] + (1) H+_c0[c0] + (1) Sulfite_c0[c0] + (1) trdox_c0[c0]	rxn05256	APSPTi	R07176
rxn05448_c0	>	Cytosol_0	Saccharopolyspora_rosea.CDS.3099	10-methyl-trans-undec-2-enoyl-ACP:NAD+ oxidoreductase (A-specific)_c0		-16.55		(1) cpd00004[c0] + (1) cpd00067[c0] + (1) cpd11560[c0] -> (1) cpd00003[c0] + (1) cpd11561[c0]	(1) NADH_c0[c0] + (1) H+_c0[c0] + (1) 10-methyl-trans-undec-2-enoyl-ACP_c0[c0] -> (1) NAD_c0[c0] + (1) 10-methyl-undecanoyl-ACP_c0[c0]	rxn05448
rxn05446_c0	>	Cytosol_0	Saccharopolyspora_rosea.CDS.3099	6-methyl-trans-hept-2-enoyl-ACP:NAD+ oxidoreductase (A-specific)_c0		-16.55		(1) cpd00004[c0] + (1) cpd00067[c0] + (1) cpd11552[c0] -> (1) cpd00003[c0] + (1) cpd11553[c0]	(1) NADH_c0[c0] + (1) H+_c0[c0] + (1) 6-methyl-trans-hept-2-enoyl-ACP_c0[c0] -> (1) NAD_c0[c0] + (1) 6-methyl-heptanoyl-ACP_c0[c0]	rxn05446
rxn02175_c0	>	Cytosol_0	Saccharopolyspora_rosea.CDS.5212	ATP:pantetheine-4'-phosphate adenylyltransferase_c0		1.07		(1) cpd00002[c0] + (1) cpd00834[c0] -> (1) cpd00012[c0] + (1) cpd00655[c0]	(1) ATP_c0[c0] + (1) Phosphopantetheine_c0[c0] -> (1) PPi_c0[c0] + (1) Dephospho-CoA_c0[c0]	rxn02175	PTPAT	R03035	Pantothenate and CoA biosynthesis	Biosynthesis|COA-PWY|CoA-Biosynthesis|Cofactor-Biosynthesis|PANTOSYN-PWY|Vitamin-Biosynthesis
rxn08136_c0	>	Cytosol_0	Saccharopolyspora_rosea.CDS.5168	1,6-anhydrous-N-Acetylmuramate kinase_c0		-233.34		(1) cpd00001[c0] + (1) cpd00002[c0] + (1) cpd15399[c0] -> (1) cpd00008[c0] + (1) cpd15391[c0]	(1) H2O_c0[c0] + (1) ATP_c0[c0] + (1) 1,6-anhydrous-N-Acetylmuramate_c0[c0] -> (1) ADP_c0[c0] + (1) MurNAc 6-phosphate_c0[c0]	rxn08136	ANHMK
rxn02835_c0	-	Cytosol_0	Saccharopolyspora_rosea.CDS.4927	1-(5-phospho-D-ribosyl)-AMP 1,6-hydrolase_c0		4.04		(1) cpd00001[c0] + (1) cpd01777[c0] <-> (1) cpd02979[c0]	(1) H2O_c0[c0] + (1) Phosphoribosyl-AMP_c0[c0] <-> (1) phosphoribosylformiminoaicar-phosphate_c0[c0]	rxn02835	HIS4_2	R04037	Histidine metabolism	Amino-Acid-Biosynthesis|Biosynthesis|HISTIDINE-SYN|HISTSYN-PWY|IND-AMINO-ACID-SYN|PRPP-PWY
rxn02774_c0	-	Cytosol_0	Saccharopolyspora_rosea.CDS.5087	S-Adenosyl-L-methionine:uroporphyrin-III C-methyltransferase_c0	1.3.1.76			(1) cpd00003[c0] + (1) cpd01620[c0] <-> (1) cpd00004[c0] + (2) cpd00067[c0] + (1) cpd03426[c0]	(1) NAD_c0[c0] + (1) Precorrin 2_c0[c0] <-> (1) NADH_c0[c0] + (2) H+_c0[c0] + (1) Sirohydrochlorin_c0[c0]	rxn02774	SHCHD2	R03947	Porphyrin and chlorophyll metabolism	Biosynthesis|Cofactor-Biosynthesis|Porphyrin-Compounds-Biosynthesis
rxn04385_c0	>	Cytosol_0	Saccharopolyspora_rosea.CDS.1401	L-threonine-O-3-phosphate carboxy-lyase_c0	4.1.1.81	-3.09		(1) cpd00067[c0] + (1) cpd08928[c0] -> (1) cpd00011[c0] + (1) cpd02547[c0]	(1) H+_c0[c0] + (1) L-Threonine phosphate_c0[c0] -> (1) CO2_c0[c0] + (1) (R) -1-Aminopropan-2-yl phosphate_c0[c0]	rxn04385	THRPD	R06530	Porphyrin and chlorophyll metabolism	Amino-Acid-Biosynthesis|Amino-Acid-Degradation|Biosynthesis|Cobalamin-Biosynthesis|Cofactor-Biosynthesis|Degradation|GLYCINE-SYN|IND-AMINO-ACID-SYN|THREOCAT-PWY|THREONINE-DEG|Vitamin-Biosynthesis
rxn01675_c0	>	Cytosol_0	(Saccharopolyspora_rosea.CDS.5944 or Saccharopolyspora_rosea.CDS.2181)	dTTP:alpha-D-glucose-1-phosphate thymidylyltransferase_c0		1.07		(1) cpd00089[c0] + (1) cpd00357[c0] -> (1) cpd00012[c0] + (1) cpd00626[c0]	(1) Glucose-1-phosphate_c0[c0] + (1) TTP_c0[c0] -> (1) PPi_c0[c0] + (1) dTDPglucose_c0[c0]	rxn01675	G1PTMT	R02328	Streptomycin biosynthesis|Polyketide sugar unit biosynthesis	Antibiotic-Biosynthesis|Biosynthesis|CARBO-BIOSYNTHESIS|Carbohydrates-Biosynthesis|Cell-Structure-Biosynthesis|Cell-Wall-Biosynthesis|DTDPRHAMSYN-PWY|ECASYN-PWY|Lipopolysaccharide-Biosynthesis|O-Antigen-Biosynthesis|OANTIGEN-PWY|Rhamnose-Biosynthesis|SECONDARY-METABOLITE-BIOSYNTHESIS|SUGAR-NUCLEOTIDES
rxn03536_c0	>	Cytosol_0	Saccharopolyspora_rosea.CDS.1464	R05221_c0		-14.03		(1) cpd00002[c0] + (1) cpd03918[c0] -> (1) cpd00008[c0] + (1) cpd00067[c0] + (1) cpd03919[c0]	(1) ATP_c0[c0] + (1) Adenosyl cobinamide_c0[c0] -> (1) ADP_c0[c0] + (1) H+_c0[c0] + (1) Adenosyl cobinamide phosphate_c0[c0]	rxn03536	ADCOBAK	R05221	Porphyrin and chlorophyll metabolism	Adenosylcobalamin-Biosynthesis|Biosynthesis|COBALSYN-PWY|Cobalamin-Biosynthesis|Cofactor-Biosynthesis|Vitamin-Biosynthesis
rxn01575_c0	-	Cytosol_0	Saccharopolyspora_rosea.CDS.1459	L-Isoleucine:2-oxoglutarate aminotransferase_c0		0		(1) cpd00024[c0] + (1) cpd00322[c0] <-> (1) cpd00023[c0] + (1) cpd00508[c0]	(1) 2-Oxoglutarate_c0[c0] + (1) L-Isoleucine_c0[c0] <-> (1) L-Glutamate_c0[c0] + (1) 3MOP_c0[c0]	rxn01575	BAT2_1	R02199	Valine, leucine and isoleucine degradation|Valine, leucine and isoleucine biosynthesis|Glucosinolate biosynthesis	Amino-Acid-Biosynthesis|Amino-Acid-Degradation|BRANCHED-CHAIN-AA-SYN-PWY|Biosynthesis|Degradation|GLYCINE-SYN|ILEUDEG-PWY|ILEUSYN-PWY|IND-AMINO-ACID-SYN|ISOLEUCINE-DEG|ISOLEUCINE-SYN|THREOCAT-PWY|THREONINE-DEG
rxn05150_c0	>	Cytosol_0	(Saccharopolyspora_rosea.CDS.366 or Saccharopolyspora_rosea.CDS.367 or Saccharopolyspora_rosea.CDS.365)	zinc transport via ABC system_c0	TC-3.A.1.15	-6.82		(1) cpd00001[c0] + (1) cpd00002[c0] + (1) cpd00034[e0] -> (1) cpd00008[c0] + (1) cpd00009[c0] + (1) cpd00034[c0] + (1) cpd00067[c0]	(1) H2O_c0[c0] + (1) ATP_c0[c0] + (1) Zn2+_e0[e0] -> (1) ADP_c0[c0] + (1) Phosphate_c0[c0] + (1) Zn2+_c0[c0] + (1) H+_c0[c0]	rxn05150	ZN2abc2
rxn00656_c0	-	Cytosol_0	(Saccharopolyspora_rosea.CDS.2136 or Saccharopolyspora_rosea.CDS.2980 or Saccharopolyspora_rosea.CDS.4869)	L-Alanine:3-oxopropanoate aminotransferase_c0		1		(1) cpd00035[c0] + (1) cpd00191[c0] <-> (1) cpd00020[c0] + (1) cpd00085[c0]	(1) L-Alanine_c0[c0] + (1) 3-Oxopropanoate_c0[c0] <-> (1) Pyruvate_c0[c0] + (1) beta-Alanine_c0[c0]	rxn00656	APATr	R00907	beta-Alanine metabolism|Propanoate metabolism	Amino-Acid-Biosynthesis|Amino-Acid-Degradation|Beta-Alanine-Biosynthesis|Beta-Alanine-Degradation|Biosynthesis|CoA-Biosynthesis|Cofactor-Biosynthesis|Degradation|IND-AMINO-ACID-SYN
rxn02009_c0	>	Cytosol_0	Saccharopolyspora_rosea.CDS.5002	UDP-N-acetylmuramoyl-L-alanyl-D-glutamate:L-lysine gamma-ligase (ADP-forming)_c0		-6.35		(1) cpd00002[c0] + (1) cpd00039[c0] + (1) cpd00525[c0] -> (1) cpd00008[c0] + (1) cpd00009[c0] + (1) cpd00067[c0] + (1) cpd02861[c0]	(1) ATP_c0[c0] + (1) L-Lysine_c0[c0] + (1) UDP-N-acetylmuramoyl-L-alanyl-D-glutamate_c0[c0] -> (1) ADP_c0[c0] + (1) Phosphate_c0[c0] + (1) H+_c0[c0] + (1) UDP-N-acetylmuramoyl-L-alanyl-D-glutamyl-L-lysine_c0[c0]	rxn02009	UAAGLS1		Peptidoglycan biosynthesis	Acetylmuramoyl-Pentapeptide-Biosynthesis|Antibiotic-Resistance|Biosynthesis|Cell-Structure-Biosynthesis|Cell-Wall-Biosynthesis|Detoxification|Peptidoglycan-Biosynthesis
rxn01868_c0	>	Cytosol_0	Saccharopolyspora_rosea.CDS.1747	p-Cumic alcohol:NADP+ oxidoreductase_c0		-9.8		(1) cpd00001[c0] + (1) cpd00006[c0] + (1) cpd00447[c0] -> (1) cpd00005[c0] + (2) cpd00067[c0] + (1) cpd00540[c0]	(1) H2O_c0[c0] + (1) NADP_c0[c0] + (1) Betaine aldehyde_c0[c0] -> (1) NADPH_c0[c0] + (2) H+_c0[c0] + (1) BET_c0[c0]	rxn01868	BETALDHy	R02566	Glycine, serine and threonine metabolism
rxn09562_c0	-	Cytosol_0	Saccharopolyspora_rosea.CDS.4662	Guanylate kinase_c0		9.53		(1) cpd00067[c0] + (1) cpd00115[c0] + (1) cpd00126[c0] <-> (1) cpd00031[c0] + (1) cpd00177[c0]	(1) H+_c0[c0] + (1) dATP_c0[c0] + (1) GMP_c0[c0] <-> (1) GDP_c0[c0] + (1) dADP_c0[c0]	rxn09562	GK2
rxn00555_c0	-	Cytosol_0	Saccharopolyspora_rosea.CDS.5840	L-glutamine:D-fructose-6-phosphate isomerase (deaminating)_c0		-6.3		(1) cpd00053[c0] + (1) cpd00072[c0] <-> (1) cpd00023[c0] + (1) cpd00288[c0]	(1) L-Glutamine_c0[c0] + (1) D-fructose-6-phosphate_c0[c0] <-> (1) L-Glutamate_c0[c0] + (1) D-Glucosamine phosphate_c0[c0]	rxn00555	GF6PTA	R00768	Alanine, aspartate and glutamate metabolism|Amino sugar and nucleotide sugar metabolism
rxn01828_c0	>	Cytosol_0	Saccharopolyspora_rosea.CDS.5009	L-Arabinonate hydro-lyase_c0		-8.17		(1) cpd00427[c0] -> (1) cpd00001[c0] + (1) cpd00520[c0]	(1) L-Arabinonate_c0[c0] -> (1) H2O_c0[c0] + (1) 2-Dehydro-3-deoxy-L-pentonate_c0[c0]	rxn01828		R02522	Ascorbate and aldarate metabolism
rxn03435_c0	-	Cytosol_0	Saccharopolyspora_rosea.CDS.5252	(R)-2,3-Dihydroxy-3-methylpentanoate:NADP+ oxidoreductase (isomerizing)_c0		6.22		(1) cpd00006[c0] + (1) cpd02535[c0] <-> (1) cpd00005[c0] + (1) cpd00067[c0] + (1) cpd10162[c0]	(1) NADP_c0[c0] + (1) 2,3-Dihydroxy-3-methylvalerate_c0[c0] <-> (1) NADPH_c0[c0] + (1) H+_c0[c0] + (1) (R) -3-Hydroxy-3-methyl-2-oxopentanoate_c0[c0]	rxn03435		R05068	Valine, leucine and isoleucine biosynthesis
rxn03080_c0	>	Cytosol_0	Saccharopolyspora_rosea.CDS.4635	5-amino-6-(D-ribitylamino)uracil butanedionetransferase_c0	2.5.1.78	0.92		(1) cpd02882[c0] + (1) cpd11225[c0] -> (2) cpd00001[c0] + (1) cpd00009[c0] + (1) cpd00067[c0] + (1) cpd02656[c0]	(1) 4--1-D-Ribitylamino-5-aminouracil_c0[c0] + (1) 3-4-dihydroxy-2-butanone4-phosphate_c0[c0] -> (2) H2O_c0[c0] + (1) Phosphate_c0[c0] + (1) H+_c0[c0] + (1) 6-7-Dimethyl-8--1-D-ribityllumazine_c0[c0]	rxn03080	RIB5	R04457	Riboflavin metabolism	Biosynthesis|Cofactor-Biosynthesis|Flavin-Biosynthesis|RIBOSYN2-PWY|Vitamin-Biosynthesis
rxn10237_c0	>	Cytosol_0	Saccharopolyspora_rosea.CDS.419	isohexadecanoyl-phosphatidylserine decarboxylase_c0		7.45		(2) cpd00067[c0] + (1) cpd15694[c0] -> (1) cpd00011[c0] + (1) cpd15700[c0]	(2) H+_c0[c0] + (1) Diisohexadecanoylphosphatidylserine_c0[c0] -> (1) CO2_c0[c0] + (1) Diisohexadecanoylphosphatidylethanolamine_c0[c0]	rxn10237
rxn01044_c0	-	Cytosol_0	Saccharopolyspora_rosea.CDS.3627	D-xylose aldose-ketose-isomerase_c0		-0.89		(1) cpd00154[c0] <-> (1) cpd00259[c0]	(1) Xylose_c0[c0] <-> (1) D-Lyxulose_c0[c0]	rxn01044	XYLI1	R01432	Pentose and glucuronate interconversions
rxn12644_c0	-	Cytosol_0	((Saccharopolyspora_rosea.CDS.3210 or Saccharopolyspora_rosea.CDS.5878 or Saccharopolyspora_rosea.CDS.5118 or Saccharopolyspora_rosea.CDS.3145) or (Saccharopolyspora_rosea.CDS.1455 or Saccharopolyspora_rosea.CDS.819) or Saccharopolyspora_rosea.CDS.4699 or Saccharopolyspora_rosea.CDS.1102)	methionyl aminopeptidase_c0		-155.57		(1) cpd00001[c0] + (1) cpd11582[c0] <-> (1) cpd00035[c0] + (1) cpd00161[c0]	(1) H2O_c0[c0] + (1) ala-L-Thr-L_c0[c0] <-> (1) L-Alanine_c0[c0] + (1) L-Threonine_c0[c0]	rxn12644	MEAMP1(ala-thr)
rxn00737_c0	>	Cytosol_0	Saccharopolyspora_rosea.CDS.740	L-threonine ammonia-lyase (2-oxobutanoate-forming)_c0		-5.7		(1) cpd00161[c0] -> (1) cpd00013[c0] + (1) cpd00094[c0]	(1) L-Threonine_c0[c0] -> (1) NH3_c0[c0] + (1) 2-Oxobutyrate_c0[c0]	rxn00737	CHA1_1	R00996	Glycine, serine and threonine metabolism|Valine, leucine and isoleucine biosynthesis	Amino-Acid-Biosynthesis|Amino-Acid-Degradation|BRANCHED-CHAIN-AA-SYN-PWY|Biosynthesis|Degradation|GLYCINE-SYN|ILEUSYN-PWY|IND-AMINO-ACID-SYN|ISOLEUCINE-SYN|SECONDARY-METABOLITE-BIOSYNTHESIS|THREOCAT-PWY|THREONINE-DEG
rxn05292_c0	>	Cytosol_0	((Saccharopolyspora_rosea.CDS.2391 or Saccharopolyspora_rosea.CDS.617 or Saccharopolyspora_rosea.CDS.2677) and (Saccharopolyspora_rosea.CDS.2390 or Saccharopolyspora_rosea.CDS.616))	TRANS-RXNBWI-115528.ce_c0		0		(1) cpd10516[e0] -> (1) cpd10516[c0]	(1) fe3_e0[e0] -> (1) fe3_c0[c0]	rxn05292
rxn01256_c0	>	Cytosol_0	(Saccharopolyspora_rosea.CDS.6071 or Saccharopolyspora_rosea.CDS.5772 or (Saccharopolyspora_rosea.CDS.115 or Saccharopolyspora_rosea.CDS.1426))	Chorismate pyruvatemutase_c0		-16.68		(1) cpd00216[c0] -> (1) cpd00219[c0]	(1) Chorismate_c0[c0] -> (1) Prephenate_c0[c0]	rxn01256	ARO7	R01715	Phenylalanine, tyrosine and tryptophan biosynthesis	ALL-CHORISMATE-PWY|Amino-Acid-Biosynthesis|Biosynthesis|COMPLETE-ARO-PWY|IND-AMINO-ACID-SYN|PHENYLALANINE-SYN|PHESYN|POLYKETIDE-SYN|SECONDARY-METABOLITE-BIOSYNTHESIS|TYROSINE-SYN|TYRSYN
rxn00213_c0	>	Cytosol_0	Saccharopolyspora_rosea.CDS.655	UTP:alpha-D-glucose-1-phosphate uridylyltransferase_c0		1.07		(1) cpd00062[c0] + (1) cpd00089[c0] -> (1) cpd00012[c0] + (1) cpd00026[c0]	(1) UTP_c0[c0] + (1) Glucose-1-phosphate_c0[c0] -> (1) PPi_c0[c0] + (1) UDP-glucose_c0[c0]	rxn00213	GALU	R00289	Pentose and glucuronate interconversions|Galactose metabolism|Starch and sucrose metabolism|Amino sugar and nucleotide sugar metabolism	Activation-Inactivation-Interconversion|Antibiotic-Biosynthesis|Ascorbate-Biosynthesis|Biosynthesis|CARBO-BIOSYNTHESIS|COLANSYN-PWY|Carbohydrates-Biosynthesis|Carbohydrates-Degradation|Cell-Structure-Biosynthesis|Cofactor-Biosynthesis|Degradation|GALACTOSE-DEGRADATION|GLYCOGEN-BIOSYN|Interconversion|PWY3DJ-35471|Polysaccharides-Biosynthesis|SECONDARY-METABOLITE-BIOSYNTHESIS|SUCROSE-DEG|SUCSYN-PWY…
rxn03040_c0	-	Cytosol_0	(Saccharopolyspora_rosea.CDS.5247 or Saccharopolyspora_rosea.CDS.1987)	5-Carboxymethyl-2-hydroxymuconate delta2,delta4-2-oxo,delta3-isomerase_c0		-4.39		(1) cpd02572[c0] <-> (1) cpd02507[c0]	(1) 5-Carboxymethyl-2-hydroxymuconate_c0[c0] <-> (1) 5-Carboxy-2-oxohept-3-enedioate_c0[c0]	rxn03040	5CMHMISO	R04379	Tyrosine metabolism	3-HYDROXYPHENYLACETATE-DEGRADATION-PWY|AROMATIC-COMPOUNDS-DEGRADATION|Degradation
rxn01629_c0	-	Cytosol_0	Saccharopolyspora_rosea.CDS.5992	(S)-4-Amino-5-oxopentanoate 4,5-aminomutase_c0		1.46		(1) cpd00338[c0] <-> (1) cpd02345[c0]	(1) 5-Aminolevulinate_c0[c0] <-> (1) L-Glutamate1-semialdehyde_c0[c0]	rxn01629	G1SAT	R02272	Porphyrin and chlorophyll metabolism	Biosynthesis|Cofactor-Biosynthesis|HEME-SYN|Porphyrin-Compounds-Biosynthesis|Tetrapyrrole-Biosynthesis
rxn13784_c0	>	Cytosol_0	(Saccharopolyspora_rosea.CDS.5065 and Saccharopolyspora_rosea.CDS.5870 and Saccharopolyspora_rosea.CDS.6358 and (Saccharopolyspora_rosea.CDS.5911 or Saccharopolyspora_rosea.CDS.5912) and Saccharopolyspora_rosea.CDS.5203 and (Saccharopolyspora_rosea.CDS.5911 or Saccharopolyspora_rosea.CDS.5912) and Saccharopolyspora_rosea.CDS.1572)	RNA transcription_c0				-> (1) cpd17043[c0]	-> (1) RNA transcription_c0[c0]	rxn13784
rxn01740_c0	-	Cytosol_0	(Saccharopolyspora_rosea.CDS.4716 or Saccharopolyspora_rosea.CDS.4329)	Shikimate:NADP+ 3-oxidoreductase_c0		0.75		(1) cpd00006[c0] + (1) cpd00383[c0] <-> (1) cpd00005[c0] + (1) cpd00067[c0] + (1) cpd01716[c0]	(1) NADP_c0[c0] + (1) Shikimate_c0[c0] <-> (1) NADPH_c0[c0] + (1) H+_c0[c0] + (1) 3-Dehydroshikimate_c0[c0]	rxn01740	ARO1_3	R02413	Phenylalanine, tyrosine and tryptophan biosynthesis	ALL-CHORISMATE-PWY|ARO-PWY|AROMATIC-COMPOUNDS-BIOSYN|Amino-Acid-Biosynthesis|Biosynthesis|COMPLETE-ARO-PWY|Chorismate-Biosynthesis
rxn05533_c0	>	Cytosol_0	Saccharopolyspora_rosea.CDS.1899	oligopeptide-transporting ATPase_c0		-6.82		(1) cpd00001[c0] + (1) cpd00002[c0] + (1) cpd11593[e0] -> (1) cpd00008[c0] + (1) cpd00009[c0] + (1) cpd00067[c0] + (1) cpd11593[c0]	(1) H2O_c0[c0] + (1) ATP_c0[c0] + (1) ala-L-asp-L_e0[e0] -> (1) ADP_c0[c0] + (1) Phosphate_c0[c0] + (1) H+_c0[c0] + (1) ala-L-asp-L_c0[c0]	rxn05533	DIPEPabc1
rxn00588_c0	>	Cytosol_0	Saccharopolyspora_rosea.CDS.2862	Catechol:oxygen 1,2-oxidoreductase(decyclizing)_c0		-96.52		(1) cpd00007[c0] + (1) cpd00077[c0] -> (2) cpd00067[c0] + (1) cpd01630[c0]	(1) O2_c0[c0] + (1) Catechol_c0[c0] -> (2) H+_c0[c0] + (1) cis,cis-Muconate_c0[c0]	rxn00588	CATA	R00817	Benzoate degradation	AROMATIC-COMPOUNDS-DEGRADATION|CATECHOL-ORTHO-CLEAVAGE-PWY|Catechol-Degradation|Degradation|MANDELATE-DEG
rxn05327_c0	<	Cytosol_0	Saccharopolyspora_rosea.CDS.3099	Decanoyl-[acyl-carrier protein]:malonyl-CoA C-acyltransferase(decarboxylating, oxoacyl- and enoyl-reducing)_c0		16.55		(1) cpd00003[c0] + (1) cpd11474[c0] <- (1) cpd00004[c0] + (2) cpd00067[c0] + (1) cpd11475[c0]	(1) NAD_c0[c0] + (1) Decanoyl-ACP_c0[c0] <- (1) NADH_c0[c0] + (2) H+_c0[c0] + (1) (2E) -Decenoyl-[acp]_c0[c0]	rxn05327	DEMAT4	R04961	Fatty acid biosynthesis
rxn05205_c0	-	Cytosol_0	Saccharopolyspora_rosea.CDS.1976	Transport of deoxycytidine, extracellular_c0		0		(1) cpd00067[e0] + (1) cpd00654[e0] <-> (1) cpd00067[c0] + (1) cpd00654[c0]	(1) H+_e0[e0] + (1) Deoxycytidine_e0[e0] <-> (1) H+_c0[c0] + (1) Deoxycytidine_c0[c0]	rxn05205	DCYTt2
rxn01013_c0	-	Cytosol_0	Saccharopolyspora_rosea.CDS.4722	D-Glycerate:NADP+ 2-oxidoreductase_c0		6.22		(1) cpd00006[c0] + (1) cpd00223[c0] <-> (1) cpd00005[c0] + (1) cpd00067[c0] + (1) cpd00145[c0]	(1) NADP_c0[c0] + (1) Glycerate_c0[c0] <-> (1) NADPH_c0[c0] + (1) H+_c0[c0] + (1) Hydroxypyruvate_c0[c0]	rxn01013	HPYRRy	R01392	Glycine, serine and threonine metabolism|Glyoxylate and dicarboxylate metabolism	C1-COMPOUNDS|Degradation|Formaldehyde-Assimilation
rxn05655_c0	-	Cytosol_0	Saccharopolyspora_rosea.CDS.6329	sucrose transport via PEP:Pyr PTS_c0		-9.11		(1) cpd00061[c0] + (1) cpd00076[e0] <-> (1) cpd00020[c0] + (1) cpd01693[c0]	(1) Phosphoenolpyruvate_c0[c0] + (1) Sucrose_e0[e0] <-> (1) Pyruvate_c0[c0] + (1) 6-Phosphosucrose_c0[c0]	rxn05655	SUCpts
rxn02275_c0	>	Cytosol_0	Saccharopolyspora_rosea.CDS.4949	4-Guanidinobutanamide amidohydrolase_c0		-4.72		(1) cpd00001[c0] + (1) cpd01973[c0] -> (1) cpd00013[c0] + (1) cpd00762[c0]	(1) H2O_c0[c0] + (1) 4-Guanidinobutanamide_c0[c0] -> (1) NH3_c0[c0] + (1) 4-Guanidinobutanoate_c0[c0]	rxn02275	AMD2_1	R03180	Arginine and proline metabolism	ARGDEG-V-PWY|ARGININE-DEG|Amino-Acid-Degradation|Degradation
rxn00927_c0	-	Cytosol_0	(Saccharopolyspora_rosea.CDS.279 or Saccharopolyspora_rosea.CDS.2045)	Adenosine ribohydrolase_c0		-0.73		(1) cpd00001[c0] + (1) cpd00182[c0] <-> (1) cpd00105[c0] + (1) cpd00128[c0]	(1) H2O_c0[c0] + (1) Adenosine_c0[c0] <-> (1) D-Ribose_c0[c0] + (1) Adenine_c0[c0]	rxn00927	ADNUC	R01245	Purine metabolism
rxn01545_c0	-	Cytosol_0	Saccharopolyspora_rosea.CDS.3994	Xanthosine ribohydrolase_c0		-0.73		(1) cpd00001[c0] + (1) cpd01217[c0] <-> (1) cpd00105[c0] + (1) cpd00309[c0]	(1) H2O_c0[c0] + (1) Xanthosine_c0[c0] <-> (1) D-Ribose_c0[c0] + (1) XAN_c0[c0]	rxn01545	PNS4	R02143	Purine metabolism
rxn00139_c0	<	Cytosol_0	Saccharopolyspora_rosea.CDS.4741	AMP:diphosphate phospho-D-ribosyltransferase_c0		12.54		(1) cpd00012[c0] + (1) cpd00018[c0] + (1) cpd00067[c0] <- (1) cpd00103[c0] + (1) cpd00128[c0]	(1) PPi_c0[c0] + (1) AMP_c0[c0] + (1) H+_c0[c0] <- (1) PRPP_c0[c0] + (1) Adenine_c0[c0]	rxn00139	ADPT	R00190	Purine metabolism	Adenine-Adenosine-Salvage|Biosynthesis|Metabolic-Clusters|Nucleotide-Biosynthesis|P1-PWY|P121-PWY|PUR-NUC-SYN|PYR-NUC-SYN|Purine-Nucleotides-Salvage
rxn00790_c0	<	Cytosol_0	Saccharopolyspora_rosea.CDS.6140	5-phosphoribosylamine:diphosphate phospho-alpha-D-ribosyltransferase (glutamate-amidating)_c0		20.46		(1) cpd00012[c0] + (1) cpd00023[c0] + (1) cpd00067[c0] + (1) cpd01982[c0] <- (1) cpd00001[c0] + (1) cpd00053[c0] + (1) cpd00103[c0]	(1) PPi_c0[c0] + (1) L-Glutamate_c0[c0] + (1) H+_c0[c0] + (1) 5-Phosphoribosylamine_c0[c0] <- (1) H2O_c0[c0] + (1) L-Glutamine_c0[c0] + (1) PRPP_c0[c0]	rxn00790	ADE4	R01072	Purine metabolism|Alanine, aspartate and glutamate metabolism	AIR-Biosynthesis|Biosynthesis|DENOVOPURINE2-PWY|Nucleotide-Biosynthesis|PRPP-PWY|PUR-NUC-SYN|Purine-Nucleotide-De-Novo-Biosynthesis
rxn03910_c0	-	Cytosol_0	Saccharopolyspora_rosea.CDS.356	2-Phospho-4-(cytidine 5'-diphospho)-2-C-methyl-D-erythritol CMP-lyase (cyclizing)_c0		26.77		(1) cpd08288[c0] <-> (1) cpd00046[c0] + (1) cpd08301[c0]	(1) 2-phospho-4--cytidine5-diphospho-2-C-methyl-D-erythritol_c0[c0] <-> (1) CMP_c0[c0] + (1) 2-C-methyl-D-erythritol2-4-cyclodiphosphate_c0[c0]	rxn03910	MECDPS	R05637	Terpenoid backbone biosynthesis	Biosynthesis|Cofactor-Biosynthesis|DITERPENOID-SYN|GGPP-Biosynthesis|NONMEVIPP-PWY|Other-biosynthesis|Polyprenyl-Biosynthesis|SECONDARY-METABOLITE-BIOSYNTHESIS|Terpenoid-Biosynthesis
rxn00463_c0	>	Cytosol_0	Saccharopolyspora_rosea.CDS.695	Uridine triphosphate pyrophosphohydrolase_c0		-27.3		(1) cpd00001[c0] + (1) cpd00062[c0] -> (1) cpd00012[c0] + (2) cpd00067[c0] + (1) cpd00091[c0]	(1) H2O_c0[c0] + (1) UTP_c0[c0] -> (1) PPi_c0[c0] + (2) H+_c0[c0] + (1) UMP_c0[c0]	rxn00463	NTPP8	R00662	Pyrimidine metabolism
rxn01489_c0	>	Cytosol_0	(Saccharopolyspora_rosea.CDS.3969 or Saccharopolyspora_rosea.CDS.3261)	Geranylgeranyl-diphosphate:geranylgeranyl-diphosphate geranylgeranyltransferase_c0		-27.33		(2) cpd00289[c0] -> (1) cpd00012[c0] + (1) cpd00067[c0] + (1) cpd02168[c0]	(2) Geranylgeranyl diphosphate_c0[c0] -> (1) PPi_c0[c0] + (1) H+_c0[c0] + (1) Prephytoene diphosphate_c0[c0]	rxn01489		R02065	Carotenoid biosynthesis	Biosynthesis|CAROTENOID-PWY|CAROTENOID-SYN|Lycopene-Biosynthesis|SECONDARY-METABOLITE-BIOSYNTHESIS|TETRATERPENOID-SYN|Terpenoid-Biosynthesis
rxn03540_c0	>	Cytosol_0	Saccharopolyspora_rosea.CDS.5117	R05225_c0	6.3.5.10	-27.27		(4) cpd00001[c0] + (4) cpd00002[c0] + (4) cpd00053[c0] + (1) cpd03916[c0] -> (4) cpd00008[c0] + (4) cpd00009[c0] + (4) cpd00023[c0] + (4) cpd00067[c0] + (1) cpd03917[c0]	(4) H2O_c0[c0] + (4) ATP_c0[c0] + (4) L-Glutamine_c0[c0] + (1) Adenosyl cobyrinate diamide_c0[c0] -> (4) ADP_c0[c0] + (4) Phosphate_c0[c0] + (4) L-Glutamate_c0[c0] + (4) H+_c0[c0] + (1) Adenosylcobyric acid_c0[c0]	rxn03540	ADCOBHEXS	R05225	Porphyrin and chlorophyll metabolism	Adenosylcobalamin-Biosynthesis|Biosynthesis|Cobalamin-Biosynthesis|Cofactor-Biosynthesis|P381-PWY|Vitamin-Biosynthesis
rxn08311_c0	>	Cytosol_0	Saccharopolyspora_rosea.CDS.5137	CDP-diacylglycerol synthetase (n-C18:0)_c0		-360.2		(1) cpd00052[c0] + (1) cpd15526[c0] -> (1) cpd00012[c0] + (1) cpd00067[c0] + (1) cpd15421[c0]	(1) CTP_c0[c0] + (1) 1,2-dioctadecanoyl-sn-glycerol 3-phosphate_c0[c0] -> (1) PPi_c0[c0] + (1) H+_c0[c0] + (1) CDP-1,2-dioctadecanoylglycerol_c0[c0]	rxn08311	DASYN180
rxn03919_c0	>	Cytosol_0	(Saccharopolyspora_rosea.CDS.3936 or Saccharopolyspora_rosea.CDS.3935)	D-glycero-beta-D-manno-heptose 1,7-bisphosphate 7-phosphohydrolase_c0	3.1.3.82	7.21		(1) cpd00001[c0] + (1) cpd08316[c0] -> (1) cpd00009[c0] + (1) cpd04920[c0]	(1) H2O_c0[c0] + (1) D-Glycero-D-manno-heptose1-7-bisphosphate_c0[c0] -> (1) Phosphate_c0[c0] + (1) D-Glycero-D-manno-heptose1-phosphate_c0[c0]	rxn03919		R05647	Lipopolysaccharide biosynthesis	Biosynthesis|CARBO-BIOSYNTHESIS|Carbohydrates-Biosynthesis|PWY0-1241|SUGAR-NUCLEOTIDES
rxn03175_c0	-	Cytosol_0	Saccharopolyspora_rosea.CDS.4930	N-(5'-Phospho-D-ribosylformimino)-5-amino-1- (5''-phospho-D-ribosyl)-4-imidazolecarboxamide ketol-isomerase_c0		10.15		(1) cpd00067[c0] + (1) cpd02979[c0] <-> (1) cpd02991[c0]	(1) H+_c0[c0] + (1) phosphoribosylformiminoaicar-phosphate_c0[c0] <-> (1) phosphoribulosylformimino-AICAR-phosphate_c0[c0]	rxn03175	PRMICI	R04640	Histidine metabolism	Amino-Acid-Biosynthesis|Biosynthesis|HISTIDINE-SYN|HISTSYN-PWY|IND-AMINO-ACID-SYN|PRPP-PWY
rxn10264_c0	-	Cytosol_0	Saccharopolyspora_rosea.CDS.5028	isohexadecanoyl-CDPdiacylglycerol:sn-glycerol-3-phosphate 3-phosphatidyltransferase_c0		-4.5		(1) cpd00080[c0] + (1) cpd15688[c0] <-> (1) cpd00046[c0] + (1) cpd15721[c0]	(1) Glycerol-3-phosphate_c0[c0] + (1) CDP-1,2-diisohexadecanoylglycerol_c0[c0] <-> (1) CMP_c0[c0] + (1) Diisohexadecanoylphosphatidylglycerophosphate_c0[c0]	rxn10264
rxn03421_c0	-	Cytosol_0	((Saccharopolyspora_rosea.CDS.321 or Saccharopolyspora_rosea.CDS.2270) or Saccharopolyspora_rosea.CDS.3420)	2,5-Diaminopyrimidine nucleoside triphosphate mutase_c0		0.62		(1) cpd03519[c0] <-> (1) cpd03666[c0]	(1) 2,5-Diaminopyrimidine nucleoside triphosphate_c0[c0] <-> (1) 2,5-Diamino-6-(5'-triphosphoryl-3',4'-trihydroxy-2'-oxopentyl) - amino-4-oxopyrimidine_c0[c0]	rxn03421		R05048	Folate biosynthesis
rxn10227_c0	>	Cytosol_0	Saccharopolyspora_rosea.CDS.418	anteisoheptadecanoyl-CDPdiacylglycerol-serine O-phosphatidyltransferase_c0		-15.04		(1) cpd00054[c0] + (1) cpd15684[c0] -> (1) cpd00046[c0] + (2) cpd00067[c0] + (1) cpd15690[c0]	(1) L-Serine_c0[c0] + (1) CDP-1,2-dianteisoheptadecanoylglycerol_c0[c0] -> (1) CMP_c0[c0] + (2) H+_c0[c0] + (1) Dianteisoheptadecanoylphosphatidylserine_c0[c0]	rxn10227
rxn01146_c0	-	Cytosol_0	Saccharopolyspora_rosea.CDS.5630	thymidine:phosphate deoxy-alpha-D-ribosyltransferase_c0		-7.95		(1) cpd00009[c0] + (1) cpd00184[c0] <-> (1) cpd00151[c0] + (1) cpd00509[c0]	(1) Phosphate_c0[c0] + (1) Thymidine_c0[c0] <-> (1) Thymine_c0[c0] + (1) deoxyribose-1-phosphate_c0[c0]	rxn01146	PNP1_2	R01570	Pyrimidine metabolism
rxn05336_c0	-	Cytosol_0	((Saccharopolyspora_rosea.CDS.1800 or Saccharopolyspora_rosea.CDS.3879 or Saccharopolyspora_rosea.CDS.2294) or Saccharopolyspora_rosea.CDS.3098)	(3R)-3-Hydroxypalmitoyl-[acyl-carrier-protein]:NADP+ oxidoreductase_c0		3.76		(1) cpd00006[c0] + (1) cpd11481[c0] <-> (1) cpd00005[c0] + (1) cpd11485[c0]	(1) NADP_c0[c0] + (1) R-3-hydroxypalmitoyl-acyl-carrierprotein-_c0[c0] <-> (1) NADPH_c0[c0] + (1) 3-oxohexadecanoyl-acp_c0[c0]	rxn05336	3OAR160	R04543	Fatty acid biosynthesis
rxn09210_c0	>	Cytosol_0	Saccharopolyspora_rosea.CDS.418	Phosphatidylserine syntase (n-C18:0)_c0		390.83		(1) cpd00054[c0] + (1) cpd15421[c0] -> (1) cpd00046[c0] + (2) cpd00067[c0] + (1) cpd15557[c0]	(1) L-Serine_c0[c0] + (1) CDP-1,2-dioctadecanoylglycerol_c0[c0] -> (1) CMP_c0[c0] + (2) H+_c0[c0] + (1) phosphatidylserine dioctadecanoyl_c0[c0]	rxn09210	PSSA180
[truncated: 894 more rows]

## Sheet: gene
LOCUS Chr1 6562638 bp DNA UNK 29-JUN-2022
DEFINITION Chr1.
ACCESSION Chr1
VERSION Chr1
KEYWORDS .
SOURCE KBase_KBase
[truncated: 231,818+ more rows]
